# Supplementary material for: Identification of Key Gene Networks and Deciphering Transcriptional Regulators Associated With Peanut Embryo Abortion Mediated by Calcium Deficiency
Source: Front Plant Sci. 2022 Mar 21;13:814015. doi: 10.3389/fpls.2022.814015 (PMC8978587; doi:10.3389/fpls.2022.814015)
Supplement: Supplementary file 6 [file Table_2.xlsx]

## Sheet: Sheet1
Supplementary Table 2 DEGs responsive to calcium deficiency in peanut embryo at the stage of 15, 20 and 30DAP
GeneID	P-def15-01_Count	P-def15-02_Count	P-suf15-01_Count	P-suf15-02_Count	P-suf15-03_Count	P-def15-01_FPKM	P-def15-02_FPKM	P-suf15-01_FPKM	P-suf15-02_FPKM	P-suf15-03_FPKM	FDR	log2FC-15	regulated	P-def20-02_Count	P-def20-03_Count	P-suf20-01_Count	P-suf20-02_Count	P-suf20-03_Count	P-def20-02_FPKM	P-def20-03_FPKM	P-suf20-01_FPKM	P-suf20-02_FPKM	P-suf20-03_FPKM	FDR	def20	suf20	log2FC-20	regulated	P-def30-01_Count	P-def30-03_Count	P-suf30-01_Count	P-suf30-02_Count	P-suf30-03_Count	P-def30-01_FPKM	P-def30-03_FPKM	P-suf30-01_FPKM	P-suf30-02_FPKM	P-suf30-03_FPKM	FDR	log2FC-30	regulated	COG_class	COG_class_annotation	GO_annotation	KEGG_annotation	Swissprot_annotation	nr_annotation
AH07G05780	187	671	4180	3788	2491	6.95185	25.0163	152.716	137.004	91.9685	1.18e-06	-2.99607	down	10	29	3151	4552	3897	0.373492	1.07708	120.744	175.162	145.157	6.77e-54	0.725288	147.021	-7.61315	down	0	4	3319	2674	3060	0.0355199	0.0921435	129.27	110.15	121.866	4.08e-76	-10.5759	down	--	--	--	--	UDP-glycosyltransferase 92A1 GN=UGT92A1 OS=Arabidopsis thaliana (Mouse-ear cress) PE=2 SV=1	PREDICTED: UDP-glycosyltransferase 92A1-like [Cicer arietinum]
AH13G20440	28	75	311	210	219	3.09155	8.02271	32.6585	22.1094	23.0675	0.000250211	-2.23195	down	4	9	168	228	230	0.538391	1.02294	18.1553	25.2103	24.6364	1.52e-28	0.780664	22.6673	-4.98667	down	0	1	185	135	166	0	0.198598	20.3019	15.1403	18.8097	9.55e-31	-8.35649	down	--	--	--	--	Phytohormone-binding protein GN=MTR_3g055120 OS=Medicago truncatula (Barrel medic) PE=1 SV=1	PREDICTED: S-norcoclaurine synthase-like [Glycine max]
AH20G24510	14	83	170	190	154	1.97897	10.7526	21.0076	23.6725	19.0466	0.00758962	-1.798	down	5	6	145	155	115	0.794184	0.926506	19.3378	20.4431	14.8549	9.18e-22	0.860345	18.2119	-4.63497	down	1	0	118	103	113	0.248805	0	15.7275	14.8435	15.4885	1.4e-22	-7.80307	down	--	--	--	K02701|1e-55|rcu:RCOM_1463130|Photosystem I reaction center subunit N, chloroplast precursor, putative	Photosystem I reaction center subunit N, chloroplastic (Precursor) GN=PSAN OS=Arabidopsis thaliana (Mouse-ear cress) PE=1 SV=2	PREDICTED: photosystem I reaction center subunit N, chloroplastic [Sesamum indicum]
AH09G21580	25	58	141	162	185	1.32353	2.88335	6.91184	7.93755	9.15677	0.00365819	-1.94283	down	13	11	178	141	170	0.679374	0.599835	8.97493	7.48859	8.42729	1.08e-19	0.639604	8.29694	-3.74712	down	0	1	148	54	101	0	0.092509	7.60386	2.94274	5.36393	2.02e-06	-7.6751	down	--	--	--	--	WAT1-related protein At5g07050 GN=At5g07050 OS=Arabidopsis thaliana (Mouse-ear cress) PE=2 SV=1	PREDICTED: WAT1-related protein At5g07050 isoform X1 [Glycine max]
AH14G04110	228	200	1753	1431	1467	9.90969	8.44894	71.7314	58.5628	60.2494	1.78e-06	-2.81886	down	30	35	1522	1799	1666	1.34489	1.56856	64.8816	77.2503	69.8579	5.61e-51	1.45673	70.6633	-5.65913	down	11	8	1635	1943	2124	0.523219	0.359307	69.595	87.7231	93.3677	1.96e-66	-7.65311	down	--	--	--	--	Protein ASPARTIC PROTEASE IN GUARD CELL 2 (Precursor) GN=ASPG2 OS=Arabidopsis thaliana (Mouse-ear cress) PE=2 SV=1	PREDICTED: protein ASPARTIC PROTEASE IN GUARD CELL 2-like [Prunus mume]
AH17G01460	3	10	59	44	66	0.176007	0.652309	2.67834	2.28014	3.59147	0.00076858	-3.09049	down	0	0	62	63	79	0.0665076	0	3.28336	3.13467	4.20585	1.97e-17	0.0332538	3.54129	#VALUE!	down	0	1	76	96	63	0	0.123147	4.38732	5.72557	3.614	2.1e-16	-7.30973	down	--	--	--	--	Probable amino acid permease 7 GN=AAP7 OS=Arabidopsis thaliana (Mouse-ear cress) PE=1 SV=1	Putative amino acid permease 7 [Glycine soja]
AH17G06140	30	67	185	185	170	4.6986	10.9603	33.3982	31.9653	29.4761	0.00474975	-1.8628	down	6	11	150	295	179	1.0653	1.70102	26.5248	52.4527	31.6611	3.84e-07	1.38316	36.8795	-4.59421	down	3	0	168	254	264	0.585945	0	30.0345	45.6776	49.235	2.88e-23	-7.2554	down	[C]	Energy production and conversion	--	K02638|6e-78|rcu:RCOM_1599580|Plastocyanin A, chloroplast precursor, putative	Plastocyanin, chloroplastic (Precursor) GN=PETE OS=Solanum lycopersicum (Tomato) PE=2 SV=1	PREDICTED: plastocyanin, chloroplastic [Solanum lycopersicum]
AH08G19480	112	100	436	404	364	6.69127	6.07944	27.2291	24.5841	22.4036	0.00200254	-1.88271	down	14	31	427	573	358	0.885596	1.88282	27.2069	36.4313	22.381	1.04e-14	1.38421	28.6731	-4.31204	down	7	1	525	686	511	0.45532	0.0834517	33.3987	45.2731	33.9328	2.74e-42	-7.17163	down	--	--	--	--	Anthocyanidin 3-O-glucoside 2&apos;&apos;-O-glucosyltransferase GN=3GGT OS=Ipomoea nil (Japanese morning glory) PE=1 SV=1	unknown [Lotus japonicus]
AH19G16730	0	1	94	22	78	0.0334155	0.0700587	3.55486	0.844225	2.97998	0.00433416	-6.99926	down	0	0	91	113	67	0	0.0327692	3.65337	4.44155	2.59639	6.09e-17	0.0163846	3.56377	#VALUE!	down	2	0	78	156	167	0.107916	0	3.1179	6.68401	6.96781	7.16e-10	-7.06504	down	--	--	--	--	--	hypothetical protein PHAVU_007G202100g [Phaseolus vulgaris]
AH12G21700	61	119	278	350	248	1.90108	3.78411	9.93159	12.1002	8.48112	0.00928245	-1.66724	down	12	10	280	417	339	0.413043	0.362375	10.1122	14.1574	11.6902	8.22e-24	0.387709	11.9866	-4.95476	down	3	2	323	313	330	0.113699	0.0838628	11.7766	11.3757	12.2095	2.44e-44	-7.01816	down	[KAD]	--	--	K09422|4e-154|pop:POPTR_652976|MYB224	Transcription factor AS1 GN=F13M22.13 OS=Arabidopsis thaliana (Mouse-ear cress) PE=1 SV=1	MYB-related transcription factor PHAN1 [Pisum sativum]
AH20G32950	20	56	315	328	339	0.799249	2.10459	11.0963	11.7368	11.9962	1.11e-07	-3.07982	down	9	13	285	407	269	0.381209	0.533617	10.6075	15.356	9.86133	3.29e-17	0.457413	11.9416	-4.84582	down	3	4	361	448	525	0.141053	0.174646	13.521	17.7612	20.2548	8.4e-39	-6.99937	down	--	--	--	--	UDP-glycosyltransferase 83A1 GN=UGT83A1 OS=Arabidopsis thaliana (Mouse-ear cress) PE=2 SV=1	PREDICTED: UDP-glycosyltransferase 83A1-like [Glycine max]
AH18G09140	3	35	118	172	175	0.129329	1.6313	6.14631	8.79432	9.16268	3.53e-06	-3.00917	down	0	5	79	87	101	0.0469825	0.279577	3.68703	4.40684	4.78171	5.53e-17	0.16328	4.29186	-5.1354	down	1	0	71	43	75	0.0772962	0	3.71961	2.18657	3.87206	1.92e-12	-6.98037	down	--	--	--	--	Expansin-B3 (Precursor) GN=EXPB3 OS=Arabidopsis thaliana (Mouse-ear cress) PE=2 SV=2	PREDICTED: expansin-B3-like [Cicer arietinum]
AH16G10850	5	31	462	152	408	0.302632	1.98834	33.1919	10.3453	28.4586	0.00449592	-4.22101	down	0	7	408	483	473	0.0580815	0.443645	28.1763	33.3529	32.864	5.12e-55	0.250863	31.4644	-7.00266	down	13	4	569	1122	1388	0.830295	0.27411	39.3722	77.4867	100.24	5.7e-10	-6.92052	down	--	--	--	--	Basic 7S globulin 2 low kDa subunit (Precursor) OS=Glycine max (Soybean) PE=1 SV=1	Basic 7S globulin [Medicago truncatula]
AH04G03040	18	67	440	303	521	0.684109	2.45225	16.0871	10.8556	19.176	4.1e-07	-3.28549	down	0	5	431	553	528	0.0372519	0.222202	16.5217	21.2767	19.7479	2.59e-59	0.129727	19.1821	-7.6366	down	1	8	544	510	562	0.0753435	0.30901	21.2142	21.5406	22.9518	2.42e-54	-6.91842	down	[RTKL]	--	--	--	Receptor-like cytosolic serine/threonine-protein kinase RBK2 GN=RBK2 OS=Arabidopsis thaliana (Mouse-ear cress) PE=1 SV=1	PREDICTED: receptor-like cytosolic serine/threonine-protein kinase RBK2-like isoform X1 [Glycine max]
AH03G13940	12	39	184	193	148	1.09943	3.358	15.7256	16.4901	12.7453	1.32e-05	-2.75214	down	11	4	166	182	173	1.00595	0.360774	14.3264	15.9792	15.0131	7.95e-25	0.683362	15.1062	-4.5166	down	3	0	133	188	216	0.313768	0.0777203	11.5757	16.4518	19.3852	5.13e-21	-6.90174	down	--	--	--	--	Protein THYLAKOID FORMATION 1, chloroplastic (Precursor) GN=THF1 OS=Arabidopsis thaliana (Mouse-ear cress) PE=1 SV=1	PREDICTED: protein THYLAKOID FORMATION1, chloroplastic-like [Glycine max]
AH13G00130	53	154	451	508	384	2.18867	6.61958	23.3818	24.3981	19.4546	0.000470903	-2.08539	down	16	16	409	575	531	0.68245	0.643744	19.8167	28.2363	26.1398	1.19e-32	0.663097	24.7309	-4.96257	down	7	0	416	415	414	0.296533	0	20.76	20.6989	21.061	2.23e-49	-6.89405	down	--	--	--	K08910|4e-168|rcu:RCOM_1471590|chlorophyll A/B binding protein, putative	Chlorophyll a-b binding protein P4, chloroplastic (Precursor) OS=Pisum sativum (Garden pea) PE=1 SV=1	chlorophyll A/B binding protein, putative [Ricinus communis]
AH12G21970	0	1	53	26	31	0	0.0719377	1.95464	0.977818	1.17188	6.13e-05	-6.17907	down	1	2	43	95	46	0.0800295	0.104039	1.69414	3.70704	1.78753	9.04e-05	0.0920345	2.39624	-5.33444	down	0	1	67	51	49	0	0.0734366	2.59149	2.08684	1.95577	9.28e-12	-6.81643	down	[E]	Amino acid transport and metabolism	--	--	Serine carboxypeptidase-like 19 chain B (Precursor) GN=F17I14.170 OS=Arabidopsis thaliana (Mouse-ear cress) PE=1 SV=1	PREDICTED: serine carboxypeptidase-like 11-like [Glycine max]
AH07G04660	217	674	2314	2367	2342	18.682	57.8488	209.369	204.155	205.827	0.000148199	-2.36737	down	121	45	2408	3441	2466	10.0754	3.838	218.03	318.098	221.156	3.31e-25	6.95671	252.428	-5.04424	down	28	12	2188	1996	2328	2.67504	1.1632	200.879	191.928	227.768	1.72e-58	-6.7696	down	--	--	--	K02717|2e-151|pop:POPTR_551203|photosystem II reaction center psbP protein	Oxygen-evolving enhancer protein 2, chloroplastic (Precursor) GN=PSBP OS=Pisum sativum (Garden pea) PE=1 SV=1	PREDICTED: oxygen-evolving enhancer protein 2, chloroplastic-like [Glycine max]
AH20G28680	8	7	48	50	67	0.220334	0.184001	1.24756	1.26154	1.72752	0.00212337	-2.83771	down	0	6	30	41	54	0.02414	0.1745	0.77462	1.08488	1.43174	7.05e-07	0.0993198	1.09708	-3.77741	down	1	0	62	51	49	0.0472837	0.0232985	1.54747	1.37968	1.32666	2.07e-11	-6.76	down	[RTKL]	--	--	--	Proline-rich receptor-like protein kinase PERK1 GN=PERK1 OS=Arabidopsis thaliana (Mouse-ear cress) PE=2 SV=1	PREDICTED: proline-rich receptor-like protein kinase PERK1-like [Glycine max]
AH00G04830	24	77	453	445	403	1.66202	5.6325	35.9161	33.5831	31.0122	7.56e-08	-3.07587	down	1	10	233	374	345	0.136918	0.699046	17.9309	29.3232	26.757	2.94e-20	0.417982	24.6704	-5.83166	down	3	7	565	473	542	0.264471	0.524127	44.1498	36.4672	44.8756	4.9e-53	-6.73169	down	--	--	--	K13789|1e-74|rcu:RCOM_0082580|geranyl geranyl pyrophosphate synthase, putative (EC:2.5.1.29)	Heterodimeric geranylgeranyl pyrophosphate synthase small subunit, chloroplastic (Precursor) GN=GGR OS=Arabidopsis thaliana (Mouse-ear cress) PE=1 SV=2	PREDICTED: heterodimeric geranylgeranyl pyrophosphate synthase small subunit, chloroplastic-like [Cicer arietinum]
AH05G39020	50	152	438	397	324	2.82584	8.16205	23.8451	21.2058	17.7042	0.00182068	-1.9083	down	12	18	333	450	400	0.715893	1.03757	19.248	25.4093	22.0939	4.6e-38	0.876731	22.2504	-4.69855	down	3	6	426	445	487	0.205394	0.354307	24.586	28.0376	29.085	5.2e-50	-6.66448	down	--	--	--	--	Transcription factor bHLH96 GN=T9N14.4 OS=Arabidopsis thaliana (Mouse-ear cress) PE=2 SV=1	hypothetical protein PHAVU_003G284500g [Phaseolus vulgaris]
AH14G38940	13	29	109	92	108	0.7457	1.55989	5.83764	4.86764	5.85969	0.0021596	-2.26549	down	5	2	127	104	101	0.316029	0.136198	6.79418	5.78658	5.46951	1.54e-19	0.226113	6.01676	-4.96632	down	2	1	157	108	125	0.150279	0.0987797	8.5742	6.11127	7.13795	1.13e-23	-6.44626	down	[C]	Energy production and conversion	--	--	Probable aldo-keto reductase 2 OS=Oryza sativa subsp. japonica (Rice) PE=2 SV=2	PREDICTED: probable aldo-keto reductase 2-like isoformX1 [Glycine max]
AH13G48290	135	241	1068	1231	949	7.63381	13.4154	59.8643	67.7727	53.242	2.45e-05	-2.49436	down	7	6	844	1609	1210	0.445998	0.383678	48.3289	91.9448	68.0221	1.17e-17	0.414838	69.4319	-7.53541	down	18	7	1094	1050	1039	1.09124	0.411876	62.9038	63.8324	62.0687	4.46e-58	-6.41538	down	[I]	Lipid transport and metabolism	--	K02372|1e-105|pop:POPTR_553441|hypothetical protein	--	beta-hydroxyacyl-ACP dehydrase 1 [Arachis hypogaea]
AH06G09440	142	167	824	639	547	3.04644	3.35047	16.9856	13.1327	11.1437	0.000501299	-2.0808	down	11	51	845	988	929	0.282836	1.02944	18.3857	21.2452	19.6408	7.94e-44	0.656138	19.7572	-4.87412	down	20	2	767	1040	835	0.495429	0.0648581	16.5184	23.2113	18.9341	1.73e-45	-6.3289	down	--	--	--	--	--	triacylglycerol lipase 1 [Arachis hypogaea]
AH04G03230	193	124	627	785	465	8.87643	5.85326	27.1285	33.4847	19.8912	0.0013837	-1.93898	down	10	5	525	623	701	0.500313	0.270673	23.7578	27.9639	31.4431	2.36e-54	0.385493	27.7216	-6.34391	down	6	4	535	325	287	0.291087	0.206469	24.7162	15.1649	13.4501	1.43e-10	-6.26798	down	--	--	--	--	Protein ASPARTIC PROTEASE IN GUARD CELL 2 (Precursor) GN=ASPG2 OS=Arabidopsis thaliana (Mouse-ear cress) PE=2 SV=1	PREDICTED: protein ASPARTIC PROTEASE IN GUARD CELL 2-like [Prunus mume]
AH18G01400	2	22	355	148	171	0.128228	1.077	16.1412	6.78177	7.8804	0.00727054	-4.20559	down	3	4	310	464	220	0.178719	0.212211	14.9048	22.1921	10.436	3.19e-10	0.195465	15.8443	-6.54629	down	14	0	111	497	810	0.705861	0	5.30437	24.7813	39.4443	0.00538628	-6.07647	down	--	--	--	--	--	PREDICTED: uncharacterized protein LOC101507745 isoform X1 [Cicer arietinum]
AH03G46390	533	1327	5320	5717	5796	14.9636	38.9438	175.356	178.057	185.245	7.71e-05	-2.56514	down	216	259	4148	5870	4793	6.38202	7.47852	135.035	192.332	156.851	7.52e-30	6.93027	161.406	-4.35981	down	104	55	4222	5557	5248	3.20745	1.67578	139.903	188.798	182.308	1.39e-40	-5.98573	down	--	--	--	K08912|2e-180|rcu:RCOM_1214080|chlorophyll A/B binding protein, putative	Chlorophyll a-b binding protein 21, chloroplastic (Precursor) GN=CAB21 OS=Nicotiana tabacum (Common tobacco) PE=2 SV=1	PREDICTED: chlorophyll a-b binding protein 21, chloroplastic-like [Glycine max]
AH16G13420	111	111	708	596	582	2.73392	2.57449	16.4761	13.6683	14.1177	2.06e-05	-2.4649	down	14	41	762	855	743	0.361559	1.00581	18.6103	20.7631	17.6204	2.76e-43	0.683685	18.9979	-4.8202	down	27	0	705	940	902	0.728033	0.023117	17.2942	24.5751	23.0595	1.59e-52	-5.97867	down	--	--	--	--	--	triacylglycerol lipase 1 [Arachis hypogaea]
AH11G17310	26	60	169	204	144	0.774306	1.80387	5.39368	6.21672	4.64012	0.00272573	-1.97345	down	10	11	119	154	169	0.339706	0.299262	3.67531	4.81793	5.26261	1.11e-18	0.319484	4.58528	-3.79326	down	5	0	162	140	135	0.135963	0.028263	4.97823	4.31169	4.21155	1.94e-24	-5.86956	down	[E]	Amino acid transport and metabolism	--	--	Protein HOTHEAD (Precursor) GN=F3N23.17 OS=Arabidopsis thaliana (Mouse-ear cress) PE=1 SV=1	Protein HOTHEAD [Glycine soja]
AH08G20960	36	103	349	342	222	1.92054	5.50846	19.7653	18.3846	12.5436	0.000501299	-2.10242	down	5	7	325	410	360	0.314168	0.405853	18.2546	23.491	20.2066	1.25e-45	0.360011	20.6507	-5.90905	down	9	0	324	212	250	0.483013	0	18.8022	13.0993	15.2814	1.15e-21	-5.8683	down	--	--	--	K08914|0.0|vvi:100260599|hypothetical protein LOC100260599	Chlorophyll a-b binding protein 13, chloroplastic (Precursor) GN=CAB13 OS=Solanum lycopersicum (Tomato) PE=1 SV=1	PREDICTED: chlorophyll a-b binding protein 13, chloroplastic [Vitis vinifera]
AH12G26720	50	61	626	371	512	6.37667	7.61724	78.4182	45.2919	63.1179	7.58e-08	-3.14552	down	10	159	602	722	522	1.35508	20.1609	78.2386	93.4421	66.1081	1.69e-12	10.758	79.263	-2.84554	down	33	7	897	1143	1448	4.29536	0.95526	116.01	157.994	196.67	8.65e-24	-5.86607	down	--	--	--	--	Non-specific lipid-transfer protein 1 (Precursor) OS=Lens culinaris (Lentil) PE=3 SV=1	uncharacterized protein LOC100817318 precursor [Glycine max]
AH14G23560	323	308	2405	1576	2134	21.8552	20.212	156.224	103.532	139.268	1.14e-05	-2.65491	down	14	144	2811	3400	2277	0.99646	9.87239	190.681	232.14	152.34	2.97e-28	5.43443	191.72	-5.14366	down	106	6	2600	3532	3622	7.18426	0.420827	178.898	255.117	254.961	5.13e-44	-5.86368	down	--	--	--	K00522|8e-111|rcu:RCOM_0847660|ferritin, plant, putative (EC:1.16.3.1)	Ferritin, chloroplastic (Precursor) OS=Malus baccata var. xiaojinensis (Apple) PE=3 SV=1	RecName: Full=Ferritin, chloroplastic; AltName: Full=Apf1; Flags: Precursor [Malus baccata var. xiaojinensis]
AH18G02730	292	242	1624	1300	1451	9.50506	7.71269	50.8435	41.4046	45.04	6.13e-05	-2.41104	down	31	96	2175	2290	1570	1.04501	3.22513	71.6823	74.9143	50.6105	2.33e-28	2.13507	65.7357	-4.96729	down	62	15	1826	2287	2542	2.09985	0.489873	59.8355	77.713	85.095	1.32e-49	-5.85421	down	--	--	--	--	Linoleate 9S-lipoxygenase-4 GN=LOX1.5 OS=Glycine max (Soybean) PE=1 SV=1	hypothetical protein PHAVU_005G156900g [Phaseolus vulgaris]
AH01G10320	52	97	456	330	408	3.86039	7.02001	33.5733	24.0358	29.6822	4.29e-05	-2.38707	down	9	16	345	464	320	0.723891	1.24846	26.0658	34.9023	23.7554	1.07e-22	0.986175	28.2412	-4.89382	down	7	3	276	306	262	0.540502	0.268625	20.9553	24.5381	20.6555	7.76e-37	-5.82281	down	--	--	--	K02698|4e-66|vvi:100261762|hypothetical protein LOC100261762	Photosystem I reaction center subunit psaK, chloroplastic (Precursor) GN=PSAK OS=Arabidopsis thaliana (Mouse-ear cress) PE=2 SV=2	hypothetical protein PHAVU_009G216400g [Phaseolus vulgaris]
AH17G04840	8	50	125	116	127	1.37972	5.9418	17.1865	13.3595	15.4912	0.00384073	-2.05873	down	14	6	123	142	146	2.36439	0.796828	16.4653	17.4623	19.1914	1.32e-17	1.58061	17.7063	-3.75936	down	3	5	252	229	173	0.875054	0.705894	37.0073	33.0946	25.5648	1.27e-25	-5.78183	down	--	--	--	--	Cysteine proteinase inhibitor OS=Vigna unguiculata (Cowpea) PE=3 SV=1	cysteine proteinase inhibitor [Arachis diogoi]
AH18G01690	19	14	120	166	115	0.939183	0.727429	5.92608	8.08592	5.65624	9.09e-06	-2.97804	down	1	6	151	121	135	0.0970241	0.334288	7.64929	6.17777	6.7472	9.49e-24	0.215656	6.85809	-5.25881	down	2	5	187	197	179	0.136958	0.27012	9.62093	10.4734	9.50245	9.58e-29	-5.75824	down	--	--	--	--	Serine carboxypeptidase-like 50 (Precursor) GN=SCPL50 OS=Arabidopsis thaliana (Mouse-ear cress) PE=2 SV=1	PREDICTED: serine carboxypeptidase-like 50-like [Glycine max]
AH17G02140	52	177	458	459	452	3.27296	11.5177	33.7502	31.706	32.9432	0.00116855	-1.96909	down	19	21	344	530	386	1.22845	1.29911	24.767	38.5416	27.8662	3.2e-16	1.26378	30.3916	-4.37433	down	10	3	418	343	270	0.704766	0.229557	30.7565	25.4685	20.6551	7.05e-22	-5.73327	down	--	--	--	K02716|0.0|vvi:100245459|hypothetical protein LOC100245459	Oxygen-evolving enhancer protein 1, chloroplastic (Precursor) GN=PSBO OS=Pisum sativum (Garden pea) PE=2 SV=1	hypothetical protein PHAVU_003G249800g [Phaseolus vulgaris]
AH13G58340	187	306	1108	1227	721	7.54107	11.8987	41.5195	45.1966	26.3147	0.00105877	-2.014	down	67	132	953	1270	850	2.75523	5.38448	37.3419	51.5726	32.9561	5.06e-14	4.06985	40.6235	-3.34557	down	37	7	1255	1017	1040	1.52689	0.298781	50.0081	42.6081	41.5142	2.63e-51	-5.65592	down	--	--	--	--	B3 domain-containing transcription factor VRN1 GN=VRN1 OS=Arabidopsis thaliana (Mouse-ear cress) PE=1 SV=1	hypothetical protein PHAVU_003G033400g, partial [Phaseolus vulgaris]
AH13G55570	334	337	1293	1595	916	15.5694	14.6821	59.1444	74.072	40.4239	0.00296526	-1.88053	down	184	175	1085	1212	1267	9.10911	8.27777	55.2474	58.1488	60.2729	2.89e-18	8.69344	57.8897	-2.70929	down	39	6	1265	1061	961	1.8033	0.403335	64.6398	54.2984	50.7526	5.89e-50	-5.61271	down	--	--	--	--	B3 domain-containing protein At4g01580 GN=At4g01580 OS=Arabidopsis thaliana (Mouse-ear cress) PE=2 SV=1	hypothetical protein PHAVU_003G033400g, partial [Phaseolus vulgaris]
AH05G26460	34	112	244	266	270	1.23453	3.89291	8.63396	9.22084	9.46381	0.00443894	-1.8069	down	36	28	104	64	75	1.31362	1.03937	3.79408	2.37801	2.68497	0.00385216	1.1765	2.95235	-1.3235	down	0	2	52	41	50	0.0326659	0.0968988	1.94552	1.59862	1.9391	2.69e-09	-5.59137	down	[P]	Inorganic ion transport and metabolism	--	K11816|0.0|rcu:RCOM_1052800|monooxygenase, putative (EC:1.14.13.8)	Indole-3-pyruvate monooxygenase YUCCA2 GN=F17N18.150 OS=Arabidopsis thaliana (Mouse-ear cress) PE=1 SV=1	PREDICTED: indole-3-pyruvate monooxygenase YUCCA2-like [Glycine max]
AH09G22200	10	21	121	100	101	0.761825	1.29718	7.16968	5.87703	6.14971	0.000119324	-2.76204	down	1	0	134	128	111	0.124991	0.0626231	8.37384	8.12388	6.78224	4.13e-27	0.0938071	7.75999	-7.94215	down	3	0	96	57	59	0.235447	0	6.16554	3.84756	3.95817	3.63e-09	-5.56367	down	--	--	--	--	Acid phosphatase 1 (Precursor) GN=APS1 OS=Solanum lycopersicum (Tomato) PE=2 SV=1	Acid phosphatase 1 [Glycine soja]
AH15G34590	49	123	391	454	300	2.34606	5.85692	20.6179	22.0249	15.8192	0.000374982	-2.12102	down	7	21	311	430	395	0.37342	1.00295	16.1954	22.7646	20.273	1.15e-32	0.688185	19.7443	-4.73921	down	9	3	301	314	231	0.492406	0.175729	16.0952	17.9714	13.1736	1.37e-33	-5.56339	down	--	--	--	K08916|5e-150|rcu:RCOM_0868050|chlorophyll A/B binding protein, putative	Chlorophyll a-b binding protein CP26, chloroplastic (Precursor) GN=LHCB5 OS=Arabidopsis thaliana (Mouse-ear cress) PE=1 SV=1	Chlorophyll a-b binding protein CP26, chloroplastic [Glycine soja]
AH08G30060	9	16	111	63	74	0.256855	0.458396	3.33779	1.81449	2.22613	0.000597808	-2.69391	down	9	6	90	66	76	0.262556	0.181352	2.66725	1.9448	2.24026	2.52e-10	0.221954	2.2841	-3.34968	down	2	3	76	104	158	0.0738842	0.0970291	2.28956	3.21623	4.86888	5.37e-08	-5.50287	down	[IQ]	--	--	--	4-coumarate--CoA ligase-like 9 GN=4CLL9 OS=Arabidopsis thaliana (Mouse-ear cress) PE=1 SV=2	4-coumarate-coa ligase [Medicago truncatula]
AH03G47200	23	50	195	177	227	0.824545	1.76629	6.96708	6.11802	8.10369	9.44e-05	-2.42314	down	3	13	222	272	380	0.140156	0.483003	8.12011	10.0454	13.6277	3.6e-13	0.311579	10.5977	-5.16872	down	6	5	190	229	289	0.229333	0.193993	7.10745	9.16491	11.2753	4.35e-23	-5.43159	down	[M]	Cell wall/membrane/envelope biogenesis	--	--	Polygalacturonase At1g48100 (Precursor) GN=At1g48100 OS=Arabidopsis thaliana (Mouse-ear cress) PE=2 SV=1	PREDICTED: polygalacturonase At1g48100-like [Glycine max]
AH03G17900	23	73	273	200	383	2.08787	6.45381	23.5226	17.4143	33.3046	0.00289406	-2.547	down	6	27	203	309	199	0.622968	2.45922	18.1387	28.0977	17.5965	1.82e-10	1.54109	21.2776	-3.82548	down	6	4	196	206	236	0.582179	0.41369	17.7854	19.4571	22.5043	8.98e-30	-5.41907	down	--	--	--	--	Phytohormone-binding protein GN=MTR_3g055120 OS=Medicago truncatula (Barrel medic) PE=1 SV=1	cytokinin-specific binding protein [Vigna radiata]
AH16G31710	85	192	571	521	348	3.1447	7.36444	24.2406	22.4233	14.6471	0.00456778	-1.76307	down	44	30	629	582	559	1.61834	1.15779	25.8412	23.4642	23.6592	1.2e-33	1.38807	24.3215	-3.97826	down	17	10	491	513	665	0.628456	0.390593	20.7583	20.8195	27.516	1.94e-38	-5.37249	down	--	--	--	--	Zinc finger protein CONSTANS-LIKE 7 GN=COL7 OS=Arabidopsis thaliana (Mouse-ear cress) PE=2 SV=1	hypothetical protein PHAVU_008G147400g [Phaseolus vulgaris]
AH07G22970	3	19	86	60	70	0.459088	1.8172	9.0383	6.0709	5.38695	0.00122305	-2.68834	down	11	5	148	94	100	0.972941	0.421807	14.0928	9.08787	11.2854	9.24e-10	0.697374	11.4887	-3.81677	down	0	9	100	210	242	0	1.4149	9.01468	20.706	24.4346	5.95e-07	-5.36807	down	[O]	Posttranslational modification, protein turnover, chaperones	--	--	Glutathione S-transferase 3 GN=GST3 OS=Glycine max (Soybean) PE=1 SV=1	PREDICTED: glutathione S-transferase GST 9 isoform X1 [Glycine max]
AH01G00870	16	41	161	93	156	1.36588	5.14335	17.2263	8.45811	13.9848	0.00145076	-2.23448	down	3	12	161	221	168	0.355464	1.37037	15.922	21.136	16.572	6.52e-24	0.862916	17.8767	-4.5929	down	7	5	259	208	250	0.615645	0.490443	27.485	22.8889	23.7596	1.95e-31	-5.32515	down	--	--	--	--	CASP-like protein ARALYDRAFT_485429 GN=ARALYDRAFT_485429 OS=Arabidopsis lyrata subsp. lyrata (Lyre-leaved rock-cress) PE=3 SV=2	hypothetical protein PHAVU_003G249900g [Phaseolus vulgaris]
AH00G01000	2	6	46	44	21	0.17669	0.365149	2.82249	2.3668	1.36422	0.0050737	-3.18091	down	0	0	24	33	40	0	0.0583953	1.36591	1.88925	2.22504	8.97e-09	0.0291977	1.82674	#VALUE!	down	2	0	37	42	40	0.190971	0	2.23357	2.57388	2.37993	1.21e-07	-5.3142	down	[I]	Lipid transport and metabolism	--	--	Probable phytol kinase 1, chloroplastic (Precursor) OS=Glycine max (Soybean) PE=2 SV=1	hypothetical protein PHAVU_007G144700g [Phaseolus vulgaris]
AH18G13550	69	194	675	698	540	3.64999	10.3783	39.1193	37.9726	31.3324	0.000138758	-2.25002	down	17	13	505	689	577	0.940749	0.71505	28.9799	40.4868	33.1291	3.31e-41	0.8279	34.1986	-5.28102	down	16	5	544	335	317	0.872979	0.290683	32.3605	21.3091	20.2016	1.46e-10	-5.25562	down	--	--	--	K08914|0.0|vvi:100260599|hypothetical protein LOC100260599	Chlorophyll a-b binding protein 13, chloroplastic (Precursor) GN=CAB13 OS=Solanum lycopersicum (Tomato) PE=1 SV=1	PREDICTED: chlorophyll a-b binding protein 13, chloroplastic [Vitis vinifera]
AH13G49030	394	1155	3830	5161	3667	29.2499	91.8173	355.297	436.76	334.551	0.000171274	-2.41842	down	221	176	3304	4189	4067	16.1325	12.9662	286.101	374.996	361.547	8.83e-31	14.5494	340.881	-4.26163	down	126	58	3169	3268	3539	9.83421	4.45292	285.132	294.313	333.742	5.48e-38	-5.18356	down	--	--	--	K08912|0.0|rcu:RCOM_1214080|chlorophyll A/B binding protein, putative	Chlorophyll a-b binding protein 21, chloroplastic (Precursor) GN=CAB21 OS=Nicotiana tabacum (Common tobacco) PE=2 SV=1	PREDICTED: chlorophyll a-b binding protein 21, chloroplastic-like [Glycine max]
AH06G27740	19	47	195	197	222	0.620123	1.5395	6.73559	6.70097	7.58174	2.26e-05	-2.6051	down	11	18	229	338	337	0.374615	0.587091	8.03477	11.531	11.5614	8.86e-19	0.480853	10.3757	-4.35939	down	18	3	284	416	440	0.58107	0.114506	9.86233	14.7916	15.5235	4.37e-21	-5.18253	down	--	--	--	--	Protein IQ-DOMAIN 1 GN=IQD1 OS=Arabidopsis thaliana (Mouse-ear cress) PE=1 SV=1	hypothetical protein PHAVU_001G075300g [Phaseolus vulgaris]
AH05G37550	77	238	707	678	694	10.5824	33.7481	113.695	103.159	106.721	0.000438085	-2.11121	down	30	33	776	849	746	4.16624	4.53557	122.683	131.609	116.649	2.99e-41	4.35091	123.647	-4.63161	down	34	2	559	635	747	5.02725	0.391516	87.9588	100.387	125.148	1.53e-44	-5.17167	down	--	--	--	K08905|5e-68|rcu:RCOM_0302140|Photosystem I reaction center subunit V, chloroplast precursor, putative	Photosystem I reaction center subunit V, chloroplastic (Precursor) OS=Arabidopsis thaliana (Mouse-ear cress) PE=2 SV=1	PREDICTED: photosystem I reaction center subunit V, chloroplastic-like [Cicer arietinum]
AH20G33080	190	211	602	743	587	7.62753	7.97631	21.454	26.6538	21.0652	0.00968267	-1.64765	down	96	62	576	703	618	4.02034	2.53281	22.2469	27.1651	22.5879	2.51e-22	3.27657	24	-2.98356	down	20	9	576	489	457	0.926996	0.422295	22.1451	19.3437	18.9056	7.14e-42	-5.13779	down	--	--	--	--	B3 domain-containing transcription factor VRN1 GN=VRN1 OS=Arabidopsis thaliana (Mouse-ear cress) PE=1 SV=1	hypothetical protein PHAVU_003G033400g, partial [Phaseolus vulgaris]
AH16G30070	41	72	219	156	212	3.75384	6.13874	17.6965	12.5606	17.4869	0.00736815	-1.76141	down	13	12	139	218	159	1.25145	1.17269	11.928	19.0669	13.3674	3.51e-12	1.21207	14.7874	-3.76452	down	0	13	290	242	138	0.0837211	1.24262	25.1515	23.2268	12.5095	2.8e-08	-5.12219	down	--	--	--	--	Pollen-specific protein-like At4g18596 (Precursor) GN=At4g18596 OS=Arabidopsis thaliana (Mouse-ear cress) PE=2 SV=1	uncharacterized protein LOC100500029 precursor [Glycine max]
AH11G06750	132	406	1180	1106	975	5.01407	15.6249	49.4971	44.596	40.933	0.00140989	-1.98785	down	38	36	967	1324	1021	1.45682	1.36811	39.9929	55.3129	42.4621	1.92e-33	1.41247	45.9226	-4.88137	down	38	14	870	900	858	1.50843	0.549843	36.6483	38.6553	37.0215	3.04e-45	-5.08223	down	--	--	--	K02716|0.0|vvi:100245459|hypothetical protein LOC100245459	Oxygen-evolving enhancer protein 1, chloroplastic (Precursor) GN=PSBO OS=Pisum sativum (Garden pea) PE=2 SV=1	PREDICTED: oxygen-evolving enhancer protein 1, chloroplastic-like [Cicer arietinum]
AH15G03790	166	125	829	501	634	2.73627	1.99735	13.6569	8.10544	10.4331	0.000334088	-2.13028	down	27	66	982	934	754	0.448157	1.09044	16.7661	16.0045	12.685	9.7e-37	0.769297	15.1519	-4.24068	down	59	14	860	1268	1366	1.00121	0.23367	14.8139	23.511	24.6151	2.05e-20	-5.00137	down	[G]	Carbohydrate transport and metabolism	--	--	Beta-galactosidase 3 (Precursor) OS=Arabidopsis thaliana (Mouse-ear cress) PE=1 SV=1	PREDICTED: beta-galactosidase 3-like [Cicer arietinum]
AH05G02980	105	186	903	740	1156	11.4093	21.8504	126.237	94.0658	158.049	5.14e-06	-2.65101	down	12	50	1170	1516	1074	1.38416	5.39151	148.826	200.055	141.978	9.23e-33	3.38783	163.62	-5.3188	down	103	2	1286	1789	1865	12.2138	0.311304	165.675	223.868	254.81	5.86e-29	-4.97475	down	--	--	--	--	Ethylene-responsive transcription factor ERF038 GN=ERF038 OS=Arabidopsis thaliana (Mouse-ear cress) PE=2 SV=1	putative DREB transcription factor [Arachis hypogaea]
AH07G07280	46	87	275	296	300	7.15353	14.0018	49.0932	50.6716	51.4109	0.000540991	-2.09611	down	8	16	177	367	276	1.3499	2.4501	30.6341	64.2612	48.1898	7.91e-08	1.9	47.695	-4.49094	down	14	2	185	262	282	2.30516	0.426279	32.4195	45.807	51.5105	1.18e-20	-4.92957	down	[C]	Energy production and conversion	--	K02638|3e-77|rcu:RCOM_1599580|Plastocyanin A, chloroplast precursor, putative	Plastocyanin, chloroplastic (Precursor) GN=PETE OS=Solanum lycopersicum (Tomato) PE=2 SV=1	Plastocyanin, chloroplastic [Glycine soja]
AH08G15540	121	125	515	511	438	4.96957	4.95695	19.7804	19.9452	17.1135	0.00122423	-1.95161	down	39	65	468	625	492	1.60092	2.67201	19.0798	24.7669	19.336	1.82e-23	2.13646	21.0609	-3.32685	down	23	18	577	586	698	0.983471	0.781108	23.1183	24.9301	28.2932	6.34e-42	-4.92827	down	--	--	--	K14432|1e-59|rcu:RCOM_1280780|hypothetical protein	ABSCISIC ACID-INSENSITIVE 5-like protein 1 GN=F14L2.10 OS=Arabidopsis thaliana (Mouse-ear cress) PE=1 SV=1	Abscisic acid insensitive [Medicago truncatula]
AH05G37050	139	765	1973	1826	1585	7.53387	40.4543	112.464	97.0666	90.4179	0.00229001	-1.96609	down	239	82	1395	1701	1548	12.7644	4.44468	80.4619	100.981	87.8642	1.15e-23	8.60454	89.769	-3.25295	down	35	39	1174	1044	1125	1.97927	2.20005	69.5859	66.9784	70.5549	1.15e-43	-4.92338	down	--	--	--	K08907|5e-140|rcu:RCOM_0333020|chlorophyll A/B binding protein, putative	Chlorophyll a-b binding protein 6A, chloroplastic (Precursor) GN=CAB6A OS=Solanum lycopersicum (Tomato) PE=2 SV=1	unknown [Lotus japonicus]
AH14G23570	8	18	74	119	107	0.344047	0.767662	3.48659	5.38155	4.92422	7.52e-05	-2.91498	down	3	0	93	103	111	0.164096	0	4.40657	4.62992	4.99164	5.68e-21	0.0820482	4.67604	-6.0763	down	3	2	70	84	72	0.152855	0.111824	3.2446	4.09654	3.36804	9.39e-13	-4.92294	down	--	--	--	--	Probable S-adenosylmethionine carrier 2, chloroplastic (Precursor) GN=SAMC2 OS=Arabidopsis thaliana (Mouse-ear cress) PE=2 SV=1	Mitochondrial substrate carrier family protein isoform 1 [Theobroma cacao]
AH05G09000	22	34	122	91	122	1.01355	1.53646	6.37405	4.87802	6.90428	0.00727116	-1.96389	down	3	5	123	187	117	0.184456	0.315271	6.83834	11.5181	6.51954	9.73e-13	0.249864	8.292	-5.13474	down	3	5	102	122	137	0.168628	0.250977	6.25576	7.06896	8.95967	1.3e-18	-4.92201	down	[S]	Function unknown	--	--	Thylakoid lumenal protein At1g12250, chloroplastic (Precursor) GN=At1g12250 OS=Arabidopsis thaliana (Mouse-ear cress) PE=1 SV=1	PREDICTED: thylakoid lumenal protein At1g12250, chloroplastic-like isoform X1 [Glycine max]
AH16G16160	54	55	197	183	205	2.39696	2.35422	9.47024	8.2275	9.4575	0.00571908	-1.8031	down	11	16	223	223	192	0.545154	0.712451	10.7295	10.5097	8.95979	1.85e-24	0.628803	10.0663	-3.96004	down	6	7	196	208	174	0.287871	0.336306	9.32354	10.6687	8.79332	1e-25	-4.90128	down	--	--	--	--	Growth-regulating factor 5 GN=GRF5 OS=Arabidopsis thaliana (Mouse-ear cress) PE=1 SV=1	hypothetical protein PHAVU_009G228000g [Phaseolus vulgaris]
AH03G17820	96	125	522	505	542	4.41522	5.86215	26.5651	24.1819	27.5753	0.000173001	-2.20907	down	37	60	531	675	633	1.7062	2.77246	26.434	34.4547	31.7077	6.33e-30	2.23933	30.8655	-3.64206	down	20	16	511	543	519	0.969491	0.745831	26.1781	29.2315	27.885	5.94e-40	-4.87438	down	--	--	--	K08914|0.0|vvi:100260599|hypothetical protein LOC100260599	Chlorophyll a-b binding protein 13, chloroplastic (Precursor) GN=CAB13 OS=Solanum lycopersicum (Tomato) PE=1 SV=1	hypothetical protein PHAVU_011G155700g [Phaseolus vulgaris]
AH18G30790	91	138	471	410	357	5.19276	6.15509	22.4625	23.0194	17.2465	0.00323269	-1.81659	down	16	33	419	603	485	1.18009	1.57604	22.5707	32.3373	27.3036	2.42e-24	1.37807	27.4039	-4.33959	down	36	2	499	549	606	2.12354	0.137881	26.5476	29.5636	30.4668	2.2e-40	-4.86319	down	--	--	--	--	Ethylene-responsive transcription factor WRI1 OS=Arabidopsis thaliana (Mouse-ear cress) PE=2 SV=1	hypothetical protein PHAVU_011G187400g [Phaseolus vulgaris]
AH07G14790	21	88	259	187	287	1.25696	3.28863	8.79105	6.86988	10.2968	0.000501299	-2.14107	down	13	20	302	253	232	0.574686	0.88003	12.057	9.73461	8.46331	3.49e-27	0.727358	10.085	-3.97356	down	9	7	170	260	262	0.445454	0.588709	6.49697	11.0583	9.87132	1.24e-17	-4.85845	down	--	--	--	--	--	unnamed protein product [Vitis vinifera]
AH13G20380	37	75	331	289	299	1.68276	3.47264	16.8522	13.8384	15.2339	4.21e-05	-2.42175	down	13	25	281	450	352	0.62324	1.1477	14.0025	22.9516	17.6501	5.14e-15	0.88547	18.2014	-4.22963	down	11	10	305	262	322	0.542931	0.49228	15.6291	14.0812	17.2655	3.76e-32	-4.82844	down	--	--	--	K08914|0.0|vvi:100260599|hypothetical protein LOC100260599	Chlorophyll a-b binding protein 13, chloroplastic (Precursor) GN=CAB13 OS=Solanum lycopersicum (Tomato) PE=1 SV=1	hypothetical protein PHAVU_011G155700g [Phaseolus vulgaris]
AH14G34820	0	2	30	19	22	0	0.191708	2.05652	1.29845	1.45915	0.00623555	-4.54789	down	0	1	20	56	29	0.0794341	0.137119	1.37654	4.03142	1.98599	0.000581025	0.108276	2.46465	-6.10905	down	3	0	42	42	43	0.265225	0.0720908	2.86951	2.87326	2.98587	1.33e-07	-4.82306	down	--	--	--	--	Homeobox-leucine zipper protein HAT7 GN=F8M21_40 OS=Arabidopsis thaliana (Mouse-ear cress) PE=2 SV=4	PREDICTED: homeobox-leucine zipper protein HAT7-like [Glycine max]
AH05G26640	170	325	989	970	958	5.47007	10.3486	31.1356	30.7517	29.6384	0.00176036	-1.94371	down	32	25	933	1637	1227	1.08699	0.813905	30.2267	52.524	39.929	1.47e-15	0.950449	40.8933	-5.45493	down	49	30	1171	1026	1104	1.62742	0.973061	37.8323	35.0148	37.3401	1.88e-42	-4.80904	down	[C]	Energy production and conversion	--	K12355|2e-100|rcu:RCOM_1053330|aldehyde dehydrogenase, putative (EC:1.2.1.36)	Aldehyde dehydrogenase family 2 member C4 GN=MOB24.3 OS=Arabidopsis thaliana (Mouse-ear cress) PE=1 SV=2	Aldehyde dehydrogenase [Medicago truncatula]
AH18G33670	22	59	187	164	296	1.93468	4.65308	13.7781	12.3523	22.0731	0.00589194	-2.38715	down	3	3	251	167	206	0.19377	0.259771	19.3502	12.9298	14.0277	5.59e-24	0.22677	15.4359	-6.09892	down	6	6	185	161	153	0.52811	0.692705	13.8295	13.2656	13.402	5.47e-23	-4.80416	down	[T]	Signal transduction mechanisms	--	K06630|2e-47|rcu:RCOM_0341430|14-3-3 protein, putative	14-3-3-like protein D GN=GF14D OS=Glycine max (Soybean) PE=1 SV=1	PREDICTED: 14-3-3-like protein D-like [Cicer arietinum]
AH13G49970	25	31	178	191	186	0.901769	1.07217	6.32754	6.5521	6.6227	1.59e-05	-2.68972	down	9	15	274	266	303	0.345704	0.533834	9.93658	9.69157	10.7799	2.37e-32	0.439769	10.136	-4.53214	down	14	3	188	188	316	0.513063	0.126896	6.94765	7.43529	12.1814	9.62e-10	-4.76612	down	[M]	Cell wall/membrane/envelope biogenesis	--	--	Polygalacturonase At1g48100 (Precursor) GN=At1g48100 OS=Arabidopsis thaliana (Mouse-ear cress) PE=2 SV=1	PREDICTED: polygalacturonase At1g48100-like [Glycine max]
AH10G01590	65	182	443	303	456	4.12184	11.1068	26.7049	17.9178	27.3052	0.00834775	-1.67144	down	12	10	357	546	453	0.82612	0.651606	22.1241	34.0874	27.7073	3.52e-24	0.738863	27.9729	-5.34309	down	8	27	460	481	395	0.521197	1.79064	28.8699	32.8928	25.4864	1.66e-36	-4.68422	down	--	--	--	K10712|2e-90|vvi:100253193|hypothetical protein LOC100253193	--	hypothetical protein PHAVU_006G175200g [Phaseolus vulgaris]
AH07G12630	30	31	135	164	145	2.36138	1.60676	7.71131	8.8539	9.61003	0.000714751	-2.24251	down	1	14	121	190	140	0.106072	0.920216	5.69207	9.85205	5.8066	1.77e-13	0.513144	7.11691	-4.30607	down	10	0	131	83	157	0.7029	0.100137	6.98948	4.944	7.11033	1.74e-09	-4.6309	down	[G]	Carbohydrate transport and metabolism	--	K01100|0.0|vvi:100260169|hypothetical protein LOC100260169	Sedoheptulose-1,7-bisphosphatase, chloroplastic (Precursor) OS=Spinacia oleracea (Spinach) PE=2 SV=1	PREDICTED: sedoheptulose-1,7-bisphosphatase, chloroplastic-like isoform 1 [Glycine max]
AH19G38370	108	50	403	227	283	6.80141	3.1882	25.6408	14.0771	17.9452	0.00944973	-1.90161	down	36	53	242	481	418	2.2999	3.43845	15.7736	31.4113	26.6734	8.1e-06	2.86917	24.6194	-3.07718	down	23	14	360	531	421	1.5296	0.947263	23.6024	36.7021	28.7647	1.38e-21	-4.57245	down	[I]	Lipid transport and metabolism	--	K10256|0.0|vvi:100258789|hypothetical protein LOC100258789	Omega-6 fatty acid desaturase, endoplasmic reticulum isozyme 1 GN=FAD2-1 OS=Glycine max (Soybean) PE=2 SV=1	microsomal oleate desaturase [Arachis duranensis]
AH05G05220	25	46	353	236	343	2.82047	5.33136	45.4938	29.8971	42.7797	1.02e-07	-3.09932	down	10	19	372	526	327	1.22092	2.09424	48.2926	66.3943	41.6443	5.34e-15	1.65758	52.1104	-4.79723	down	34	7	344	469	635	4.12644	0.916509	44.172	58.0117	84.8572	1.05e-10	-4.56154	down	--	--	Biological Process: respiratory burst involved in defense response (GO:0002679);; Molecular Function: DNA binding (GO:0003677);; Molecular Function: sequence-specific DNA binding transcription factor activity (GO:0003700);; Cellular Component: nucleus (GO:0005634);; Cellular Component: cytoplasm (GO:0005737);; Biological Process: regulation of transcription, DNA-templated (GO:0006355);; Biologica…	K09286|5e-38|rcu:RCOM_1589590|Dehydration-responsive element-binding protein 1B, putative	Ethylene-responsive transcription factor RAP2-1 GN=F2G19.32 OS=Arabidopsis thaliana (Mouse-ear cress) PE=2 SV=1	hypothetical protein PHAVU_001G023700g [Phaseolus vulgaris]
AH17G00660	85	206	640	702	677	2.88293	6.96496	22.9713	24.1741	24.1232	0.00024619	-2.18143	down	54	40	642	869	702	1.83365	1.36872	23.2124	31.4084	24.9844	3.98e-30	1.60119	26.5351	-3.95476	down	43	13	659	628	682	1.49985	0.461295	24.1106	24.3107	26.1123	1.17e-38	-4.55793	down	--	--	--	K08909|1e-139|vvi:100232927|LHCA3	Chlorophyll a-b binding protein 3, chloroplastic (Precursor) OS=Pisum sativum (Garden pea) PE=1 SV=1	Chlorophyll a-b binding protein 3, chloroplastic [Glycine soja]
AH07G04210	0	2	36	23	18	0	0.511736	6.93152	4.37663	3.3762	0.00330211	-4.66385	down	0	2	22	28	22	0.186452	0.474396	4.23902	5.4327	4.19452	5.44e-05	0.330424	4.62208	-4.56602	down	0	2	18	30	20	0.174611	0.533495	3.61929	5.95631	4.01834	0.000522349	-4.52008	down	--	--	--	--	Transcription factor GTE12 GN=GTE12 OS=Arabidopsis thaliana (Mouse-ear cress) PE=2 SV=2	Global transcription factor group [Medicago truncatula]
AH03G46890	109	184	671	641	817	5.81052	9.67651	35.0055	33.3115	43.1847	0.000147087	-2.24556	down	30	29	513	780	620	1.6479	1.56593	27.9441	41.9536	33.2679	4.13e-20	1.60691	34.3885	-4.41622	down	33	29	667	752	676	1.83475	1.56654	36.3293	42.8301	38.2468	2.26e-38	-4.50398	down	--	--	--	--	Uncharacterized protein ycf23 GN=ycf23 OS=Pyropia yezoensis (Red alga) PE=3 SV=1	unknown [Medicago truncatula]
AH09G12830	3	8	74	33	53	0.365981	0.403427	3.98727	2.5192	4.13743	0.00365819	-3.24998	down	0	1	86	84	31	0	0.152704	5.0061	8.29	2.19064	7.78e-06	0.0763518	5.16225	-7.04694	down	5	2	48	99	90	0.293325	0.135644	3.25298	8.83801	5.56682	5.55e-07	-4.50328	down	--	--	--	--	--	hypothetical protein PHAVU_007G202100g [Phaseolus vulgaris]
AH10G24470	14	21	116	75	98	0.504105	0.727953	4.03034	2.65605	3.36592	0.00118248	-2.42821	down	10	5	112	149	118	0.374901	0.203731	3.98637	5.29345	4.17841	5.32e-18	0.289316	4.48608	-4.05696	down	3	6	46	126	131	0.140818	0.213269	1.64817	4.50229	4.76472	0.000252843	-4.49869	down	[O]	Posttranslational modification, protein turnover, chaperones	--	--	Protease Do-like 8, chloroplastic (Precursor) GN=DEGP8 OS=Arabidopsis thaliana (Mouse-ear cress) PE=1 SV=1	unknown [Lotus japonicus]
AH06G27520	21	23	121	101	105	0.664453	0.703776	3.72388	3.0816	3.18981	0.00166711	-2.273	down	6	14	124	153	145	0.214127	0.453023	3.92267	4.91881	4.53376	4.02e-18	0.333575	4.45842	-3.79627	down	10	4	139	169	164	0.33882	0.140164	4.46941	5.70651	5.46158	7.83e-21	-4.49794	down	--	--	--	--	ATP-dependent zinc metalloprotease FTSH 11, chloroplastic/mitochondrial (Precursor) GN=FTSH11 OS=Arabidopsis thaliana (Mouse-ear cress) PE=1 SV=1	PREDICTED: ATP-dependent zinc metalloprotease FTSH 11, chloroplastic/mitochondrial isoform X3 [Eucalyptus grandis]
AH13G00150	1158	1161	5343	4537	4395	39.3837	40.3249	200.39	165.168	161.191	0.00310934	-2.00014	down	282	722	4854	7983	4476	9.53485	24.605	179.703	296.464	164.571	1.26e-06	17.0699	213.579	-3.50422	down	361	282	6414	7130	7787	12.4398	9.60332	239.184	270.547	296.307	6.46e-24	-4.47615	down	--	--	--	--	Expansin-A15 (Precursor) GN=T17M13.26 OS=Arabidopsis thaliana (Mouse-ear cress) PE=2 SV=2	hypothetical protein PHAVU_009G186400g [Phaseolus vulgaris]
AH18G19130	21	16	120	105	59	0.662911	0.509559	3.68016	3.15036	1.84962	0.00585566	-2.31442	down	7	8	82	81	89	0.247268	0.267329	2.61842	2.6074	2.76964	2.22e-11	0.257298	2.66515	-3.46829	down	4	5	102	92	99	0.145807	0.165039	3.28136	3.13107	3.30096	1.65e-14	-4.45106	down	--	--	--	--	Interactor of constitutive active ROPs 4 GN=F3F9.6 OS=Arabidopsis thaliana (Mouse-ear cress) PE=1 SV=2	hypothetical protein PHAVU_005G060700g [Phaseolus vulgaris]
AH14G44800	73	166	777	398	557	4.79237	10.5685	46.7194	24.7148	33.5832	0.00690205	-2.24341	down	40	51	766	858	629	2.64295	3.41639	48.9391	54.3591	39.3032	8.05e-33	3.02967	47.5338	-4.02716	down	59	18	520	890	1056	3.99389	1.24679	33.1945	58.9875	69.2631	1.23e-08	-4.42139	down	--	--	--	K08493|2e-114|rcu:RCOM_0537940|vesicle transport V-snare protein vti1a, putative	Vesicle transport v-SNARE 13 GN=VTI13 OS=Arabidopsis thaliana (Mouse-ear cress) PE=2 SV=1	PREDICTED: vesicle transport v-SNARE 13-like [Cicer arietinum]
AH06G11950	13	44	176	291	360	0.329371	1.12777	4.92456	7.94509	9.94899	0.000285311	-3.24973	down	19	15	202	228	271	0.468655	0.360231	5.44598	6.17579	7.42057	3.39e-24	0.414443	6.34745	-3.7639	down	9	25	373	466	219	0.240596	0.599578	10.1412	12.3556	6.00088	4.75e-07	-4.39091	down	--	--	--	--	Phospholipase A1-Igamma2, chloroplastic (Precursor) GN=At2g30550 OS=Arabidopsis thaliana (Mouse-ear cress) PE=1 SV=2	PREDICTED: phospholipase A1-Igamma2, chloroplastic-like isoform X1 [Glycine max]
AH12G28810	13	10	91	99	66	0.309875	0.222011	2.00089	2.14329	1.45681	0.000227713	-2.85139	down	4	12	72	74	81	0.110059	0.285588	1.61239	1.92315	1.8145	9.53e-10	0.197824	1.78335	-3.22384	down	4	2	62	50	73	0.10295	0.0635069	1.49811	1.22627	1.70251	9.62e-10	-4.36868	down	[S]	Function unknown	--	--	Putative disease resistance RPP13-like protein 1 GN=RPPL1 OS=Arabidopsis thaliana (Mouse-ear cress) PE=3 SV=1	leucine-rich repeat containing protein, putative [Ricinus communis]
AH10G27790	19	70	212	181	163	0.798037	2.73508	8.07534	6.88498	6.48196	0.00168751	-2.0326	down	14	11	123	162	138	0.603232	0.465252	4.98555	6.60559	5.41781	1.83e-16	0.534242	5.66965	-3.47826	down	7	4	93	104	128	0.308334	0.193188	3.73851	4.5117	5.53548	2.92e-15	-4.30748	down	[R]	General function prediction only	--	--	--	Rhomboid protease gluP [Glycine soja]
AH13G44110	5	22	78	47	75	0.122217	0.508753	1.7799	1.0881	1.70515	0.00834775	-2.2806	down	5	16	88	116	61	0.139825	0.404299	2.13261	2.78113	1.4447	1.07e-05	0.272062	2.11948	-3.05384	down	13	3	106	161	202	0.32174	0.084716	2.5882	4.17859	5.11117	6.52e-09	-4.29305	down	--	--	--	--	--	unknown [Arachis hypogaea]
AH18G07470	11	9	60	54	54	0.578046	0.4709	3.20876	2.82058	2.82672	0.00752161	-2.44681	down	0	5	68	59	89	0.0188526	0.306996	3.70881	3.20724	4.77911	8.5e-14	0.162924	3.89839	-4.83005	down	9	0	91	80	92	0.506876	0.0475155	4.99384	4.64669	5.3018	7.17e-13	-4.28811	down	--	--	--	--	Scarecrow-like protein 32 GN=SCL32 OS=Arabidopsis thaliana (Mouse-ear cress) PE=2 SV=1	hypothetical protein PHAVU_005G111800g [Phaseolus vulgaris]
AH17G03500	113	228	844	776	680	3.61443	7.3125	27.5464	24.7598	22.2768	0.000362483	-2.13853	down	34	34	718	1081	776	1.08425	1.0949	23.9405	36.1172	25.5045	7.81e-19	1.08958	28.5207	-4.64002	down	36	25	629	497	613	1.20414	0.811971	21.2145	17.4939	21.3678	7.68e-35	-4.25743	down	--	--	--	K02717|1e-147|pop:POPTR_551203|photosystem II reaction center psbP protein	Oxygen-evolving enhancer protein 2, chloroplastic (Precursor) GN=PSBP OS=Pisum sativum (Garden pea) PE=1 SV=1	PREDICTED: oxygen-evolving enhancer protein 2, chloroplastic-like [Glycine max]
AH03G07250	0	0	21	29	15	0	0.0503106	1.07267	1.51953	0.817972	0.00140868	#VALUE!	down	0	5	26	20	29	0.0560562	0.339119	1.41492	1.07236	1.55116	0.000458977	0.197588	1.34615	-3.30405	down	0	3	28	30	24	0	0.206029	1.53711	1.68269	1.34818	0.000143512	-4.20529	down	--	--	--	--	Jasmonate O-methyltransferase GN=JMT OS=Brassica rapa subsp. pekinensis (Chinese cabbage) PE=1 SV=1	PREDICTED: theobromine synthase 2-like [Cicer arietinum]
AH13G40210	174	169	593	786	440	24.9819	24.8867	96.4235	117.153	72.0212	0.0051345	-1.78392	down	31	17	303	424	580	4.55627	2.563	49.2238	69.2495	92.3942	2.17e-08	3.55964	70.2892	-4.16539	down	27	2	378	234	179	4.07054	0.397874	62.6384	42.2856	31.9245	1.39e-05	-4.19224	down	--	--	--	--	Pistil-specific extensin-like protein (Precursor) OS=Nicotiana tabacum (Common tobacco) PE=2 SV=1	Pistil-specific extensin-like protein [Glycine soja]
AH14G10940	65	165	810	416	683	5.90233	14.9492	77.6406	38.7253	63.5308	0.00212746	-2.44059	down	33	74	626	987	665	2.93616	6.62325	60.3501	95.2216	63.0709	2.53e-11	4.77971	72.8809	-3.80859	down	65	28	585	880	1032	6.1423	2.47723	56.6267	88.3649	104.964	8.57e-12	-4.16821	down	--	--	--	--	Outer envelope pore protein 16-2, chloroplastic OS=Arabidopsis thaliana (Mouse-ear cress) PE=1 SV=1	uncharacterized protein LOC100305849 [Glycine max]
AH04G25780	32	147	307	248	340	2.88592	13.2929	29.5861	22.9897	32.0367	0.00715423	-1.71392	down	34	22	341	368	312	3.05161	1.93146	32.9251	35.1709	29.6747	1.73e-26	2.49153	32.5902	-3.58635	down	25	16	236	376	485	2.32362	1.48253	22.6834	36.8501	48.4459	1.25e-07	-4.16366	down	[C]	Energy production and conversion	--	--	--	PREDICTED: uncharacterized protein LOC100812204 [Glycine max]
AH12G00830	12	40	129	129	74	0.307392	0.987455	3.0608	3.01419	1.80904	0.00623555	-2.06234	down	2	10	155	94	115	0.0747132	0.258847	3.86618	2.38395	2.81601	2.74e-11	0.16678	3.02205	-4.32053	down	0	10	123	82	51	0.0234488	0.276544	3.1556	2.26155	1.37792	0.00018477	-4.11286	down	--	--	--	--	Transcription factor EGL1 GN=At1g63650 OS=Arabidopsis thaliana (Mouse-ear cress) PE=1 SV=1	PREDICTED: transcription factor EGL1-like [Glycine max]
AH08G03160	18	79	202	165	156	4.55119	20.146	54.9031	42.5776	41.0552	0.00643149	-1.82133	down	19	20	97	147	128	4.96132	5.04338	26.1177	39.5851	34.23	1.24e-10	5.00235	33.3109	-2.65105	down	8	5	133	100	99	2.19757	1.46039	36.0439	27.4536	28.3907	9e-15	-4.0996	down	--	--	--	--	--	unknown [Lotus japonicus]
AH14G01370	31	111	368	264	358	2.03045	7.34074	25.4152	17.6468	25.188	0.000247466	-2.19167	down	26	27	367	453	318	1.90884	2.20865	26.0772	31.8118	22.0196	5.64e-22	2.05874	26.6362	-3.82167	down	33	15	345	428	432	2.21464	1.01528	24.425	32.4291	32.5644	4.41e-30	-4.07259	down	[T]	Signal transduction mechanisms	--	--	--	Zeaxanthin epoxidase, chloroplastic [Glycine soja]
AH11G32740	27	37	171	119	116	1.80038	2.40907	10.8398	7.4851	7.38186	0.00300826	-2.04629	down	17	11	162	220	154	1.16977	0.783693	10.9457	14.6837	10.0147	7.45e-16	0.976731	11.8814	-3.65623	down	18	3	130	173	212	1.27702	0.24	8.81755	12.7234	15.2364	4.99e-13	-4.0356	down	--	--	--	--	Thylakoid lumenal 16.5 kDa protein, chloroplastic (Precursor) GN=At4g02530 OS=Arabidopsis thaliana (Mouse-ear cress) PE=1 SV=3	unknown [Medicago truncatula]
AH18G01150	36	80	250	225	219	1.43589	3.11621	11.526	8.75414	9.51908	0.00177933	-1.96666	down	6	14	182	282	213	0.27319	0.573256	7.67478	11.6626	8.59432	2.89e-16	0.423223	9.31055	-4.47771	down	12	21	267	281	256	0.484666	0.822585	11.3591	13.123	11.6698	2.97e-25	-4.03429	down	--	--	--	--	Root phototropism protein 3 GN=MSJ1.17 OS=Arabidopsis thaliana (Mouse-ear cress) PE=1 SV=2	PREDICTED: root phototropism protein 3-like [Cicer arietinum]
AH11G29570	953	1754	5950	5775	4887	31.499	57.9558	202.537	192.332	165.817	0.00354994	-2.00136	down	449	785	6138	7879	6116	14.73	26.3364	213.499	274.472	208.904	5.73e-20	20.5332	232.292	-3.42517	down	695	128	5561	6550	7864	23.8281	4.26202	195.698	242.59	287.133	7.63e-21	-4.0212	down	[E]	Amino acid transport and metabolism	--	K01915|0.0|rcu:RCOM_0678350|glutamine synthetase plant, putative (EC:6.3.1.2)	Glutamine synthetase leaf isozyme, chloroplastic (Precursor) OS=Phaseolus vulgaris (Kidney bean) PE=1 SV=1	hypothetical protein CISIN_1g013478mg [Citrus sinensis]
AH00G03000	27	376	955	690	1069	3.61767	47.2639	119.422	87.2642	134.44	0.00166275	-2.14822	down	18	63	657	609	719	2.40832	7.97231	85.7162	78.7924	92.6744	3.21e-34	5.19031	85.7276	-4.01246	down	15	27	318	285	406	1.95578	3.73819	41.5202	38.7062	54.4537	1.05e-22	-4.0123	down	--	--	--	--	NEP1-interacting protein 1 GN=F4B14.110 OS=Arabidopsis thaliana (Mouse-ear cress) PE=1 SV=2	hypothetical protein PHAVU_008G266700g [Phaseolus vulgaris]
AH16G08250	17	60	156	156	169	1.13624	4.70765	10.4838	10.1995	12.0249	0.00227224	-2.03304	down	21	10	148	229	186	1.52218	0.653058	10.0695	15.2846	12.4079	1.26e-13	1.08762	12.5873	-3.58049	down	8	10	139	139	144	0.46142	0.887837	9.76804	9.82816	9.82137	5.23e-17	-3.97732	down	[E]	Amino acid transport and metabolism	--	--	Nitrogen regulatory protein P-II homolog (Precursor) OS=Oryza sativa subsp. japonica (Rice) PE=2 SV=1	Nitrogen regulatory protein P-II like [Glycine soja]
AH03G32450	230	257	895	931	752	12.9853	14.5022	52.6377	53.1239	44.1772	0.00456778	-1.78336	down	107	218	786	980	833	5.97945	12.3088	47.4424	58.8747	49.2904	1.87e-15	9.14415	51.8692	-2.3965	down	75	60	959	989	1213	4.386	3.47906	58.0712	63.0424	76.1838	6.4e-33	-3.97319	down	[R]	General function prediction only	--	--	Gibberellin 20 oxidase 2 GN=MIO24.5 OS=Arabidopsis thaliana (Mouse-ear cress) PE=2 SV=1	gibberellin 20-oxidase [Medicago truncatula]
AH01G23980	38	141	569	444	546	1.03594	3.72321	14.8627	11.5785	14.2784	1.44e-05	-2.51282	down	27	82	698	654	422	0.757205	2.25087	19.258	17.967	11.2622	3.4e-10	1.50404	16.1624	-3.42155	down	47	52	688	726	847	1.34568	1.43493	19.0205	21.5305	24.4665	1.93e-32	-3.93842	down	[C]	Energy production and conversion	--	K00131|0.0|vvi:100260378|hypothetical protein LOC100260378	NADP-dependent glyceraldehyde-3-phosphate dehydrogenase GN=GAPN OS=Pisum sativum (Garden pea) PE=1 SV=1	PREDICTED: NADP-dependent glyceraldehyde-3-phosphate dehydrogenase-like [Glycine max]
AH09G32520	19	26	365	460	366	1.18478	1.71621	24.3709	29.7581	24.284	2.63e-12	-4.10743	down	88	11	319	394	363	5.47137	0.691833	21.5742	26.5252	24.2087	1.68e-19	3.0816	24.1027	-2.84071	down	5	60	666	404	379	0.350296	3.83839	45.1807	28.6559	26.78	5.87e-07	-3.91096	down	--	--	--	--	Lysozyme (Precursor) OS=Hevea brasiliensis (Para rubber tree) PE=1 SV=2	chitinase homologue [Sesbania rostrata]
AH01G04230	265	362	1379	1230	843	4.75197	6.41545	24.9199	21.7964	14.8683	0.00367606	-1.84128	down	115	193	1042	1461	1435	2.02939	3.37903	19.5738	27.859	26.7168	2.05e-17	2.70421	24.7165	-3.07367	down	118	113	1482	2056	1634	2.24019	2.05165	28.851	41.9246	32.8591	8.79e-25	-3.91059	down	[H]	Coenzyme transport and metabolism	--	K03147|0.0|vvi:100250096|hypothetical protein LOC100250096	Phosphomethylpyrimidine synthase, chloroplastic (Precursor) GN=T27A16.27 OS=Arabidopsis thaliana (Mouse-ear cress) PE=1 SV=1	hypothetical protein PHAVU_006G065300g [Phaseolus vulgaris]
AH19G26640	167	172	657	553	506	5.23067	5.22796	19.6549	16.7643	15.2637	0.0059623	-1.718	down	63	74	645	685	603	1.99556	2.32333	20.0551	21.3087	18.5567	5.37e-25	2.15944	19.9735	-3.2162	down	76	24	610	794	819	2.44495	0.770244	18.9434	25.6207	26.1459	9.32e-31	-3.89606	down	--	--	--	--	Protein WVD2-like 1 GN=WDL1 OS=Arabidopsis thaliana (Mouse-ear cress) PE=1 SV=1	PREDICTED: uncharacterized protein LOC100798109 isoform X2 [Glycine max]
AH06G23930	389	606	2250	1770	2161	17.8662	28.4865	110.23	84.4401	106.222	0.00168107	-2.01817	down	105	257	2339	2821	2141	4.66092	12.126	116.427	138.137	104.779	3.33e-27	8.39347	119.781	-3.73091	down	391	43	2478	3430	3628	17.8607	1.98875	122.283	178.046	182.953	4.83e-20	-3.87724	down	--	--	--	--	B3 domain-containing transcription factor FUS3 GN=FUS3 OS=Arabidopsis thaliana (Mouse-ear cress) PE=2 SV=2	FUSCA3 [Arachis hypogaea]
AH06G26400	0	0	46	15	39	0	0	2.22791	0.734267	1.71883	0.000737045	#VALUE!	down	6	11	131	70	59	0.364713	0.881988	6.41025	3.89509	3.15644	0.0015169	0.62335	4.48726	-3.33302	down	13	9	80	183	218	0.993591	0.396759	3.5208	9.70482	11.7389	0.000313566	-3.87228	down	--	--	--	--	WAT1-related protein At5g40240 GN=At5g40240 OS=Arabidopsis thaliana (Mouse-ear cress) PE=2 SV=1	PREDICTED: WAT1-related protein At5g40240-like [Malus domestica]
AH13G45430	269	465	1647	1104	1803	9.01128	15.191	53.9923	35.9352	59.587	0.0013837	-2.01799	down	216	204	1677	1851	1478	7.2101	6.79144	56.739	62.4039	49.2163	2.64e-20	7.00077	56.1197	-2.97281	down	124	111	1353	1780	1963	4.31359	3.80288	45.6083	62.8887	68.1622	9.89e-24	-3.86276	down	--	--	--	--	--	PREDICTED: uncharacterized protein At3g61260-like isoform X1 [Glycine max]
AH14G43130	61	40	233	163	168	2.04144	1.34195	7.77751	5.34703	5.61043	0.00433416	-1.85526	down	19	19	151	313	177	0.660199	0.656835	5.22047	10.8904	6.02486	0.000153148	0.658517	7.37858	-3.47277	down	10	34	292	327	323	0.366879	1.14502	10.1875	12.1977	11.7628	1.38e-25	-3.84893	down	[P]	Inorganic ion transport and metabolism	--	K13811|0.0|vvi:100252345|hypothetical protein LOC100252345	ATP sulfurylase 2 (Precursor) GN=F6F9.2 OS=Arabidopsis thaliana (Mouse-ear cress) PE=1 SV=1	PREDICTED: ATP sulfurylase 2 [Glycine max]
AH13G56910	133	95	468	465	288	6.35386	4.63149	24.2757	22.9701	14.8111	0.00353188	-1.79487	down	40	62	313	365	327	1.92027	2.97154	15.9919	19.0579	16.8236	8.6e-18	2.44591	17.2911	-2.69789	down	15	33	413	387	215	0.751017	1.60487	21.3121	20.4819	11.3956	3.05e-07	-3.83289	down	--	--	--	--	Protein ASPARTIC PROTEASE IN GUARD CELL 2 (Precursor) GN=ASPG2 OS=Arabidopsis thaliana (Mouse-ear cress) PE=2 SV=1	hypothetical protein PHAVU_005G025900g [Phaseolus vulgaris]
AH11G27420	45	102	378	352	258	1.61005	3.53049	13.2181	12.0193	9.15095	0.000371634	-2.13395	down	22	64	325	388	342	0.804208	2.27655	11.7994	14.1396	12.1266	3.9e-21	1.54038	12.6886	-3.01371	down	33	13	352	299	304	1.21269	0.485058	12.9171	11.8286	11.6509	2.29e-25	-3.79908	down	[Q]	Secondary metabolites biosynthesis, transport and catabolism	--	--	Cytochrome P450 71D8 GN=CYP71D8 OS=Glycine max (Soybean) PE=2 SV=1	Cytochrome P450 71D8 [Glycine soja]
AH08G29740	25	117	276	213	327	2.37977	7.73403	22.5185	15.4322	28.2472	0.00220088	-1.91506	down	21	34	239	300	251	1.99234	4.78511	19.2331	27.0481	23.1443	3.46e-21	3.38872	23.1418	-3.24152	down	31	6	217	269	281	2.3123	0.666307	17.0486	25.4556	21.4206	5.01e-23	-3.79434	down	--	--	--	--	Copper transport protein CCH GN=CCH OS=Arabidopsis thaliana (Mouse-ear cress) PE=1 SV=1	PREDICTED: translation initiation factor IF-2-like [Cicer arietinum]
AH20G35490	3	44	118	113	98	0.153166	1.89537	4.86461	4.62897	4.04602	0.00256001	-2.20282	down	5	6	85	81	86	0.267292	0.310338	3.73045	3.54041	3.62515	6.68e-13	0.288815	3.63201	-3.91572	down	8	0	46	53	64	0.359767	0.0410645	2.03612	2.44012	2.88037	1.22e-07	-3.76688	down	[R]	General function prediction only	--	--	--	PREDICTED: uncharacterized protein LOC100815930 isoform X1 [Glycine max]
AH01G28440	16	12	88	95	45	0.793413	0.616884	4.24967	4.5932	2.22914	0.00951422	-2.39939	down	2	3	61	91	74	0.153311	0.176211	3.07171	4.57361	3.60252	2.01e-14	0.164761	3.74928	-4.89526	down	8	0	54	47	60	0.438498	0	2.71101	2.52961	3.09379	1.58e-07	-3.74953	down	--	--	--	--	Glucose-6-phosphate/phosphate translocator 1, chloroplastic (Precursor) GN=GPT1 OS=Arabidopsis thaliana (Mouse-ear cress) PE=2 SV=1	glucose-6-phosphate/phosphate translocator-like protein [Medicago truncatula]
AH04G27350	38	159	321	393	351	2.80746	12.1163	26.5221	30.683	28.8021	0.00333777	-1.82536	down	22	33	249	355	284	1.69824	2.50433	19.9227	28.899	22.9953	2.23e-18	2.10128	23.939	-3.41009	down	30	15	334	295	259	2.33781	1.15428	27.284	24.6781	22.1284	4.94e-24	-3.72705	down	--	--	--	K02699|2e-102|rcu:RCOM_1628230|Photosystem I reaction center subunit XI, chloroplast precursor, putative	Photosystem I reaction center subunit XI, chloroplastic (Precursor) GN=PSAL OS=Spinacia oleracea (Spinach) PE=1 SV=1	PREDICTED: photosystem I reaction center subunit XI, chloroplastic-like [Cicer arietinum]
AH02G05400	123	346	1027	919	966	8.38912	23.3963	77.685	65.0427	72.5896	0.00101039	-2.02234	down	67	82	1008	1209	912	4.59844	5.50466	76.2394	90.2574	67.0757	4.4e-31	5.05155	77.8575	-3.78961	down	97	24	772	847	763	6.87186	1.70316	58.7711	69.3111	60.643	4.49e-30	-3.72127	down	--	--	--	K08901|1e-85|pop:POPTR_831063|hypothetical protein	Oxygen-evolving enhancer protein 3-2, chloroplastic (Precursor) GN=C17L7.100 OS=Arabidopsis thaliana (Mouse-ear cress) PE=1 SV=2	uncharacterized protein LOC100306034 [Glycine max]
AH14G39120	39	60	257	189	154	0.974397	1.37459	5.86484	4.19028	3.54476	0.00193948	-1.98113	down	16	19	160	315	201	0.401092	0.473729	3.84113	7.64376	4.65683	5.18e-06	0.43741	5.38057	-3.6682	down	5	38	271	279	290	0.136792	0.940197	6.57523	7.45924	7.38336	2.39e-23	-3.7181	down	[RTKL]	--	--	--	Probably inactive leucine-rich repeat receptor-like protein kinase At3g28040 (Precursor) GN=At3g28040 OS=Arabidopsis thaliana (Mouse-ear cress) PE=2 SV=1	PREDICTED: probably inactive leucine-rich repeat receptor-like protein kinase At3g28040-like [Glycine max]
AH03G06890	190	429	1171	1604	1058	6.78508	15.3843	45.0095	57.9873	40.1731	0.00123821	-2.01595	down	45	66	1027	1376	1584	1.65272	2.34634	38.8455	52.3758	59.8626	9.16e-21	1.99953	50.3613	-4.56418	down	103	50	1239	884	875	3.81275	1.83084	47.9093	35.7992	35.5023	1.3e-15	-3.71682	down	[G]	Carbohydrate transport and metabolism	--	K01623|0.0|pop:POPTR_802978|hypothetical protein	Probable fructose-bisphosphate aldolase 2, chloroplastic (Precursor) GN=FBA2 OS=Arabidopsis thaliana (Mouse-ear cress) PE=1 SV=2	PREDICTED: probable fructose-bisphosphate aldolase 2, chloroplastic-like [Glycine max]
AH19G20960	0	0	22	23	13	0.0258354	0.0500031	1.29646	1.28496	0.796405	0.00378091	#VALUE!	down	0	0	41	28	29	0.0833088	0	2.12718	1.29329	1.72932	7.23e-09	0.0416544	1.7166	#VALUE!	down	3	1	17	21	40	0.206089	0.157998	0.661561	1.26659	2.37476	0.00293086	-3.70402	down	[P]	Inorganic ion transport and metabolism	--	K01535|5e-82|vvi:100254244|hypothetical protein LOC100254244	Plasma membrane ATPase 4 GN=PMA4 OS=Nicotiana plumbaginifolia (Leadwort-leaved tobacco) PE=2 SV=1	PREDICTED: plasma membrane ATPase 4-like isoform 1 [Glycine max]
AH15G01310	23	12	99	76	75	0.386404	0.191651	1.68068	1.19748	1.20127	0.0051237	-2.20836	down	16	11	116	104	103	0.277003	0.184196	1.91688	1.72891	1.72391	2.23e-11	0.2306	1.7899	-2.97874	down	9	13	112	187	122	0.152958	0.225708	1.86284	3.33338	2.10105	7.02e-08	-3.68588	down	--	--	--	--	Filament-like plant protein 7 GN=FPP7 OS=Arabidopsis thaliana (Mouse-ear cress) PE=3 SV=2	PREDICTED: filament-like plant protein 7-like [Glycine max]
AH16G29570	503	799	2627	2210	2555	22.3135	35.0524	123.09	102.242	122.484	0.00424907	-1.88847	down	194	401	2830	3604	2729	9.19497	17.9152	134.293	172.894	129.01	5.13e-22	13.5551	145.399	-3.34177	down	557	51	3172	3986	4484	25.5171	2.29767	153.109	203.095	221.458	9.12e-22	-3.67846	down	--	--	--	--	B3 domain-containing transcription factor FUS3 GN=FUS3 OS=Arabidopsis thaliana (Mouse-ear cress) PE=2 SV=2	FUSCA3 [Arachis hypogaea]
AH13G50290	25	44	137	130	128	0.817084	1.40131	4.51689	4.17484	4.20788	0.00683136	-1.90109	down	8	16	163	157	166	0.285378	0.538024	5.52179	5.24268	5.48782	1.45e-19	0.411701	5.41743	-3.73739	down	12	11	123	159	153	0.415563	0.378486	4.16279	5.66808	5.37517	7.23e-16	-3.66624	down	--	--	--	--	--	PREDICTED: uncharacterized protein LOC100787310 [Glycine max]
AH02G04630	345	1221	2910	2615	3146	13.6068	47.5638	111.473	99.7672	120.505	0.00571908	-1.85922	down	387	256	3157	3435	2778	15.3004	10.2618	124.734	138.387	109.128	4.16e-21	12.7811	124.083	-3.26303	down	302	196	2303	3146	3898	12.3267	7.90049	91.5873	131.882	160.155	1.1e-11	-3.65275	down	--	--	--	K08908|9e-171|pop:POPTR_548030|Lhca2-1	Chlorophyll a-b binding protein 7, chloroplastic (Precursor) GN=CAB7 OS=Solanum lycopersicum (Tomato) PE=3 SV=1	PREDICTED: chlorophyll a-b binding protein 7, chloroplastic-like isoform 1 [Glycine max]
AH08G28700	74	309	866	696	715	3.64457	12.1432	33.1108	26.9815	27.8553	0.00142708	-1.9622	down	100	85	777	982	857	4.00174	3.47246	31.6633	40.7152	33.5222	1.08e-24	3.7371	35.3002	-3.21938	down	97	48	741	815	1154	4.04224	1.99342	30.0881	36.2077	49.2026	1.04e-12	-3.64569	down	[P]	Inorganic ion transport and metabolism	--	--	Rhodanese-like domain-containing protein 4, chloroplastic (Precursor) GN=F2N1.31 OS=Arabidopsis thaliana (Mouse-ear cress) PE=1 SV=2	Hypothetical protein glysoja_021133 [Glycine soja]
AH17G07960	49	238	456	459	551	1.80599	8.47083	15.8472	15.9174	19.2511	0.00538385	-1.74504	down	37	27	404	393	447	1.38193	1.05062	15.0861	14.7025	16.0821	7.05e-29	1.21628	15.2902	-3.67901	down	13	43	289	321	405	0.506394	1.6017	10.7575	12.8234	15.7192	4.34e-21	-3.60741	down	--	--	--	--	Uncharacterized protein At2g39920 GN=At2g39920 OS=Arabidopsis thaliana (Mouse-ear cress) PE=2 SV=2	PREDICTED: uncharacterized protein At2g39920-like isoform X1 [Glycine max]
AH09G34510	55	59	353	423	266	4.18789	4.64701	30.2532	34.186	22.9031	9.35e-06	-2.57046	down	23	35	198	343	290	1.75229	2.62388	16.3392	29.0674	24.3918	8.93e-09	2.18809	23.2661	-3.23762	down	14	88	675	846	310	1.18448	6.90013	56.2564	71.4382	26.8375	0.000826692	-3.59964	down	--	--	--	--	Agglutinin-2 (Precursor) OS=Cladrastis kentukea (Yellow wood) PE=1 SV=1	RecName: Full=Agglutinin-2; AltName: Full=Agglutinin II; AltName: Full=ClAII; AltName: Full=LecClAII; Flags: Precursor [Cladrastis kentukea]
AH08G21300	42	155	354	340	256	1.01234	3.66721	8.38257	7.98708	6.07319	0.00967294	-1.65882	down	33	28	235	309	250	0.804137	0.693515	5.65247	7.56216	5.98331	5.26e-20	0.748826	6.39931	-3.09976	down	19	29	313	303	225	0.486399	0.721512	7.61611	7.64264	5.63571	4.43e-19	-3.55935	down	[IQR]	--	--	K00218|0.0|rcu:RCOM_0252880|short-chain dehydrogenase, putative (EC:1.3.1.33)	Protochlorophyllide reductase, chloroplastic (Precursor) GN=PORA OS=Cucumis sativus (Cucumber) PE=2 SV=1	hypothetical protein PHAVU_005G083700g [Phaseolus vulgaris]
AH05G03290	59	81	264	278	288	4.10043	5.70808	19.3183	19.7554	20.9918	0.00161692	-1.94958	down	22	33	237	280	248	1.55991	2.28134	17.4135	20.8735	18.3161	1.61e-20	1.92063	18.8677	-3.19529	down	22	34	274	327	374	1.60372	2.38775	20.4662	25.5002	28.9059	2.01e-23	-3.54774	down	--	--	--	--	--	putative Lil3 protein [Arachis hypogaea]
AH05G04040	81	89	257	294	318	3.34825	3.62462	11.0232	12.4859	13.0436	0.00597472	-1.7338	down	35	50	294	276	280	1.40526	2.12594	13.1288	12.0115	12.0477	4.18e-17	1.7656	12.396	-2.71966	down	19	26	249	277	257	0.675616	1.05695	11.2811	13.4028	11.5627	2.39e-21	-3.5477	down	[Z]	Cytoskeleton	--	K07374|0.0|rcu:RCOM_1382920|tubulin alpha chain, putative	Tubulin alpha chain GN=TUBA OS=Prunus dulcis (Almond) PE=2 SV=1	PREDICTED: tubulin alpha chain-like [Phoenix dactylifera]
AH11G36460	59	50	306	301	243	1.79665	1.66039	11.6092	10.9704	9.00456	8.21e-05	-2.33941	down	32	52	320	413	320	0.96834	1.55789	11.4891	15.0105	11.764	1.96e-21	1.26311	12.7545	-3.04503	down	76	29	470	630	723	2.37026	0.892364	17.0365	21.9033	26.5464	1.91e-15	-3.53931	down	[E]	Amino acid transport and metabolism	--	K01733|0.0|rcu:RCOM_1046290|threonine synthase, putative (EC:4.2.3.1)	Threonine synthase, chloroplastic (Precursor) OS=Solanum tuberosum (Potato) PE=2 SV=1	PREDICTED: threonine synthase, chloroplastic-like [Cucumis sativus]
AH16G36950	56	102	324	294	287	2.61385	5.03017	17.7149	15.4313	15.3841	0.0021124	-1.90211	down	19	44	257	365	344	0.91514	2.04216	13.8264	20.0246	18.5994	4.89e-18	1.47865	17.4835	-3.33556	down	48	12	328	392	313	2.29759	0.581058	18.0881	21.811	17.8102	8.67e-24	-3.52829	down	[G]	Carbohydrate transport and metabolism	--	--	--	PREDICTED: uncharacterized protein LOC103949301 [Pyrus x bretschneideri]
AH00G00750	3962	6101	48382	22483	46531	178.363	272.937	2211.21	1010.71	2135.53	0.00226951	-2.92784	down	2176	4786	51481	65713	39259	98.1167	218.067	2448.12	3046.56	1804.07	1.59e-12	158.092	2432.92	-3.88674	down	8811	3832	50200	75247	92157	415.244	177.414	2362.61	3798.14	4485.24	4.44e-06	-3.52649	down	--	--	--	--	--	PREDICTED: uncharacterized protein LOC100803807 isoform X1 [Glycine max]
AH19G11020	5	10	66	60	50	0.227734	0.361442	2.57153	2.17524	2.01554	0.00110571	-2.93703	down	1	6	62	38	39	0.0869959	0.302011	2.2737	1.59439	1.38061	8.04e-07	0.194503	1.74957	-3.7091	down	1	8	31	59	61	0.0810932	0.279103	1.22071	2.24611	2.25494	2e-05	-3.49732	down	[Q]	Secondary metabolites biosynthesis, transport and catabolism	--	--	Cytochrome P450 82G1 GN=CYP82G1 OS=Arabidopsis thaliana (Mouse-ear cress) PE=1 SV=1	hypothetical protein PHAVU_010G022600g [Phaseolus vulgaris]
AH09G18460	5	7	74	33	50	0.764015	0.981906	6.35526	4.56285	4.82578	0.00616222	-3.09123	down	4	11	94	75	69	0.295674	1.68941	9.95761	9.23854	10.1178	1.22e-10	0.992541	9.77131	-3.38538	down	5	8	32	83	103	0.515586	0.481099	2.15027	6.06116	6.0138	0.0045046	-3.49169	down	--	--	--	--	--	PREDICTED: uncharacterized protein LOC100811743 isoform X2 [Glycine max]
AH13G54040	192	275	1125	881	927	5.45129	7.63358	30.9466	24.0668	25.5223	0.000899669	-2.03271	down	152	151	1154	1518	1058	4.31163	4.3572	32.9851	43.6501	29.6236	4.63e-15	4.33442	35.4196	-3.01904	down	142	93	1021	1337	1573	4.09876	2.68149	29.4943	40.86	47.2126	7.54e-16	-3.48702	down	[MG]	--	--	--	Probable complex I intermediate-associated protein 30 GN=At1g17350 OS=Arabidopsis thaliana (Mouse-ear cress) PE=1 SV=2	PREDICTED: uncharacterized protein LOC100500578 [Glycine max]
AH12G19120	55	93	331	362	280	1.026	1.56009	6.85049	6.86816	4.72609	0.000470903	-2.09989	down	38	44	254	346	301	0.916933	0.79603	4.6338	6.09452	5.09644	1.09e-18	0.856482	5.27492	-2.85517	down	45	42	361	518	564	0.784258	0.910575	6.39114	10.8662	11.4929	6.86e-14	-3.47604	down	[H]	Coenzyme transport and metabolism	--	K03403|0.0|vvi:100258964|CHLH	Magnesium-chelatase subunit ChlH, chloroplastic (Precursor) GN=At5g13630 OS=Arabidopsis thaliana (Mouse-ear cress) PE=1 SV=1	Magnesium-chelatase subunit H [Glycine soja]
AH03G14060	142	145	600	421	418	3.01346	2.99759	12.7018	8.95567	9.03344	0.0063053	-1.70408	down	31	83	526	621	551	0.666012	1.75291	11.7256	13.5464	11.9142	7.88e-26	1.20946	12.3954	-3.29373	down	101	31	667	780	694	2.19363	0.664543	14.8959	18.0958	15.7828	9.94e-27	-3.44221	down	--	--	--	--	--	PREDICTED: myb-like protein X-like [Glycine max]
AH15G01330	0	0	110	19	90	0.0358924	0.0396866	5.09863	0.887433	4.0992	0.00474975	#VALUE!	down	10	11	128	150	101	0.445182	0.451807	5.83304	6.88642	4.65091	9.97e-16	0.448495	5.79012	-3.57103	down	14	21	82	218	263	0.607794	0.893192	3.80727	10.0972	12.435	0.00384181	-3.43158	down	--	--	--	--	Uncharacterized acetyltransferase At3g50280 GN=At3g50280 OS=Arabidopsis thaliana (Mouse-ear cress) PE=3 SV=1	PREDICTED: uncharacterized acetyltransferase At3g50280-like [Pyrus x bretschneideri]
AH12G05120	232	955	2286	1940	2345	13.1698	54.9965	145.233	114.662	144.058	0.0049387	-1.8598	down	403	215	2566	2922	2304	22.4661	12.2395	153.172	186.348	143.944	1.3e-19	17.3528	161.155	-3.05424	down	337	157	1859	2956	3119	20.0617	9.33182	116.77	187.561	207.125	3.51e-10	-3.42749	down	--	--	--	K08908|2e-165|pop:POPTR_548030|Lhca2-1	Chlorophyll a-b binding protein 7, chloroplastic (Precursor) GN=CAB7 OS=Solanum lycopersicum (Tomato) PE=3 SV=1	PREDICTED: chlorophyll a-b binding protein 7, chloroplastic-like isoform 1 [Glycine max]
AH05G19370	13	45	158	102	119	0.476085	1.5762	5.84029	3.70311	4.37666	0.00288088	-2.09729	down	7	16	122	67	83	0.273476	0.584092	4.50183	2.4932	3.06569	2.02e-05	0.428784	3.35357	-2.96207	down	11	4	59	126	53	0.412388	0.156619	2.2151	4.83151	2.04546	0.00720084	-3.41297	down	--	--	--	--	Transcription factor bHLH19 GN=T30L20.2 OS=Arabidopsis thaliana (Mouse-ear cress) PE=2 SV=1	PREDICTED: transcription factor bHLH25-like [Glycine max]
AH14G35270	90	257	1010	609	728	5.39634	15.5248	57.4774	35.4994	40.6386	0.000858659	-2.14556	down	86	93	983	1158	857	5.5094	5.87863	59.5786	68.626	50.4496	2.72e-27	5.69402	59.5514	-3.46335	down	170	31	679	1126	1318	10.1829	2.06596	40.0325	70.6936	81.1209	8.84e-07	-3.37704	down	--	--	--	K08493|6e-115|rcu:RCOM_0537940|vesicle transport V-snare protein vti1a, putative	Vesicle transport v-SNARE 13 GN=VTI13 OS=Arabidopsis thaliana (Mouse-ear cress) PE=2 SV=1	PREDICTED: vesicle transport v-SNARE 13-like [Cicer arietinum]
AH03G31770	1874	2799	21153	11406	20556	250.042	380.025	3005.84	1614.63	2866.78	0.000106564	-2.88988	down	579	1855	19315	26854	18424	77.6635	246.827	2820.53	3776.1	2611.63	1.4e-18	162.245	3069.42	-4.12646	down	2472	2397	19219	24570	30192	334.458	316.32	2737.76	3679.01	4362.64	1.02e-08	-3.34934	down	--	--	--	--	Defensin-like protein 4 (Precursor) GN=F5O4.11 OS=Arabidopsis thaliana (Mouse-ear cress) PE=2 SV=2	PREDICTED: defensin-like protein 6-like [Glycine max]
AH11G16640	9	18	83	55	92	0.321231	0.590615	2.83943	1.77891	3.08573	0.00229751	-2.47668	down	15	12	77	78	89	0.506985	0.433142	2.69452	2.70839	3.02633	7.6e-08	0.470064	2.80975	-2.57399	down	12	13	114	110	155	0.441437	0.436494	3.99834	3.99423	5.44114	5.74e-13	-3.34643	down	[V]	Defense mechanisms	--	--	MATE efflux family protein DTX1 GN=F3L12.13 OS=Arabidopsis thaliana (Mouse-ear cress) PE=2 SV=1	PREDICTED: MATE efflux family protein 5-like [Glycine max]
AH13G51510	1	10	65	67	59	0.0231546	0.132407	0.827672	0.84373	0.765284	7.52e-05	-3.51254	down	3	1	71	129	112	0.0531107	0.0230868	0.951969	1.77298	1.46478	6.67e-12	0.0380988	1.39658	-5.68322	down	19	4	98	104	146	0.27229	0.0609198	1.33527	1.55022	2.06669	4.77e-11	-3.3391	down	[V]	Defense mechanisms	--	--	ABC transporter C family member 3 GN=MJG19.3 OS=Arabidopsis thaliana (Mouse-ear cress) PE=1 SV=1	PREDICTED: ABC transporter C family member 3-like [Glycine max]
AH14G19850	158	191	1017	550	764	7.68698	10.3674	57.1707	31.5356	38.3959	0.00245917	-2.11994	down	104	129	875	1099	761	5.19435	6.52502	48.6011	64.9184	43.5551	2.07e-15	5.85969	52.3582	-2.95029	down	144	102	905	1260	1545	7.25502	4.96066	51.6151	68.7854	88.303	4.24e-10	-3.33742	down	--	--	--	K10782|2e-148|vvi:100248960|hypothetical protein LOC100248960	Oleoyl-acyl carrier protein thioesterase 1, chloroplastic (Precursor) GN=MJL12.5 OS=Arabidopsis thaliana (Mouse-ear cress) PE=1 SV=1	putative acyl acyl-carrier-protein thioesterase type A [Arachis hypogaea]
AH19G38810	38	48	168	209	148	0.75275	0.918053	3.27462	3.97748	2.88084	0.00229751	-1.9901	down	18	13	155	212	232	0.364832	0.266067	3.12874	4.27183	4.5674	6.21e-16	0.31545	3.98933	-3.67011	down	28	8	190	204	145	0.566754	0.156982	3.89287	4.45732	3.05928	7.29e-16	-3.3278	down	[G]	Carbohydrate transport and metabolism	--	--	Alpha-xylosidase 1 (Precursor) GN=At1g68560 OS=Arabidopsis thaliana (Mouse-ear cress) PE=1 SV=1	PREDICTED: alpha-xylosidase 1-like [Glycine max]
AH11G17880	45	96	359	308	418	1.33757	2.84808	10.8987	9.21798	12.5383	7.52e-05	-2.3304	down	14	17	279	318	367	0.445988	0.533497	8.69307	9.87692	11.2954	8.83e-33	0.489743	9.95512	-4.35647	down	13	70	399	382	450	0.43823	2.03296	12.4329	12.6374	14.5573	4.2e-23	-3.31976	down	[R]	General function prediction only	--	K08869|0.0|rcu:RCOM_1507330|Ubiquinone biosynthesis protein coq-8, putative	Uncharacterized aarF domain-containing protein kinase At5g05200, chloroplastic (Precursor) GN=At5g05200 OS=Arabidopsis thaliana (Mouse-ear cress) PE=2 SV=1	PREDICTED: uncharacterized aarF domain-containing protein kinase 1-like [Cicer arietinum]
AH07G02150	8	7	69	39	47	0.309736	0.207261	2.06857	1.07478	1.44526	0.00377225	-2.74599	down	4	11	52	81	75	0.18938	0.342636	1.66028	2.43185	2.54718	4.72e-09	0.266008	2.21311	-3.19031	down	9	10	68	92	120	0.214476	0.268267	2.19253	2.75467	3.39138	7.74e-08	-3.30521	down	[Q]	Secondary metabolites biosynthesis, transport and catabolism	--	--	Cytochrome P450 71D10 GN=CYP71D10 OS=Glycine max (Soybean) PE=2 SV=1	hypothetical protein PHAVU_006G209600g [Phaseolus vulgaris]
AH20G08750	160	409	1020	992	953	8.1842	20.874	57.5977	52.0543	53.81	0.00559087	-1.76863	down	172	87	990	1071	1060	8.59117	4.37145	54.953	60.905	58.5411	1.14e-21	6.48131	58.133	-2.98921	down	122	53	838	854	867	6.41991	2.73533	48.1201	52.1473	52.8714	3.81e-25	-3.29322	down	--	--	--	K08917|1e-159|pop:POPTR_813709|Lhcb6-2	Chlorophyll a-b binding protein CP24 10A, chloroplastic (Precursor) GN=CAP10A OS=Solanum lycopersicum (Tomato) PE=3 SV=1	chlorophyll a/b-binding protein CP24 precursor [Vigna radiata]
AH11G07410	53	183	1093	1017	737	3.02164	9.96579	58.3183	54.4939	39.7601	2.47e-07	-2.98106	down	116	33	756	1129	1113	6.49474	1.90706	42.3958	63.2153	61.2829	7.3e-16	4.2009	55.6313	-3.72883	down	87	29	617	444	632	5.0271	1.67936	34.8523	26.6363	36.6256	6.89e-17	-3.28909	down	[O]	Posttranslational modification, protein turnover, chaperones	--	--	Small heat shock protein, chloroplastic (Precursor) GN=HSP21 OS=Pisum sativum (Garden pea) PE=2 SV=1	uncharacterized protein LOC100791734 [Glycine max]
AH13G11720	59	110	326	328	298	5.94756	11.4278	34.5503	33.4081	31.9591	0.00238624	-1.87822	down	20	27	256	377	318	1.73597	2.55551	27.6114	38.504	34.4448	6.73e-19	2.14574	33.5201	-3.73584	down	26	17	216	220	174	2.80097	1.60438	22.9069	24.5255	19.3337	7.43e-17	-3.25177	down	--	--	--	--	--	PREDICTED: uncharacterized protein LOC100787910 [Glycine max]
AH11G06760	83	95	817	374	867	3.25914	3.59958	29.9124	13.7111	31.8861	0.00607604	-2.91235	down	41	129	908	1137	845	1.59939	5.06969	34.4718	43.9873	31.8524	2.5e-24	3.33454	36.7705	-3.48415	down	251	95	1124	1703	2048	9.91856	3.69125	43.209	68.5545	80.1287	8.07e-08	-3.23747	down	[P]	Inorganic ion transport and metabolism	--	--	Sodium/hydrogen exchanger 4 GN=NHX4 OS=Arabidopsis thaliana (Mouse-ear cress) PE=2 SV=2	PREDICTED: LOW QUALITY PROTEIN: sodium/hydrogen exchanger 4-like [Cicer arietinum]
AH08G08850	3039	4588	32642	16803	31343	171.802	257.987	1868.31	950.52	1799	0.000516499	-2.78825	down	1731	3650	33307	41958	26238	98.4562	210.209	1982.3	2443.96	1513.34	1.52e-13	154.333	1979.87	-3.63424	down	6726	3350	32648	48935	57445	392.785	194.469	1924.33	3082.42	3492.86	1.79e-06	-3.20816	down	--	--	--	--	--	hypothetical protein PHAVU_006G089400g [Phaseolus vulgaris]
AH12G30740	52	92	421	221	360	2.48897	4.33918	19.5621	10.2151	16.8153	0.00356446	-2.18312	down	31	66	411	404	373	1.52831	3.29601	20.1809	19.2778	17.4647	1.04e-21	2.41216	18.9744	-3.01177	down	72	37	362	526	582	3.50616	1.8396	17.8311	26.4187	29.1938	4.75e-11	-3.17566	down	[G]	Carbohydrate transport and metabolism	--	--	Protein-ribulosamine 3-kinase, chloroplastic (Precursor) GN=At3g61080 OS=Arabidopsis thaliana (Mouse-ear cress) PE=1 SV=2	Protein-ribulosamine 3-kinase, chloroplastic [Glycine soja]
AH11G35070	23	33	249	113	217	1.99159	2.72986	20.3303	9.16834	17.6569	0.00453134	-2.75267	down	8	95	229	322	253	0.76136	8.28341	19.3556	27.5396	20.9777	4.3e-07	4.52239	22.6243	-2.36074	down	75	29	283	565	551	6.56856	2.52362	24.2171	51.2386	48.1507	1.96e-05	-3.17125	down	[G]	Carbohydrate transport and metabolism	--	--	Probable xyloglucan endotransglucosylase/hydrolase protein 23 (Precursor) GN=F14M19.90 OS=Arabidopsis thaliana (Mouse-ear cress) PE=2 SV=1	hypothetical protein JCGZ_08703 [Jatropha curcas]
AH11G31280	220	168	738	891	482	5.65563	4.28735	19.0576	22.6559	12.3304	0.00655578	-1.81828	down	110	114	584	801	812	2.80263	2.95788	15.5938	21.4495	21.2853	2.1e-15	2.88025	19.4429	-2.69153	down	88	78	705	778	738	2.67023	2.02182	18.8939	21.8523	20.3772	1.24e-23	-3.16722	down	[C]	Energy production and conversion	--	K00382|0.0|rcu:RCOM_0999900|dihydrolipoamide dehydrogenase, putative (EC:1.8.1.4)	Dihydrolipoyl dehydrogenase 1, chloroplastic (Precursor) GN=LPD1 OS=Arabidopsis thaliana (Mouse-ear cress) PE=2 SV=1	Dihydrolipoyl dehydrogenase [Glycine soja]
AH16G24710	118	238	755	1002	774	5.72639	10.952	34.8884	45.7477	36.4597	0.000208349	-2.21468	down	45	80	695	957	883	2.21764	3.90364	33.7858	46.4495	41.7873	1.45e-27	3.06064	40.6742	-3.7391	down	72	59	752	521	476	3.6376	2.83073	37.0515	26.9271	24.232	7.78e-09	-3.16528	down	--	--	--	K04035|0.0|rcu:RCOM_1272340|Magnesium-protoporphyrin IX monomethyl ester [oxidative] cyclase, chloroplast precursor, putative (EC:1.14.13.81)	Magnesium-protoporphyrin IX monomethyl ester [oxidative] cyclase, chloroplastic (Precursor) GN=CRD1 OS=Gossypium hirsutum (Upland cotton) PE=2 SV=2	Magnesium-protoporphyrin IX monomethyl ester [oxidative] cyclase [Morus notabilis]
AH10G16420	123	150	662	623	471	4.37327	5.47317	25.9704	23.7737	18.5828	0.000539403	-2.06494	down	58	93	689	883	640	2.09348	3.25451	27.2835	34.6511	25.0903	5.5e-20	2.674	29.0083	-3.26974	down	140	27	581	794	858	5.0525	0.987095	23.2619	32.1157	35.186	5.38e-14	-3.16137	down	--	--	--	--	--	hypothetical protein MTR_7g034050 [Medicago truncatula]
AH15G20820	43	75	241	177	195	1.10855	2.38536	6.57594	5.52696	5.2778	0.00700503	-1.76081	down	24	42	189	301	203	0.871687	1.40748	5.31175	8.39114	6.05976	2.44e-07	1.13958	6.58755	-2.78896	down	33	18	171	249	257	1.23996	0.472095	5.08085	7.8443	7.58519	1.33e-12	-3.15335	down	[IQR]	--	Molecular Function: nucleotide binding (GO:0000166);; Molecular Function: nucleic acid binding (GO:0003676);; Molecular Function: copper ion binding (GO:0005507);; Cellular Component: extracellular region (GO:0005576);; Cellular Component: cytosol (GO:0005829);; Biological Process: proline biosynthetic process (GO:0006561);; Biological Process: response to heat (GO:0009408);; Biological Process: …	--	(-)-isopiperitenol/(-)-carveol dehydrogenase, mitochondrial (Precursor) OS=Mentha piperita (Peppermint) PE=1 SV=1	hypothetical protein PRUPE_ppa019733mg [Prunus persica]
AH03G45880	6	12	76	79	141	0.20796	0.450156	2.76755	2.87404	5.1148	0.00122423	-3.42673	down	4	5	53	76	59	0.169147	0.174588	1.94704	2.79222	2.17291	5.01e-10	0.171868	2.30406	-3.78178	down	2	24	113	160	69	0.0937446	0.833191	4.11672	5.93251	2.58218	0.000969235	-3.15109	down	[E]	Amino acid transport and metabolism	--	K01590|0.0|pop:POPTR_559359|serine decarboxylase (EC:4.1.1.53)	Serine decarboxylase 1 OS=Oryza sativa subsp. japonica (Rice) PE=3 SV=1	PREDICTED: uncharacterized protein LOC100792053 isoform X1 [Glycine max]
AH15G28640	74	156	386	481	439	2.35431	4.90505	11.9875	14.9777	13.5485	0.00198482	-1.89118	down	21	29	347	614	546	0.694797	0.957135	11.2785	19.8477	17.361	1.34e-11	0.825966	16.1624	-4.31061	down	50	41	530	326	337	1.63573	1.32642	17.2585	11.2628	11.3512	5.76e-07	-3.13876	down	[C]	Energy production and conversion	--	K12355|0.0|rcu:RCOM_1053330|aldehyde dehydrogenase, putative (EC:1.2.1.36)	Aldehyde dehydrogenase family 2 member C4 GN=MOB24.3 OS=Arabidopsis thaliana (Mouse-ear cress) PE=1 SV=2	PREDICTED: aldehyde dehydrogenase family 2 member C4-like isoform X1 [Glycine max]
AH08G30770	548	489	2063	1722	2223	24.1141	21.9802	103.425	81.7878	109.223	0.00319124	-1.91241	down	177	441	1716	2544	1909	7.73611	19.3181	83.4796	124.476	92.3198	1.66e-10	13.5271	100.092	-2.71599	down	481	265	2876	3122	3747	21.5808	11.7647	141.286	156.607	187.469	9.03e-18	-3.13013	down	--	--	--	--	Expansin-A15 (Precursor) GN=T17M13.26 OS=Arabidopsis thaliana (Mouse-ear cress) PE=2 SV=2	hypothetical protein PHAVU_009G186400g [Phaseolus vulgaris]
AH16G06510	41	96	244	186	256	1.88365	3.98419	10.2965	7.70533	11.1788	0.00858031	-1.71111	down	43	27	329	190	187	1.77353	1.11402	14.7375	8.11839	7.97576	0.000173235	1.44377	10.2772	-2.73303	down	17	17	138	132	173	0.71104	0.703172	6.07297	6.4417	8.12468	3.01e-13	-3.12809	down	--	--	--	--	Copper transport protein ATX1 GN=ATX1 OS=Arabidopsis thaliana (Mouse-ear cress) PE=1 SV=1	unknown [Glycine max]
AH11G32100	71	164	440	445	327	2.51908	5.6552	16.2635	15.6458	12.1644	0.0049387	-1.75221	down	80	54	583	557	522	2.7857	1.89609	21.8738	20.896	19.1524	8.19e-23	2.34089	20.6408	-3.03075	down	75	46	348	513	711	2.69934	1.64346	13.441	21.2184	28.6278	2.14e-05	-3.12104	down	[J]	Translation, ribosomal structure and biogenesis	--	K02945|0.0|vvi:100265325|hypothetical protein LOC100265325	30S ribosomal protein S1, chloroplastic (Precursor) GN=RPS1 OS=Spinacia oleracea (Spinach) PE=1 SV=1	uncharacterized protein LOC100812847 [Glycine max]
AH11G21280	107	172	462	550	430	3.2268	4.89924	14.5013	15.7223	12.2634	0.00483224	-1.75247	down	44	54	489	675	488	1.26896	1.56404	15.2186	20.1599	14.3361	2.25e-17	1.4165	16.5716	-3.47238	down	69	36	489	421	451	2.0704	1.03451	14.9752	13.2935	14.1398	9.74e-22	-3.11995	down	[C]	Energy production and conversion	--	K00128|0.0|rcu:RCOM_1511330|aldehyde dehydrogenase, putative (EC:1.2.1.36)	Aldehyde dehydrogenase family 2 member B4, mitochondrial (Precursor) GN=T17F15.130 OS=Arabidopsis thaliana (Mouse-ear cress) PE=2 SV=1	Aldehyde dehydrogenase family 2 member B4, mitochondrial [Glycine soja]
AH12G06800	113	173	642	515	513	6.10939	9.8373	34.8914	28.1439	27.6766	0.0015383	-1.9281	down	104	110	611	708	536	5.72705	6.18006	35.6668	41.4627	30.4345	4.37e-17	5.95355	35.8547	-2.51317	down	100	44	490	661	710	5.85326	2.40693	28.4551	40.983	42.4274	3.45e-16	-3.11408	down	[IQR]	--	--	--	(+)-neomenthol dehydrogenase GN=SDR1 OS=Arabidopsis thaliana (Mouse-ear cress) PE=1 SV=1	PREDICTED: (+)-neomenthol dehydrogenase-like isoform X1 [Glycine max]
AH16G45760	30	42	125	132	140	1.24496	1.53907	4.69224	4.87889	5.36279	0.00904657	-1.84523	down	9	28	135	174	158	0.374634	1.05802	5.59035	7.69648	6.26489	5.17e-15	0.716325	6.51724	-3.05469	down	25	18	178	197	176	1.13474	0.870776	7.02887	7.80467	6.84791	5.45e-15	-3.10455	down	--	--	--	--	U-box domain-containing protein 7 GN=PUB7 OS=Arabidopsis thaliana (Mouse-ear cress) PE=2 SV=1	PREDICTED: U-box domain-containing protein 6-like [Cicer arietinum]
AH06G13060	11	24	120	77	118	0.929175	1.93124	9.57913	6.1905	9.24984	0.000426806	-2.5564	down	6	21	125	142	89	0.560681	1.75646	10.245	11.6895	7.15081	1.09e-09	1.15857	9.69511	-3.11745	down	31	9	107	195	209	2.66374	0.831151	8.81877	16.5301	17.2547	1.46e-05	-3.09578	down	--	--	--	--	Protein disulfide-isomerase LQY1 (Precursor) GN=LQY1 OS=Arabidopsis thaliana (Mouse-ear cress) PE=1 SV=1	PREDICTED: protein disulfide-isomerase LQY1-like [Cicer arietinum]
AH10G23350	5	18	79	70	58	0.132912	0.451684	1.91006	1.6733	1.57819	0.00248754	-2.55898	down	6	11	87	114	79	0.198964	0.28533	2.20127	3.13368	1.94406	3.72e-12	0.242147	2.42634	-3.43868	down	6	15	67	84	112	0.165157	0.386549	1.70696	2.61396	2.97031	6.01e-08	-3.07285	down	--	--	--	--	--	hypothetical protein glysoja_029133 [Glycine soja]
AH09G15910	32	76	185	290	237	1.41201	3.45645	8.95664	13.5061	11.2156	0.000642087	-2.10757	down	68	28	169	195	164	2.93896	1.2388	8.00769	9.35988	7.82632	4.49e-08	2.08888	8.39796	-1.85755	down	15	71	300	530	231	0.680219	3.11552	14.3574	25.2613	11.2707	0.00300512	-3.05704	down	--	--	--	--	Benzyl alcohol O-benzoyltransferase GN=HSR201 OS=Nicotiana tabacum (Common tobacco) PE=1 SV=1	PREDICTED: benzyl alcohol O-benzoyltransferase-like [Glycine max]
AH04G27510	109	232	762	579	758	9.7412	19.8571	65.4865	48.8024	64.9767	0.000941091	-2.00795	down	145	128	742	932	683	12.7941	11.5636	67.1102	83.9856	59.7083	4.22e-16	12.1789	70.268	-2.50741	down	95	78	602	648	884	8.64755	6.96012	55.105	64.3352	84.7523	2.37e-13	-3.04797	down	[OC]	--	--	--	Thioredoxin F-type, chloroplastic (Precursor) OS=Pisum sativum (Garden pea) PE=2 SV=1	Thioredoxin F-type, chloroplastic [Glycine soja]
AH13G11030	65	78	477	257	457	2.16635	2.52999	15.1193	8.19709	14.525	0.000915346	-2.4391	down	113	118	420	598	423	4.58609	4.31076	14.057	19.748	13.7879	8.53e-08	4.44843	15.8643	-2.03825	down	73	48	347	482	638	2.94005	2.03666	11.5834	17.1839	21.9067	7.98e-07	-3.0219	down	[MG]	--	--	--	Tetraketide alpha-pyrone reductase 1 GN=F23E12.20 OS=Arabidopsis thaliana (Mouse-ear cress) PE=2 SV=1	PREDICTED: uncharacterized protein LOC100257572 isoform X2 [Vitis vinifera]
AH09G31820	256	339	1310	1051	999	6.88365	8.89644	34.6336	27.394	26.4108	0.00289134	-1.87831	down	235	200	1174	1515	1359	6.26337	5.43092	32.1872	41.4033	36.3196	5.46e-17	5.84715	36.6367	-2.61575	down	253	187	1385	2005	1876	6.8735	5.02788	38.3719	59.0334	53.8099	5.81e-16	-3.00529	down	[F]	Nucleotide transport and metabolism	--	--	Formate--tetrahydrofolate ligase OS=Spinacia oleracea (Spinach) PE=1 SV=3	PREDICTED: formate--tetrahydrofolate ligase-like [Glycine max]
AH17G05120	29	118	369	254	315	3.92112	15.3688	50.4327	32.7094	43.0498	0.000668675	-2.06438	down	12	18	393	268	273	1.72279	2.50482	55.1787	37.9196	36.9642	1.24e-15	2.11381	43.3542	-4.35845	down	39	32	256	400	158	5.61333	4.5504	36.5405	61.4151	23.9794	0.00391458	-2.94711	down	--	--	--	--	--	unknown [Lotus japonicus]
AH06G19820	57	150	387	610	387	2.52924	6.48673	16.9013	26.0241	17.1637	0.00190612	-2.12796	down	43	48	380	413	440	1.91322	2.13618	17.0885	18.9593	19.5485	2.11e-23	2.0247	18.5321	-3.15795	down	23	37	302	180	203	1.06556	1.6527	13.8859	8.82075	9.78872	1.66e-06	-2.941	down	--	--	--	K04035|0.0|rcu:RCOM_1272340|Magnesium-protoporphyrin IX monomethyl ester [oxidative] cyclase, chloroplast precursor, putative (EC:1.14.13.81)	Magnesium-protoporphyrin IX monomethyl ester [oxidative] cyclase, chloroplastic (Precursor) GN=CRD1 OS=Gossypium hirsutum (Upland cotton) PE=2 SV=2	Magnesium-protoporphyrin IX monomethyl ester [oxidative] cyclase [Morus notabilis]
AH07G03070	102	175	511	440	384	8.10507	14.8285	43.8094	34.66	30.0272	0.00906832	-1.65203	down	90	69	494	556	497	5.88548	7.13997	42.8543	46.4134	43.3987	7.44e-19	6.51272	44.2221	-2.68021	down	87	49	364	547	645	8.31381	4.65164	27.9841	42.4413	48.4914	1.68e-07	-2.93826	down	[K]	Transcription	--	--	Ribonuclease 3-like protein 2 GN=RTL2 OS=Arabidopsis thaliana (Mouse-ear cress) PE=1 SV=1	hypothetical protein POPTR_0011s08700g [Populus trichocarpa]
AH12G37690	173	250	1678	801	1432	16.1738	22.635	152.415	71.9965	129.965	0.00295632	-2.59137	down	52	387	1950	2191	1386	4.87819	36.6784	188.445	208.443	128.433	4.89e-10	20.7783	175.107	-3.05056	down	555	100	1521	2687	3123	53.3918	9.54982	147.512	280.812	316.966	7.05e-05	-2.90371	down	[T]	Signal transduction mechanisms	--	--	Universal stress protein A-like protein GN=At3g01520 OS=Arabidopsis thaliana (Mouse-ear cress) PE=1 SV=2	adenine nucleotide alpha hydrolase superfamily protein [Medicago truncatula]
AH13G34780	1047	1576	8116	4499	7556	41.0003	64.2805	361.036	196.17	332.161	0.0005792	-2.32608	down	736	1254	9356	10576	7447	28.509	49.2711	409.529	460.569	324.128	1.36e-16	38.89	398.075	-3.17933	down	2278	1071	8043	14059	15010	89.306	41.5523	354.276	615.879	668.78	4.59e-06	-2.89188	down	[IQR]	--	--	--	11-beta-hydroxysteroid dehydrogenase 1B GN=HSD1 OS=Arabidopsis thaliana (Mouse-ear cress) PE=1 SV=1	steroleosin-A [Arachis hypogaea]
AH16G09150	14	18	112	87	59	0.220417	0.270239	1.66925	1.28462	0.894793	0.00214661	-2.39078	down	21	42	97	110	118	0.338394	0.647023	1.5076	1.7076	1.79335	9.54e-06	0.492709	1.66952	-1.76441	down	33	16	129	181	230	0.50051	0.238733	2.01604	3.00666	3.72277	7.84e-07	-2.88354	down	[T]	Signal transduction mechanisms	--	--	Phytochrome type A GN=PHYA OS=Lathyrus sativus (Chickling vetch) PE=3 SV=1	hypothetical protein PHAVU_001G221100g [Phaseolus vulgaris]
AH19G08410	177	371	2445	1501	2255	19.6046	41.9897	287.69	175.573	264.723	1.53e-06	-2.88623	down	211	238	2463	2992	2020	23.4125	26.1662	287.743	348.51	237.08	6.45e-18	24.7893	291.111	-3.45452	down	420	372	2336	2765	3597	48.2641	42.41	273.003	322.591	429.283	1.08e-11	-2.8806	down	[R]	General function prediction only	--	--	--	hypothetical protein CICLE_v10026935mg [Citrus clementina]
AH09G06700	59	152	912	756	844	6.23232	16.2896	101.959	83.6604	94.2527	2.62e-07	-2.96087	down	69	88	862	922	716	7.26856	9.21613	95.3207	102.391	79.758	8.47e-27	8.24235	92.4899	-3.39052	down	136	111	792	748	1159	14.5559	11.7743	87.6644	82.7284	129.305	4.62e-09	-2.87276	down	[R]	General function prediction only	--	--	--	hypothetical protein CICLE_v10026935mg [Citrus clementina]
AH19G24990	318	264	1037	1297	811	8.09805	6.83736	27.9144	34.4378	22.7298	0.00415629	-1.80968	down	175	137	842	1308	1188	4.3936	3.50328	23.0267	35.8843	32.2888	4.89e-11	3.94844	30.3999	-2.81688	down	177	110	1108	961	1060	4.57314	2.77717	30.7045	27.3467	30.1782	4.42e-20	-2.87066	down	[G]	Carbohydrate transport and metabolism	--	K00873|0.0|rcu:RCOM_0910580|pyruvate kinase, putative (EC:2.7.1.40)	Pyruvate kinase isozyme A, chloroplastic (Precursor) OS=Ricinus communis (Castor bean) PE=1 SV=1	hypothetical protein PHAVU_007G110900g [Phaseolus vulgaris]
AH02G05870	8	31	150	83	92	0.870805	2.89755	14.0049	8.03096	8.20898	0.00671039	-2.44842	down	7	17	68	107	128	0.846227	1.9683	6.8253	10.6598	12.1848	4.96e-06	1.40727	9.88995	-3.05534	down	21	12	104	114	139	2.2418	1.18492	10.7785	11.5635	15.0801	3e-10	-2.8581	down	[IQR]	--	--	--	(+)-neomenthol dehydrogenase GN=SDR1 OS=Arabidopsis thaliana (Mouse-ear cress) PE=1 SV=1	(+)-neomenthol dehydrogenase [Medicago truncatula]
AH19G03240	27	62	172	202	219	0.599515	1.34091	3.7197	4.32806	4.92201	0.000798068	-2.12307	down	51	19	174	90	152	1.11948	0.427479	3.98349	2.07047	3.37779	0.00249473	0.773479	3.14392	-1.97068	down	14	10	88	79	90	0.326345	0.239485	2.03617	1.90384	2.16479	4.67e-08	-2.8449	down	--	--	--	--	MAR-binding filament-like protein 1-1 GN=MFP1-1 OS=Nicotiana tabacum (Common tobacco) PE=2 SV=1	PREDICTED: MAR-binding filament-like protein 1-like isoform X2 [Glycine max]
AH17G20140	51	57	260	146	210	1.62232	1.78106	8.55398	4.54039	6.70749	0.00323184	-1.89161	down	52	44	295	375	293	1.63688	1.41879	9.89861	12.4418	9.90716	7.88e-18	1.52784	10.7492	-2.72393	down	78	34	198	513	485	2.55812	1.08327	6.57282	18.3345	16.7917	0.00333865	-2.83819	down	[GEPR]	--	--	--	--	PREDICTED: protein spinster-like [Glycine max]
AH19G02270	82	76	360	221	254	4.77538	4.64778	23.3713	13.922	16.0823	0.00461122	-1.7792	down	96	88	256	345	271	5.57561	5.15779	16.4796	22.0126	17.3077	5.31e-08	5.3667	18.6	-1.64202	down	53	68	320	473	483	3.2103	4.09547	20.4859	30.3234	31.6252	3.63e-11	-2.82392	down	--	--	--	--	Phosphatidylcholine:diacylglycerol cholinephosphotransferase 1 GN=ROD1 OS=Arabidopsis thaliana (Mouse-ear cress) PE=1 SV=1	PREDICTED: uncharacterized protein LOC100775686 [Glycine max]
AH08G14510	104	1287	2473	2519	2795	2.59714	31.9744	61.4188	61.4902	68.2716	0.00491969	-1.88083	down	173	94	2087	1294	2026	4.30119	2.39021	52.7792	32.9009	51.1621	4.5e-12	3.3457	45.6141	-3.73902	down	194	155	1513	664	1472	4.99154	3.87909	39.4112	18.2111	39.1751	0.000823593	-2.8097	down	[E]	Amino acid transport and metabolism	--	K13289|0.0|rcu:RCOM_0473920|Serine carboxypeptidase, putative (EC:3.4.16.5)	Serine carboxypeptidase-like 48 (Precursor) GN=SCPL48 OS=Arabidopsis thaliana (Mouse-ear cress) PE=2 SV=2	hypothetical protein PHAVU_005G131000g [Phaseolus vulgaris]
AH04G15910	81	108	394	268	335	5.94654	8.09232	25.9515	18.9816	26.0708	0.00427504	-1.7806	down	59	59	322	440	317	3.49009	3.34319	23.2897	31.3048	20.0197	3.03e-12	3.41664	24.8714	-2.59007	down	74	59	349	516	521	5.28011	3.97298	23.2226	37.1433	38.0666	2.23e-11	-2.80539	down	--	--	--	K10782|3e-132|vvi:100248960|hypothetical protein LOC100248960	Oleoyl-acyl carrier protein thioesterase 1, chloroplastic (Precursor) GN=MJL12.5 OS=Arabidopsis thaliana (Mouse-ear cress) PE=1 SV=1	putative acyl acyl-carrier-protein thioesterase type A [Arachis hypogaea]
AH05G38800	149	212	829	674	573	4.00134	5.54795	20.353	17.0131	14.1672	0.00192479	-1.90494	down	161	160	644	964	885	4.31695	4.51987	17.2298	25.2806	22.9921	2.76e-10	4.41841	21.8342	-2.35464	down	133	92	667	809	868	3.8179	2.58435	17.6613	22.3431	23.7758	1.33e-19	-2.80465	down	[G]	Carbohydrate transport and metabolism	--	--	--	Glycogen synthase [Medicago truncatula]
AH03G01760	719	489	4458	2110	3485	23.7295	16.1873	153.012	68.416	121.109	0.00573501	-2.43184	down	199	907	4337	4698	3720	6.6205	30.3395	151.257	167.463	127.743	8.12e-17	18.48	148.821	-2.92439	down	1746	631	5220	9544	9778	58.375	20.5362	184.788	350.632	359.082	2.05e-05	-2.78929	down	--	--	--	--	Antimicrobial peptide 2d (Precursor) OS=Macadamia integrifolia (Macadamia nut) PE=2 SV=1	PREDICTED: vicilin-like antimicrobial peptides 2-2-like [Cicer arietinum]
AH03G48350	210	205	797	659	586	6.04811	5.92351	24.3371	19.5737	17.877	0.00815491	-1.67646	down	150	188	593	918	697	4.32683	5.42357	18.5368	28.8934	21.5159	3.27e-07	4.8752	22.982	-2.10465	down	145	135	767	973	1116	4.33092	3.81808	23.8067	32.0648	36.2746	1.49e-15	-2.77463	down	[C]	Energy production and conversion	--	K00162|0.0|vvi:100250049|hypothetical protein LOC100250049	Pyruvate dehydrogenase E1 component subunit beta-3, chloroplastic (Precursor) GN=E1-BETA-2 OS=Arabidopsis thaliana (Mouse-ear cress) PE=2 SV=1	PREDICTED: pyruvate dehydrogenase E1 component subunit beta-like [Sesamum indicum]
AH12G35500	6	26	100	62	93	0.30996	1.16839	4.11357	2.79414	3.79901	0.00242112	-2.38575	down	0	0	48	103	87	0	0	2.13036	4.51001	3.70301	4.61e-10	0	3.44779	#VALUE!	down	0	36	116	108	139	0	1.71673	5.04921	4.91968	6.15366	6.84e-10	-2.76465	down	--	--	--	--	Protein trichome birefringence-like 39 GN=TBL39 OS=Arabidopsis thaliana (Mouse-ear cress) PE=2 SV=1	PREDICTED: protein YLS7-like [Glycine max]
AH08G22030	62	101	255	283	258	1.12952	1.8419	4.88636	5.35812	5.00584	0.00951216	-1.67111	down	44	42	310	319	329	0.799546	0.752625	6.08138	6.13527	6.34232	3.06e-19	0.776085	6.18632	-2.87553	down	67	32	244	378	370	1.24478	0.585309	4.81044	7.61478	7.46679	3.66e-09	-2.74737	down	--	--	--	--	--	hypothetical protein MTR_2g078530 [Medicago truncatula]
AH01G21270	105	116	454	542	503	2.75819	3.33334	14.575	16.7195	15.8273	0.000291754	-2.1415	down	85	110	435	605	499	2.20682	2.85855	13.3005	18.6447	15.4845	2.65e-14	2.53268	15.8099	-2.37763	down	101	165	670	891	1098	2.73429	4.31968	20.547	26.6221	34.2161	6.31e-09	-2.74674	down	[E]	Amino acid transport and metabolism	--	K01733|0.0|rcu:RCOM_1046290|threonine synthase, putative (EC:4.2.3.1)	Threonine synthase, chloroplastic (Precursor) OS=Solanum tuberosum (Potato) PE=2 SV=1	PREDICTED: threonine synthase, chloroplastic-like [Cucumis sativus]
AH03G22550	36	34	147	133	194	1.45796	1.43265	6.60005	5.91957	8.51196	0.00116386	-2.13852	down	31	24	146	226	101	1.24079	0.970495	6.34055	9.8896	4.49258	0.00262065	1.10564	6.90758	-2.50114	down	33	26	176	216	196	1.34913	1.03059	7.71565	9.16431	8.64691	3.9e-13	-2.7419	down	--	--	--	--	--	PREDICTED: uncharacterized protein LOC100244084 [Vitis vinifera]
AH03G30620	902	1553	7484	4647	6736	34.0063	60.3542	318.76	190.889	279.833	0.000473633	-2.32618	down	734	1368	8891	9894	6957	27.4028	51.8882	371.363	414.734	289.635	2.06e-15	39.6455	358.577	-3.01135	down	2280	1192	7612	12848	14103	86.3981	44.8969	321.122	544.127	610.213	6.22e-06	-2.7374	down	[IQR]	--	--	--	11-beta-hydroxysteroid dehydrogenase 1B GN=HSD1 OS=Arabidopsis thaliana (Mouse-ear cress) PE=1 SV=1	steroleosin-A [Arachis hypogaea]
AH13G30810	17	90	329	414	343	0.189004	1.17984	4.41084	5.84597	4.55935	2.24e-06	-2.73529	down	17	4	154	213	333	0.353285	0.0518455	2.18598	3.10676	4.91437	3.81e-06	0.202565	3.40237	-4.45779	down	18	42	208	194	188	0.251302	0.473507	2.63161	2.66169	2.93935	4.95e-13	-2.72611	down	--	--	Cellular Component: peroxisome (GO:0005777);; Biological Process: chloroplast organization (GO:0009658);;	--	QWRF motif-containing protein 8 GN=QWRF8 OS=Arabidopsis thaliana (Mouse-ear cress) PE=2 SV=1	hypothetical protein MTR_4g130490 [Medicago truncatula]
AH06G13320	23	27	143	97	201	0.810456	0.862632	4.22859	3.01127	5.93783	0.00682666	-2.52261	down	19	9	120	141	150	0.652843	0.340253	3.71774	4.46874	4.59117	4.89e-15	0.496548	4.25922	-3.27389	down	16	13	125	88	70	0.551609	0.487641	3.91957	3.08516	2.16791	2.88e-05	-2.71357	down	--	--	--	--	GDSL esterase/lipase EXL3 (Precursor) GN=EXL3 OS=Arabidopsis thaliana (Mouse-ear cress) PE=2 SV=1	GDSL esterase/lipase EXL3 [Glycine soja]
AH08G21860	60	119	370	271	357	2.68052	5.12283	15.9124	11.4308	15.3949	0.00257387	-1.8645	down	68	61	372	386	319	3.01405	2.76858	16.6513	17.3056	13.9232	9.71e-16	2.89132	15.96	-2.45932	down	70	52	344	352	497	3.17711	2.33564	15.6324	17.1009	23.4693	6.68e-11	-2.71254	down	[EH]	--	--	K00826|0.0|rcu:RCOM_0651450|D-alanine aminotransferase, putative (EC:2.6.1.21)	D-amino-acid transaminase, chloroplastic {ECO:0000303|PubMed:18318836} (Precursor) OS=Arabidopsis thaliana (Mouse-ear cress) PE=1 SV=1	PREDICTED: branched-chain-amino-acid aminotransferase-like protein 3, chloroplastic-like [Cicer arietinum]
AH12G24350	205	714	1568	1777	1318	8.40713	29.0934	65.5955	72.9398	54.8846	0.0088234	-1.73202	down	346	196	1487	1859	1673	14.0758	8.07071	63.2726	79.5253	70.4726	2.09e-16	11.0733	71.0902	-2.60895	down	294	91	1270	1193	1220	12.3897	3.77555	54.6392	53.3545	54.8139	1.22e-17	-2.68037	down	--	--	--	K08915|3e-180|rcu:RCOM_0644360|chlorophyll A/B binding protein, putative	Chlorophyll a-b binding protein CP29.1, chloroplastic (Precursor) GN=LHCB4.1 OS=Arabidopsis thaliana (Mouse-ear cress) PE=1 SV=1	chlorophyll A/B binding protein, putative [Ricinus communis]
AH09G19790	342	350	1245	1270	962	9.22087	9.65713	35.0775	33.3663	31.6956	0.00830964	-1.70701	down	208	173	984	1427	1337	6.11441	4.3143	28.4155	41.4711	35.1628	7.75e-14	5.21435	35.0165	-2.69583	down	253	176	1391	1227	1377	7.10818	4.67025	38.1552	36.0394	37.9877	5.26e-17	-2.64343	down	[G]	Carbohydrate transport and metabolism	--	K00873|0.0|rcu:RCOM_0910580|pyruvate kinase, putative (EC:2.7.1.40)	Pyruvate kinase isozyme A, chloroplastic (Precursor) OS=Ricinus communis (Castor bean) PE=1 SV=1	hypothetical protein PHAVU_007G110900g [Phaseolus vulgaris]
AH12G03540	118	385	1173	868	760	4.62038	14.522	43.6963	31.8603	28.8008	0.00300209	-1.86553	down	193	165	1043	1380	1115	7.503	6.54638	40.8338	54.6166	42.5279	3.28e-18	7.02469	45.9928	-2.70239	down	244	159	894	1201	1574	9.8148	6.31796	35.3647	51.758	65.2764	1.64e-06	-2.60875	down	[P]	Inorganic ion transport and metabolism	--	--	Rhodanese-like domain-containing protein 4, chloroplastic (Precursor) GN=F2N1.31 OS=Arabidopsis thaliana (Mouse-ear cress) PE=1 SV=2	Hypothetical protein glysoja_021133 [Glycine soja]
AH01G00890	161	169	618	515	478	21.1912	23.9516	101.965	79.737	75.8182	0.00823844	-1.66594	down	69	121	531	651	601	9.03893	15.6819	83.8331	101.869	96.1599	2.4e-18	12.3604	93.954	-2.62748	down	150	81	549	664	828	21.161	11.4046	86.5443	101.558	137.944	1e-10	-2.5655	down	[S]	Function unknown	--	--	STS14 protein (Precursor) GN=STS14 OS=Solanum tuberosum (Potato) PE=2 SV=1	hypothetical protein PHAVU_003G250100g [Phaseolus vulgaris]
AH05G30200	123	214	632	547	583	3.47619	5.95892	17.9495	15.2628	16.5835	0.00452012	-1.77028	down	179	137	874	942	694	5.02782	3.92243	25.1707	27.7954	19.928	2.1e-15	4.47512	24.298	-2.3874	down	185	133	528	940	1271	5.32357	3.79312	15.4187	28.8028	38.6108	0.00274642	-2.52827	down	--	--	--	--	Protein REVEILLE 7 GN=F15H18.16 OS=Arabidopsis thaliana (Mouse-ear cress) PE=2 SV=1	PREDICTED: protein CCA1 [Glycine max]
AH14G34630	10	18	90	72	83	0.671836	0.935716	4.49622	3.54113	4.28076	0.00152298	-2.51358	down	6	12	74	82	87	0.449248	0.717238	3.90196	4.37422	4.49838	5.72e-10	0.583243	4.25819	-3.15229	down	28	1	64	99	80	1.8563	0.121621	3.51531	5.49874	4.75434	1.19e-05	-2.48675	down	[G]	Carbohydrate transport and metabolism	--	--	--	PREDICTED: putative KHG/KDPG aldolase-like [Cicer arietinum]
AH02G22630	44	72	204	172	210	1.5817	2.62639	7.69556	6.3774	7.798	0.00942422	-1.72047	down	48	66	183	190	127	1.6623	2.38677	7.02503	7.2275	4.7508	3.34e-05	2.02453	6.33444	-1.53019	down	52	40	222	262	258	1.79475	1.47107	8.47557	10.4149	10.094	2.2e-12	-2.4362	down	[C]	Energy production and conversion	--	--	Perakine reductase GN=PR OS=Rauvolfia serpentina (Serpentine wood) PE=1 SV=1	hypothetical protein PHAVU_005G125800g [Phaseolus vulgaris]
AH18G29370	142	243	1605	903	1113	17.17	29.1498	206.905	111.362	139.045	0.000198852	-2.6168	down	385	497	1495	2138	1307	46.2298	58.7193	190.25	272.352	163.452	8.4e-05	52.4746	208.684	-1.88252	down	576	184	1274	2352	2435	73.4813	23.4767	162.287	297.144	325.095	0.000287432	-2.41638	down	--	--	--	--	--	PREDICTED: uncharacterized protein LOC100783695 isoform X5 [Glycine max]
AH08G26370	190	286	994	714	963	4.26916	6.34097	22.0019	15.8955	21.5238	0.00272573	-1.87126	down	153	170	909	1018	840	3.31172	3.72769	20.8307	23.8512	19.4897	2.01e-16	3.51971	21.3905	-2.49624	down	325	218	943	1536	1807	7.34891	4.99172	21.7771	36.6548	42.8845	7.48e-05	-2.40305	down	[HI]	--	--	K01662|3e-121|rcu:RCOM_1053880|1-deoxyxylulose-5-phosphate synthase, putative (EC:2.2.1.7)	Probable 1-deoxy-D-xylulose-5-phosphate synthase, chloroplastic (Precursor) GN=TKT2 OS=Capsicum annuum (Bell pepper) PE=2 SV=1	PREDICTED: probable 1-deoxy-D-xylulose-5-phosphate synthase, chloroplastic-like isoform X1 [Glycine max]
AH09G07480	127	250	685	659	688	6.40301	13.5006	39.6741	37.8008	39.2577	0.00358135	-1.81539	down	201	56	659	861	864	9.91152	2.78538	37.4415	48.1934	49.4181	4.64e-15	6.34845	45.0177	-2.61191	down	176	57	491	586	747	9.06239	2.87772	27.6727	31.9631	42.2005	4.14e-08	-2.3895	down	--	--	--	--	--	PREDICTED: uncharacterized protein LOC100805677 [Glycine max]
AH13G41690	74	120	373	304	359	3.37057	4.95113	17.6289	15.2923	16.6001	0.00377821	-1.80034	down	77	77	324	333	289	3.93449	4.47528	18.3856	21.6786	14.6093	3.02e-11	4.20489	18.2245	-2.01664	down	65	62	273	325	376	3.76729	4.13656	15.3376	18.3266	20.3686	4.4e-13	-2.36341	down	--	--	--	--	--	5&apos;-AMP-activated protein kinase subunit beta-1 [Glycine soja]
AH01G05840	44	60	235	182	163	1.72029	2.2363	9.66737	6.35068	6.82962	0.0042243	-1.86033	down	17	33	252	170	190	0.706039	1.25228	9.66238	6.7961	7.0344	2.97e-11	0.979159	7.83096	-3.01151	down	13	45	164	143	135	0.68116	2.14195	6.7314	6.13549	5.26396	4.67e-09	-2.35959	down	--	--	--	--	--	hypothetical protein PHAVU_006G076800g [Phaseolus vulgaris]
AH17G08090	343	240	1413	1099	1452	16.8163	12.0909	76.816	57.1968	78.6346	0.000464771	-2.1409	down	490	353	1809	1799	1314	23.7157	17.0289	96.0295	97.6156	70.3219	4.79e-10	20.3723	87.989	-1.94348	down	393	420	1238	1976	2995	20.0791	21.2426	66.3448	108.054	166.72	0.0068332	-2.35558	down	[O]	Posttranslational modification, protein turnover, chaperones	--	--	17.3 kDa class I heat shock protein GN=HSP17.3-B OS=Glycine max (Soybean) PE=3 SV=1	PREDICTED: 18.1 kDa class I heat shock protein-like [Populus euphratica]
AH07G00460	2	4	52	63	46	0.114075	0.201554	2.20901	2.70648	1.94151	2.86e-05	-4.13051	down	8	15	47	63	80	0.398655	0.685087	2.15554	2.81749	3.47532	9.76e-06	0.541871	2.81611	-2.44376	down	15	6	62	50	42	0.694954	0.277147	2.80485	2.43249	1.9412	0.000307824	-2.29879	down	--	--	--	--	Cytochrome b561 and DOMON domain-containing protein At3g61750 (Precursor) GN=At3g61750 OS=Arabidopsis thaliana (Mouse-ear cress) PE=3 SV=1	PREDICTED: uncharacterized protein LOC100792152 [Glycine max]
AH12G27290	54	64	254	179	185	1.45154	1.72804	7.25683	4.5465	4.92466	0.00648857	-1.76855	down	51	70	255	320	283	1.27252	1.91967	7.19687	8.78237	7.71089	1e-12	1.59609	7.89671	-2.2233	down	83	39	199	277	420	2.19951	1.31201	5.50267	8.82425	12.115	0.00265226	-2.29704	down	--	--	--	--	Putative pentatricopeptide repeat-containing protein At5g37570 GN=PCMP-E37 OS=Arabidopsis thaliana (Mouse-ear cress) PE=3 SV=1	PPR containing plant-like protein [Medicago truncatula]
AH20G17160	30	62	177	148	172	1.61256	3.48678	10.8894	8.58379	10.6228	0.00683634	-1.81918	down	34	38	145	190	142	1.83362	2.01201	8.67066	11.8102	8.63595	2.58e-09	1.92282	9.70561	-2.12517	down	45	33	176	216	179	2.46967	1.79173	10.9227	13.8646	11.7004	4.52e-10	-2.29703	down	--	--	--	K08915|3e-125|pop:POPTR_832587|Lhcb8	Chlorophyll a-b binding protein CP29.3, chloroplastic (Precursor) GN=LHCB4.3 OS=Arabidopsis thaliana (Mouse-ear cress) PE=2 SV=1	PREDICTED: chlorophyll a-b binding protein CP29.3, chloroplastic-like [Glycine max]
AH09G33880	81	58	267	287	176	2.83194	1.92043	9.58277	10.5828	5.57163	0.00539659	-1.76683	down	50	53	174	294	221	1.41547	1.6798	6.81838	11.4977	8.58931	1.49e-05	1.54764	8.96846	-2.13888	down	42	46	214	195	235	1.47978	1.60202	6.99046	7.07759	9.52709	1.14e-10	-2.29672	down	[C]	Energy production and conversion	--	K00627|0.0|pop:POPTR_1108459|hypothetical protein	Dihydrolipoyllysine-residue acetyltransferase component 5 of pyruvate dehydrogenase complex, chloroplastic (Precursor) OS=Arabidopsis thaliana (Mouse-ear cress) PE=2 SV=1	PREDICTED: dihydrolipoyllysine-residue acetyltransferase component of pyruvate dehydrogenase complex, mitochondrial-like [Glycine max]
AH14G32340	147	193	729	527	712	13.3095	16.8191	63.4681	45.1123	62.1165	0.00177101	-1.91474	down	173	178	630	731	618	15.458	16.2695	57.6391	66.7628	54.7529	1.08e-10	15.8637	59.7183	-1.89278	down	128	145	534	667	793	11.811	13.1057	49.3987	66.9855	77.3759	6.83e-11	-2.29328	down	[OC]	--	--	--	Thioredoxin F-type, chloroplastic (Precursor) OS=Pisum sativum (Garden pea) PE=2 SV=1	Thioredoxin F-type, chloroplastic [Glycine soja]
AH14G32210	57	75	499	259	323	2.86288	3.78679	25.4905	13.0109	16.0483	0.00475785	-2.41447	down	66	110	541	629	361	3.20492	5.51023	27.8573	32.6983	18.4437	1.99e-06	4.35757	26.3331	-2.51773	down	219	100	411	850	1013	11.2906	5.02303	21.4782	44.951	54.9045	0.00809849	-2.25442	down	--	--	--	--	--	PREDICTED: uncharacterized protein LOC100813191 [Glycine max]
AH16G36800	267	391	1179	1334	833	9.86463	14.3328	43.3357	49.0955	30.4021	0.00726345	-1.72743	down	190	190	860	1300	1311	7.04683	7.12094	32.7446	49.1545	48.9387	1.59e-09	7.08389	43.6126	-2.58878	down	180	213	956	900	926	6.79105	7.96408	36.5159	35.6026	36.0909	1.52e-13	-2.24968	down	[E]	Amino acid transport and metabolism	--	K00813|0.0|pop:POPTR_654206|aspartate transaminase (EC:2.6.1.1)	Aspartate aminotransferase P2, mitochondrial (Precursor; Fragment) OS=Lupinus angustifolius (Narrow-leaved blue lupine) PE=2 SV=1	PREDICTED: aspartate aminotransferase P2, mitochondrial-like [Cicer arietinum]
AH03G09130	69	145	424	409	375	5.20629	10.9888	33.8139	31.8398	29.4826	0.00213226	-1.88224	down	51	48	308	462	377	3.86491	3.63139	24.959	36.9043	30.1394	3.95e-13	3.74815	30.6675	-2.9316	down	53	64	308	230	289	4.0557	4.86705	25.1753	19.3318	24.2998	1.91e-11	-2.24727	down	--	--	--	--	--	PREDICTED: uncharacterized protein LOC100305891 isoform X1 [Glycine max]
AH16G04370	889	1033	4960	2548	4220	16.893	19.4942	94.8885	48.1987	80.2158	0.00795426	-1.98963	down	276	1210	5193	5664	4813	5.22172	23.2159	102.088	111.935	93.2079	4.55e-15	14.2188	102.41	-2.79532	down	3041	953	7057	11290	9919	59.0598	18.253	140.611	235.697	203.983	3.41e-06	-2.24512	down	--	--	--	--	Probable galactinol--sucrose galactosyltransferase 2 GN=T8H10.120 OS=Arabidopsis thaliana (Mouse-ear cress) PE=2 SV=2	PREDICTED: probable galactinol--sucrose galactosyltransferase 2-like isoform X1 [Glycine max]
AH05G15940	489	670	4323	2324	3631	17.4437	24.5788	164.407	87.6114	137.529	0.000262943	-2.53048	down	429	1001	5415	6066	3771	15.2406	36.2505	206.602	233.214	143.949	2.47e-09	25.7455	194.588	-2.81173	down	1985	1143	4657	7650	9034	71.3054	40.635	181.247	296.679	352.985	0.000344724	-2.19227	down	[IQR]	--	--	--	11-beta-hydroxysteroid dehydrogenase-like 5 GN=HSD5 OS=Arabidopsis thaliana (Mouse-ear cress) PE=2 SV=1	steroleosin-B [Arachis hypogaea]
AH14G35520	21	35	115	162	109	0.348843	0.566397	1.87974	2.65226	1.79223	0.00177933	-2.16798	down	15	16	108	146	139	0.256016	0.274962	1.82522	2.45859	2.31104	1.85e-13	0.265489	2.19828	-3.06168	down	35	5	105	86	81	0.573209	0.0867722	1.7901	1.50223	1.41227	5.07e-06	-2.18733	down	[O]	Posttranslational modification, protein turnover, chaperones	--	K03695|0.0|pop:POPTR_556348|hypothetical protein	Chaperone protein ClpB3, chloroplastic (Precursor) GN=T20K14.60 OS=Arabidopsis thaliana (Mouse-ear cress) PE=2 SV=1	PREDICTED: chaperone protein ClpB3, chloroplastic isoform X1 [Prunus mume]
AH10G21460	14	16	108	55	71	1.22784	0.840474	7.28596	3.28399	5.18656	0.00911663	-2.34286	down	26	22	66	61	60	1.97776	1.25432	4.30882	4.37606	4.29599	0.00530017	1.61604	4.32695	-1.36	down	19	17	61	98	83	1.11682	1.06885	3.46291	6.64641	5.63993	1.7e-05	-2.17396	down	[E]	Amino acid transport and metabolism	--	--	Protein NRT1/ PTR FAMILY 1.2 GN=F9I5.4 OS=Arabidopsis thaliana (Mouse-ear cress) PE=1 SV=1	PREDICTED: probable peptide transporter At1g52190-like isoform X1 [Glycine max]
AH19G10540	57	127	313	284	412	2.5115	5.96126	15.3793	13.9785	19.9086	0.00300503	-1.84232	down	111	46	294	496	360	4.75685	2.01141	14.3582	23.855	17.7207	2.4e-05	3.38413	18.6446	-2.27036	down	96	43	265	286	346	4.2427	1.84783	12.8259	13.4282	16.5838	9.71e-11	-2.11215	down	--	--	--	--	--	PREDICTED: uncharacterized protein LOC100805677 [Glycine max]
AH14G44010	22	19	128	98	98	0.695861	0.626997	4.61089	3.44988	3.45587	0.00105859	-2.35896	down	9	15	163	122	159	0.305795	0.525518	5.80855	4.52351	5.64953	9.89e-18	0.415656	5.32719	-3.60753	down	49	6	99	98	155	1.55321	0.194051	3.62331	3.74439	5.85448	0.00115408	-2.09655	down	--	--	--	--	Isoflavone 7-O-methyltransferase GN=D7OMT OS=Glycyrrhiza echinata (Licorice) PE=1 SV=1	Isoflavone-7-O-methyltransferase [Medicago truncatula]
AH09G18730	139	587	2697	2706	3697	18.9642	79.1918	351.973	355.48	477.331	6.81e-07	-3.0397	down	185	237	1895	1701	2369	25.3334	32.9596	254.593	228.637	313.241	2.27e-19	29.1465	265.49	-3.21934	down	82	2546	5526	4136	6514	11.4484	354.267	735.622	571.422	887.565	0.000640508	-2.05177	down	--	--	--	--	Bowman-Birk type proteinase inhibitor B-III OS=Arachis hypogaea (Peanut) PE=1 SV=1	serine protease inhibitor [Arachis hypogaea]
AH19G35110	26	52	185	175	145	1.25409	2.44015	8.55642	8.01542	6.68422	0.00149927	-2.07928	down	10	59	206	227	191	0.50746	2.76765	9.8124	10.7842	8.9258	5.59e-14	1.63756	9.84078	-2.57357	down	84	18	162	202	211	4.04763	0.883764	7.68256	10.0565	10.2664	1.47e-06	-1.91587	down	[G]	Carbohydrate transport and metabolism	--	K03841|0.0|vvi:100264087|hypothetical protein LOC100264087	Fructose-1,6-bisphosphatase, cytosolic OS=Spinacia oleracea (Spinach) PE=1 SV=2	hypothetical protein CICLE_v10001734mg [Citrus clementina]
AH02G22390	57	139	428	379	409	3.17639	7.59918	23.1038	20.2137	22.0528	0.000789748	-2.02013	down	105	48	420	307	416	5.88321	2.73313	23.8163	17.4238	22.9404	7.28e-11	4.30817	21.3935	-2.30016	down	93	187	551	510	452	5.36725	10.5665	31.4966	31.0989	27.0415	8.36e-10	-1.86238	down	[R]	General function prediction only	--	--	Leucoanthocyanidin dioxygenase GN=ANS OS=Malus domestica (Apple) PE=2 SV=1	leucoanthocyanidin dioxygenase-like protein [Medicago truncatula]
AH03G21270	16	63	171	184	220	0.494628	1.93551	5.4741	5.82672	6.95576	0.000359094	-2.25475	down	24	11	184	109	110	0.745149	0.358209	6.00012	3.55979	3.55813	2.87e-05	0.551679	4.37268	-2.92431	down	13	34	97	61	94	0.41652	1.03677	3.18264	2.04997	3.18388	0.000261981	-1.85027	down	--	--	--	--	Zinc finger protein CONSTANS-LIKE 16 GN=COL16 OS=Arabidopsis thaliana (Mouse-ear cress) PE=2 SV=2	CONSTANS-like zinc finger protein [Glycine max]
AH08G24780	75	137	680	425	555	9.22489	16.6445	84.4041	51.8981	68.117	5.48e-05	-2.35338	down	163	214	572	807	604	19.7798	25.5897	71.4052	99.6795	74.4874	1.19e-07	22.6848	81.8574	-1.79211	down	295	99	461	786	854	38.5368	12.8791	57.1841	97.6976	111.403	0.00306377	-1.83572	down	--	--	--	--	--	hypothetical protein MTR_125s0006 [Medicago truncatula]
AH20G07110	51	92	304	310	362	2.14087	4.95371	18.0863	16.9292	20.6674	0.000316623	-2.15566	down	163	34	289	383	341	8.65078	1.07949	15.746	22.8609	19.046	3.12e-05	4.86514	19.2176	-1.76071	down	85	45	246	168	258	4.07375	1.67304	12.0411	8.81131	14.5569	2.15e-05	-1.79262	down	[O]	Posttranslational modification, protein turnover, chaperones	--	--	DnaJ protein ERDJ3B (Precursor) GN=F26K9.30 OS=Arabidopsis thaliana (Mouse-ear cress) PE=1 SV=1	unnamed protein product [Vitis vinifera]
AH14G39810	137	227	845	769	1085	4.64417	7.53816	29.3886	26.0927	37.1423	0.000134131	-2.27485	down	143	216	528	400	504	4.75189	7.42715	18.6821	14.3224	17.5876	1.53e-06	6.08952	16.864	-1.39407	down	75	90	258	335	241	2.56519	3.11729	9.17232	12.5459	9.26115	1.16e-07	-1.7647	down	[Q]	Secondary metabolites biosynthesis, transport and catabolism	--	K10717|0.0|vvi:100258332|hypothetical protein LOC100258332	Cytokinin hydroxylase GN=CYP735A1 OS=Arabidopsis thaliana (Mouse-ear cress) PE=1 SV=1	PREDICTED: cytokinin hydroxylase-like [Cicer arietinum]
AH16G45770	223	406	1169	1190	1188	10.3555	19.6057	63.4144	61.1743	62.6726	0.00300209	-1.87985	down	95	307	1106	1619	1321	4.33547	14.1347	58.9911	88.5511	70.6716	8.12e-12	9.23508	72.7379	-2.72783	down	781	121	1350	1532	1649	37.0392	5.61118	73.8481	84.9677	93.5511	3.69e-05	-1.74906	down	[G]	Carbohydrate transport and metabolism	--	--	--	PREDICTED: uncharacterized protein LOC103949301 [Pyrus x bretschneideri]
AH08G04360	169	526	1376	1513	1283	7.72429	23.86	63.9036	69.3178	59.4243	0.00179959	-1.9741	down	158	308	1675	1758	1659	7.1423	14.1012	79.189	83.007	77.0294	6.89e-19	10.6218	79.7418	-2.84719	down	821	309	1508	1883	1981	38.601	14.3443	71.4988	93.7233	97.2595	8.63e-07	-1.67117	down	[R]	General function prediction only	--	--	Flavonol synthase/flavanone 3-hydroxylase GN=FL OS=Petunia hybrida (Petunia) PE=2 SV=1	PREDICTED: flavonol synthase/flavanone 3-hydroxylase-like [Glycine max]
AH20G32780	50	50	223	160	158	1.7376	1.69453	7.42956	5.41725	5.16311	0.00593637	-1.81358	down	36	44	167	222	198	1.33827	1.60381	5.98444	7.98011	7.10576	2.22e-11	1.47104	7.02344	-2.27264	down	113	38	185	258	271	4.05335	1.48519	6.616	10.339	9.97073	0.00018421	-1.66289	down	[S]	Function unknown	--	--	CSC1-like protein HYP1 GN=HYP1 OS=Arabidopsis thaliana (Mouse-ear cress) PE=2 SV=1	PREDICTED: uncharacterized membrane protein YLR241W-like [Cicer arietinum]
AH13G46500	446	585	3573	1757	3009	29.7242	40.3029	261.501	124.918	216.636	0.00345601	-2.39738	down	592	1140	4343	4509	3006	39.6649	77.1488	315.001	330.476	217.089	6.88e-08	58.4069	287.522	-2.17243	down	1752	1549	3932	4909	6417	120.137	105.583	285.547	360.025	477.888	0.000105885	-1.63192	down	[R]	General function prediction only	--	--	Protein MOTHER of FT and TF 1 OS=Arabidopsis thaliana (Mouse-ear cress) PE=1 SV=1	mother of FT and TFL1 [Arachis hypogaea]
AH02G13790	220	410	996	1063	1050	16.7572	28.0457	70.2665	71.5192	71.8802	0.00928245	-1.68766	down	128	210	840	995	1249	8.92585	15.0358	59.8561	70.0905	89.8231	7.74e-11	11.9808	73.2566	-2.58734	down	288	183	751	611	777	21.3059	13.0356	52.2282	46.5894	58.455	8e-08	-1.60676	down	[P]	Inorganic ion transport and metabolism	--	K07213|3e-40|pop:POPTR_228799|hypothetical protein	Copper transport protein CCH GN=CCH OS=Arabidopsis thaliana (Mouse-ear cress) PE=1 SV=1	copper chaperone homolog CCH [Glycine max]
AH09G35070	236	308	1465	746	1337	10.0851	13.0511	60.3519	31.396	55.1143	0.00796123	-2.08706	down	150	569	1390	1710	1169	6.44564	24.6636	59.3574	73.0054	49.436	6.67e-06	15.5546	60.5996	-1.96638	down	993	586	1734	2421	2684	42.6656	24.9508	74.0718	106.426	115.883	0.000100077	-1.53749	down	--	--	--	--	Cysteine proteinase 1 (Precursor) GN=CCP1 OS=Zea mays (Maize) PE=2 SV=1	cysteine proteinase precursor [Glycine max]
AH11G31320	212	253	1094	721	976	18.4999	22.9552	102.97	67.0549	89.883	0.00142708	-1.96598	down	177	292	1165	1383	1009	15.4467	26.4024	111.707	132.97	96.1877	3.7e-14	20.9246	113.622	-2.32009	down	635	486	1094	1533	1567	59.1576	42.9734	104.367	151.241	156.358	3.11e-05	-1.32743	down	--	--	--	--	Outer envelope pore protein 16-2, chloroplastic OS=Arabidopsis thaliana (Mouse-ear cress) PE=1 SV=1	PREDICTED: outer envelope pore protein 16-2, chloroplastic-like [Cicer arietinum]
AH19G01860	14	41	223	139	183	0.867022	2.27901	12.6577	7.84114	9.76193	1.7e-05	-2.69706	down	34	77	153	234	179	1.80657	4.39486	9.15195	13.6224	10.2174	7.51e-05	3.10072	10.9972	-1.74691	down	147	113	216	359	373	8.40437	5.99138	13.2778	22.0926	23.5644	0.00760863	-1.28983	down	[MG]	--	--	--	Cinnamoyl-CoA reductase 2 GN=CCR2 OS=Arabidopsis thaliana (Mouse-ear cress) PE=1 SV=1	PREDICTED: cinnamoyl-CoA reductase 2-like isoform X1 [Cicer arietinum]
AH13G07080	2	29	120	72	116	0.275691	3.11247	13.482	7.78279	13.1581	0.000212713	-2.70907	down	2	3	145	107	61	0.33788	0.376221	16.7148	12.4479	6.9297	1.53e-06	0.357051	12.0308	-5.36569	down	0	0	73	110	54	0	0.0998783	8.56047	13.8863	6.73029	1.51e-09	#VALUE!	down	--	--	--	--	BURP domain-containing protein 3 (Precursor) OS=Oryza sativa subsp. japonica (Rice) PE=2 SV=1	unknown [Glycine max]
AH19G28220	7	7	67	35	49	0.631404	0.564566	4.93522	2.68083	3.62436	0.00344153	-2.80942	down	2	5	72	93	60	0.239509	0.391655	5.51731	7.09824	4.58213	3.29e-13	0.315582	5.73256	-4.40306	down	0	0	92	78	96	0	0.0746481	7.03596	6.11755	7.42616	1.11e-19	#VALUE!	down	[IQR]	--	--	K08081|8e-111|rcu:RCOM_0233850|tropinone reductase, putative (EC:1.1.1.206)	Tropinone reductase homolog OS=Datura stramonium (Jimsonweed) PE=2 SV=1	uncharacterized protein LOC100306108 [Glycine max]
AH01G16070	2	2	34	30	19	0.211332	0.228608	2.92833	2.51924	1.6097	0.00713763	-3.75214	down	4	3	24	31	12	0.404542	0.278986	2.12474	2.73086	1.04456	0.00785595	0.341764	1.96672	-2.65571	down	0	0	40	25	38	0	0	3.51964	2.27632	3.58523	4.48e-08	#VALUE!	down	--	--	--	--	--	PREDICTED: uncharacterized protein At4g22758-like [Glycine max]
AH02G03950	10	23	59	89	106	0.789648	1.80189	4.04271	6.14842	7.31781	0.00309378	-2.33192	down	5	7	50	29	34	0.521855	0.588117	3.73945	2.18293	2.48544	0.000121415	0.554986	2.80261	-2.63359	down	0	0	61	54	7	0	0	4.52162	4.37112	0.543102	0.00485254	#VALUE!	down	--	--	--	--	--	hypothetical protein glysoja_021177 [Glycine soja]
AH20G35040	0	7	47	59	24	0	0.172185	1.04874	1.31326	0.552984	0.0049387	-3.6115	down	0	0	27	28	29	0.0241137	0	0.656136	0.670394	0.671624	1.49e-07	0.0120568	0.666051	#VALUE!	down	0	0	41	30	23	0	0	0.980414	0.790627	0.584223	2.29e-07	#VALUE!	down	[G]	Carbohydrate transport and metabolism	--	--	Beta-glucosidase 12 (Precursor) OS=Oryza sativa subsp. japonica (Rice) PE=2 SV=2	unnamed protein product [Vitis vinifera]
AH16G41380	1	29	129	140	65	0.0825284	1.39411	6.07285	6.42772	3.18098	0.0057459	-2.87207	down	0	0	52	43	74	0	0.0495883	2.45532	2.0158	3.52737	3.33e-12	0.0247942	2.66616	#VALUE!	down	0	0	36	6	28	0	0	1.70942	0.335047	1.35086	0.00588376	#VALUE!	down	--	--	--	--	Serine carboxypeptidase II-3 chain B (Precursor) GN=CXP;2-3 OS=Hordeum vulgare (Barley) PE=2 SV=1	hypothetical protein PHAVU_001G019500g [Phaseolus vulgaris]
AH11G28990	14	18	80	99	68	0.618111	0.773126	3.39377	4.1705	2.9245	0.00333531	-2.32864	down	0	0	82	113	100	0.0417714	0.0428508	3.5745	4.99553	4.28073	1.34e-23	0.0423111	4.28359	#VALUE!	down	0	0	52	43	60	0	0	2.31668	2.03424	2.79863	5.54e-12	#VALUE!	down	--	--	--	--	Glucose-6-phosphate/phosphate translocator 1, chloroplastic (Precursor) GN=GPT1 OS=Arabidopsis thaliana (Mouse-ear cress) PE=2 SV=1	Glucose-6-phosphate/phosphate translocator 2, chloroplastic [Glycine soja]
AH01G19960	2862	2869	431	695	752	389.784	379.032	60.4528	99.6007	105.606	4.75e-05	2.22999	up	2656	1873	851	832	646	376.508	263.141	117.316	109.048	88.2778	5.68e-06	319.825	104.881	1.56156	up	2305	1808	741	1155	486	306.391	258.255	99.7525	170.942	69.5704	0.000625708	1.36039	up	--	--	--	--	Snakin-2 (Precursor) GN=SN2 OS=Solanum tuberosum (Potato) PE=1 SV=1	gonadotropin beta chain [Arachis hypogaea]
AH18G33890	105	62	21	14	19	6.37714	3.73102	1.26061	0.832654	1.13921	0.00425501	2.25513	up	112	87	32	24	29	6.82639	5.35935	2.05951	1.54514	1.79483	5.19e-06	6.09287	1.79983	1.82873	up	83	65	21	18	46	5.26417	4.08231	1.36237	1.26563	3.05419	0.00581109	1.3797	up	--	--	--	K13447|1e-28|rcu:RCOM_1438900|respiratory burst oxidase, putative (EC:1.6.3.1)	Respiratory burst oxidase homolog protein C GN=RBOHC OS=Solanum tuberosum (Potato) PE=1 SV=2	Respiratory burst oxidase like protein C [Glycine soja]
AH10G12790	300	359	88	125	102	15.6275	18.8474	5.06286	6.73311	5.83702	0.00290576	1.68466	up	440	347	125	73	81	22.5198	17.8915	6.9577	4.14186	4.54395	4.42e-13	20.2056	5.2145	2.0974	up	291	213	69	74	140	15.7342	11.4784	3.91898	4.32424	8.32698	0.00110763	1.41147	up	--	--	--	--	UDP-glycosyltransferase 76F1 GN=UGT76F1 OS=Arabidopsis thaliana (Mouse-ear cress) PE=2 SV=1	PREDICTED: UDP-glycosyltransferase 76F1-like [Glycine max]
AH11G26330	617	490	92	156	150	14.8862	12.3127	2.37445	4.19633	4.04439	5.41e-05	2.09884	up	441	551	174	142	193	10.3903	13.264	4.61064	4.07849	4.97561	4.87e-09	11.8272	4.55491	1.56446	up	381	515	119	135	243	9.51251	12.3113	3.3447	3.54587	6.713	0.000379054	1.4271	up	[P]	Inorganic ion transport and metabolism	--	--	Cation/H(+) antiporter 19 GN=CHX19 OS=Arabidopsis thaliana (Mouse-ear cress) PE=2 SV=1	cation/H+ exchanger 3 [Medicago truncatula]
AH06G12830	169	121	35	36	55	8.22155	6.21533	1.98892	1.96625	2.87287	0.00396432	1.82588	up	251	234	53	30	52	13.1202	12.3805	3.21375	1.77644	2.86748	1.37e-15	12.7503	2.61922	2.44612	up	182	222	85	87	51	9.37208	11.6311	4.92594	4.84269	2.97377	2.02e-05	1.42881	up	[R]	General function prediction only	--	--	Probable 1-acylglycerol-3-phosphate O-acyltransferase OS=Oryza sativa subsp. japonica (Rice) PE=3 SV=3	uncharacterized protein LOC100789925 [Glycine max]
AH13G19860	300	202	66	83	93	8.15126	5.71426	2.07337	2.50243	2.89656	0.00398549	1.67723	up	378	292	79	66	82	10.2504	7.82563	2.36224	1.99763	2.50705	1.43e-14	9.03801	2.28897	2.16304	up	264	240	102	95	64	7.32451	6.57421	3.07573	2.83211	1.98738	1.48e-06	1.52212	up	--	--	--	K14487|0.0|rcu:RCOM_0032550|Indole-3-acetic acid-amido synthetase GH3.6, putative	Indole-3-acetic acid-amido synthetase GH3.6 GN=F24B18.13 OS=Arabidopsis thaliana (Mouse-ear cress) PE=1 SV=1	indole-3-acetic acid-amido synthetase [Medicago truncatula]
AH10G24000	303	225	71	89	101	9.78237	7.28835	2.28982	2.87718	3.26401	0.00485984	1.64006	up	418	410	79	67	75	13.3839	13.2062	2.64546	2.22594	2.46511	9.49e-20	13.2951	2.4455	2.50742	up	259	347	105	87	118	8.44901	11.0899	3.50478	3.00131	3.94522	3.87e-07	1.54153	up	[O]	Posttranslational modification, protein turnover, chaperones	--	K08900|3e-161|vvi:100255946|hypothetical protein LOC100255946	ATP-dependent zinc metalloprotease FTSH 3, mitochondrial (Precursor) OS=Oryza sativa subsp. japonica (Rice) PE=3 SV=1	P-loop nucleoside triphosphate hydrolase superfamily protein [Medicago truncatula]
AH19G41050	591	395	100	114	156	8.14122	5.27319	1.32878	1.52282	2.01667	0.000272053	2.03817	up	572	682	150	140	126	7.70821	9.52542	2.16309	1.96482	1.72891	1.15e-16	8.61681	1.95228	2.19413	up	514	464	152	136	207	7.2303	6.06234	2.21448	2.00885	2.94347	3.41e-08	1.55893	up	--	--	--	--	Cysteine-rich receptor-like protein kinase 25 (Precursor) GN=CRK25 OS=Arabidopsis thaliana (Mouse-ear cress) PE=3 SV=1	cysteine-rich receptor-kinase-like protein [Medicago truncatula]
AH05G16540	387	250	116	54	88	14.4887	9.25022	4.38057	2.07155	3.29743	0.00309954	1.92959	up	808	652	240	132	166	30.0961	24.3059	9.2706	5.05847	6.34225	3.98e-14	27.201	6.89044	2.04147	up	656	370	136	192	190	24.6294	13.7646	5.26573	7.77682	7.67964	0.00933456	1.56287	up	[G]	Carbohydrate transport and metabolism	--	K01792|0.0|rcu:RCOM_1690740|aldose 1-epimerase, putative	Putative glucose-6-phosphate 1-epimerase OS=Cenchrus ciliaris (Buffelgrass) PE=2 SV=1	PREDICTED: putative glucose-6-phosphate 1-epimerase-like [Cicer arietinum]
AH18G10570	81	67	9	9	14	4.98437	4.19564	0.672893	0.59445	0.979559	0.000147087	2.83129	up	68	66	18	17	18	4.21582	4.08671	1.22822	1.19196	1.20598	4.37e-05	4.15127	1.20872	1.94015	up	84	51	13	18	33	5.4808	3.28688	0.907206	1.31051	2.33556	0.00823026	1.65669	up	--	--	--	--	Peroxidase 52 (Precursor) GN=K18I23.14 OS=Arabidopsis thaliana (Mouse-ear cress) PE=2 SV=1	PREDICTED: peroxidase 52-like [Glycine max]
AH14G36570	144	111	29	23	48	2.09599	1.59786	0.416173	0.322331	0.722991	0.00226951	1.97246	up	144	159	27	20	38	2.07274	2.35756	0.418691	0.312504	0.56313	8.97e-12	2.21515	0.431442	2.43513	up	154	126	44	45	40	2.27366	1.84299	0.683298	0.744044	0.610856	9.95e-06	1.69255	up	--	--	--	--	Disease resistance protein RPP8 GN=MWF20.19 OS=Arabidopsis thaliana (Mouse-ear cress) PE=1 SV=2	PREDICTED: putative disease resistance protein At1g50180-like isoform X1 [Glycine max]
AH19G15930	731	686	118	121	156	15.0996	13.921	2.50826	2.50275	3.37715	8.37e-07	2.4641	up	719	797	107	141	120	14.5746	16.1393	2.39099	3.10149	2.60732	3.06e-23	15.3569	2.69993	2.64512	up	616	888	282	258	141	13.1287	18.4054	6.30511	6.16397	3.32581	3.79e-05	1.71358	up	--	--	--	--	--	putative root-knot resistance protein [Arachis hypogaea]
AH13G56220	691	602	136	183	159	14.6168	12.5595	2.81919	3.79469	3.29762	8.22e-05	2.0584	up	808	648	168	169	150	17.0236	13.8708	3.62473	3.68018	3.18481	1.7e-16	15.4472	3.49657	2.1821	up	683	647	161	164	267	14.7893	13.7884	3.48912	3.70928	5.95222	2.38e-10	1.74486	up	[I]	Lipid transport and metabolism	--	--	Phospholipase D alpha 1 {ECO:0000250|UniProtKB:Q41142} OS=Carica papaya (Papaya) PE=1 SV=1	hypothetical protein PHAVU_005G177300g [Phaseolus vulgaris]
AH06G03840	1335	888	346	499	253	17.4519	11.3456	4.42475	6.43474	3.35689	0.00658706	1.64442	up	1356	1497	173	372	200	17.5571	19.9689	2.26465	5.00023	2.60953	1.87e-20	18.763	3.29147	2.54081	up	1189	2010	747	459	197	15.8543	26.6463	10.1072	6.5226	2.83005	0.00808782	1.75764	up	[V]	Defense mechanisms	--	--	ABC transporter C family member 4 GN=F17A22.19 OS=Arabidopsis thaliana (Mouse-ear cress) PE=2 SV=2	PREDICTED: ABC transporter C family member 14-like isoform X1 [Glycine max]
AH19G28190	133	91	28	28	16	5.52571	3.64019	1.16084	1.09195	0.657325	0.000566176	2.26412	up	196	248	52	48	41	8.04376	10.5916	2.11743	1.93669	1.6601	3.48e-13	9.3177	1.90474	2.25718	up	179	274	35	50	115	7.57764	11.3677	1.37057	2.05121	4.64481	0.00318714	1.75787	up	[E]	Amino acid transport and metabolism	--	K01703|7e-54|vvi:100251885|similar to Os02g0125100	3-isopropylmalate dehydratase large subunit (Precursor) GN=IIL1 OS=Arabidopsis thaliana (Mouse-ear cress) PE=1 SV=1	PREDICTED: 3-isopropylmalate dehydratase-like [Cicer arietinum]
AH09G12220	852	639	109	91	163	14.7584	10.8199	1.90882	1.57608	2.91508	7.56e-08	2.66089	up	672	866	103	155	103	11.4434	14.7502	1.89119	2.81682	1.84185	2.31e-18	13.0968	2.18329	2.6941	up	777	945	308	298	150	13.8497	16.4452	5.63137	5.81034	2.87269	2.79e-10	1.75847	up	--	--	--	--	--	putative root-knot resistance protein [Arachis hypogaea]
AH06G26620	364	244	114	75	64	9.27784	6.13021	3.05558	1.92414	1.60956	0.00101657	1.89145	up	407	421	90	105	105	10.1221	10.8805	2.3656	2.79011	2.73269	2.81e-14	10.5013	2.62947	2.06696	up	365	452	130	129	97	9.29543	11.5924	3.46359	3.51567	2.96046	7.63e-10	1.77085	up	[RTKL]	--	Molecular Function: protein serine/threonine kinase activity (GO:0004674);; Molecular Function: ATP binding (GO:0005524);; Cellular Component: extracellular region (GO:0005576);; Cellular Component: nucleus (GO:0005634);; Cellular Component: plasma membrane (GO:0005886);; Biological Process: polysaccharide metabolic process (GO:0005976);; Biological Process: protein phosphorylation (GO:0006468);;…	--	Probable inactive receptor kinase At1g27190 (Precursor) GN=At1g27190 OS=Arabidopsis thaliana (Mouse-ear cress) PE=1 SV=1	hypothetical protein PHAVU_004G023700g [Phaseolus vulgaris]
AH12G31180	769	483	160	125	183	30.2904	19.4124	6.81884	5.20901	7.67501	0.00174845	2.04482	up	505	760	265	172	195	19.7469	29.9578	11.2001	7.3625	8.27507	0.000180812	24.8524	8.94589	1.60296	up	743	1094	190	274	314	29.4783	42.4673	8.19414	11.8581	13.8093	1.03e-05	1.81427	up	[I]	Lipid transport and metabolism	--	K14493|0.0|pop:POPTR_552633|hypothetical protein	Gibberellin receptor GID1B GN=T20O10.110 OS=Arabidopsis thaliana (Mouse-ear cress) PE=1 SV=1	GID1 [Arachis hypogaea]
AH07G04000	272	197	30	56	79	5.41572	3.808	0.587876	1.08116	1.47022	0.000109599	2.12961	up	230	187	62	42	38	4.67249	3.83718	1.21141	0.872203	0.772603	6.61e-12	4.25484	0.952071	2.15577	up	166	185	54	41	50	3.43652	3.81548	1.10772	0.883191	1.08637	1.99e-07	1.84968	up	[RTKL]	--	--	--	Probable LRR receptor-like serine/threonine-protein kinase At1g07650 (Precursor) GN=At1g07650 OS=Arabidopsis thaliana (Mouse-ear cress) PE=1 SV=1	hypothetical protein PHAVU_008G264400g [Phaseolus vulgaris]
AH19G30640	234	379	26	46	73	3.15244	4.94343	0.341633	0.607432	0.963868	4.21e-05	2.69413	up	254	269	47	42	40	3.40392	3.64219	0.655148	0.58435	0.532684	5.95e-18	3.52305	0.590727	2.62151	up	332	298	65	96	94	4.5064	4.0149	0.905038	1.4634	1.34677	5.31e-10	1.88037	up	[V]	Defense mechanisms	--	--	Pleiotropic drug resistance protein 2 GN=PDR2 OS=Nicotiana plumbaginifolia (Leadwort-leaved tobacco) PE=2 SV=1	PREDICTED: pleiotropic drug resistance protein 2-like [Cicer arietinum]
AH03G34900	991	1246	371	201	275	18.3046	22.7163	6.79846	3.61529	5.01828	0.000157174	2.0205	up	2011	1632	501	403	340	37.6361	30.8442	9.59005	7.71179	6.34488	1.43e-14	34.2402	7.88224	2.15201	up	1722	1634	278	506	542	33.0427	30.8548	5.26033	10.5322	10.8402	1.4e-11	1.9159	up	--	--	--	--	--	PREDICTED: uncharacterized protein LOC102659815 [Glycine max]
AH11G25740	391	282	125	100	111	4.49593	3.18487	1.35685	1.11087	1.25165	0.00451924	1.62685	up	570	573	104	124	110	6.49735	6.65409	1.20193	1.44322	1.25059	7.6e-19	6.57572	1.29858	2.36014	up	667	633	139	201	171	7.83419	7.27626	1.62129	2.46157	2.04817	2.68e-12	1.92172	up	[V]	Defense mechanisms	--	--	Pleiotropic drug resistance protein 3 GN=PDR3 OS=Nicotiana tabacum (Common tobacco) PE=2 SV=1	PREDICTED: pleiotropic drug resistance protein 3-like isoform X1 [Glycine max]
AH16G46520	718	677	92	111	152	20.5423	19.2875	2.7819	3.22739	4.52764	1.64e-07	2.59503	up	899	819	132	146	184	25.3869	23.5884	4.02701	4.51499	5.55232	7.08e-21	24.4876	4.69811	2.49669	up	1207	1032	223	456	197	35.0306	29.4219	6.94321	14.9219	6.36477	1.14e-09	1.92645	up	--	--	--	K14515|0.0|pop:POPTR_561896|EBF3	EIN3-binding F-box protein 1 GN=F13B15.15 OS=Arabidopsis thaliana (Mouse-ear cress) PE=1 SV=1	PREDICTED: EIN3-binding F-box protein 1-like isoform 1 [Glycine max]
AH14G41870	135	87	12	7	13	2.45796	1.46556	0.225496	0.121258	0.252183	1.18e-06	3.41916	up	89	111	13	9	11	1.54112	2.00265	0.238109	0.161711	0.213771	8.5e-13	1.77188	0.20453	3.20118	up	82	128	44	14	22	1.59583	2.22269	0.767556	0.26809	0.460113	0.000765194	1.96394	up	--	--	--	--	Putative late blight resistance protein homolog R1A-6 GN=R1A-6 OS=Solanum demissum (Wild potato) PE=3 SV=2	Disease resistance protein RPP13 [Glycine soja]
AH20G06090	1430	1519	367	413	555	205.098	229.757	63.1279	66.4959	89.7161	0.00198336	1.76305	up	1319	1584	311	362	358	188.937	225.993	52.2439	60.0871	59.3392	2.63e-14	207.465	57.2234	2.0959	up	1461	1350	370	361	341	222.596	204.007	62.9971	60.5809	61.221	1.57e-12	1.96506	up	--	--	--	--	--	uncharacterized protein LOC100499725 precursor [Glycine max]
AH16G36280	780	844	137	167	150	17.6441	19.0031	3.18783	3.7966	3.47374	9.54e-07	2.45944	up	1117	900	173	169	199	25.0494	20.6358	4.11067	4.07936	4.66452	1.14e-20	22.8426	4.28485	2.50031	up	1335	1167	279	420	246	30.7377	26.3836	6.73597	10.757	6.17908	6.91e-13	1.97795	up	--	--	--	K14515|0.0|pop:POPTR_561896|EBF3	EIN3-binding F-box protein 1 GN=F13B15.15 OS=Arabidopsis thaliana (Mouse-ear cress) PE=1 SV=1	PREDICTED: EIN3-binding F-box protein 1-like isoform 1 [Glycine max]
AH18G04690	54	38	6	12	8	6.45513	4.19877	0.604968	1.25819	0.709644	0.00891803	2.44825	up	105	75	7	6	12	12.6458	9.19584	0.786062	0.584049	1.27218	5.4e-13	10.9208	0.880763	3.44911	up	43	55	8	14	15	5.32187	6.76147	0.896406	1.50754	1.64235	0.00178088	1.9805	up	--	--	--	--	--	Chromatin remodeling complex subunit, putative isoform 1 [Theobroma cacao]
AH18G24190	438	341	119	128	150	4.44784	3.41492	1.17962	1.27669	1.47997	0.00520691	1.59574	up	624	552	137	114	118	6.36744	5.74803	1.41277	1.18042	1.20915	1.04e-17	6.05773	1.26745	2.274	up	545	648	141	195	109	5.65125	6.61174	1.46645	2.14316	1.17527	4.78e-13	1.99468	up	--	--	--	K11000|0.0|ath:AT1G05570|CALS1	Callose synthase 1 OS=Arabidopsis thaliana (Mouse-ear cress) PE=1 SV=2	PREDICTED: callose synthase 2-like isoform X1 [Cicer arietinum]
AH19G13950	291	193	60	33	59	11.6807	7.40423	2.65107	1.36477	2.61214	0.000109599	2.29567	up	439	485	74	50	53	16.9276	18.9789	3.15982	2.12371	2.29534	6.32e-27	17.9533	2.52629	2.98585	up	333	348	62	90	98	13.4649	13.7308	2.64114	3.84603	3.93808	1.41e-11	2.02128	up	--	--	--	--	--	PREDICTED: dnaJ homolog subfamily C member 3 homolog [Glycine max]
AH13G34970	246	134	21	41	31	2.59975	1.37744	0.209504	0.410495	0.31499	0.0058796	2.65786	up	176	163	18	17	27	1.80657	1.78697	0.192805	0.195019	0.280915	2.44e-17	1.79677	0.222913	3.05252	up	153	137	42	31	33	1.6272	1.47147	0.447467	0.391305	0.363832	1.37e-07	2.02619	up	--	--	--	--	--	hypothetical protein PHAVU_010G032400g [Phaseolus vulgaris]
AH13G44480	190	211	57	52	63	12.7633	13.7728	3.78749	3.39547	4.21166	0.00168463	1.84113	up	302	335	43	89	60	20.1803	22.6355	2.99742	6.1282	4.05493	3.4e-16	21.4079	4.39352	2.33353	up	439	443	61	128	124	30.3198	30.1006	4.28584	9.55723	8.88871	4.69e-13	2.0704	up	[K]	Transcription	--	--	Homeobox-leucine zipper protein HAT5 GN=F4P13.2 OS=Arabidopsis thaliana (Mouse-ear cress) PE=1 SV=1	Homeobox-leucine zipper protein ATHB-16 [Medicago truncatula]
AH01G13450	137	146	38	26	29	10.1721	10.4759	2.68415	1.82206	1.9347	0.000273993	2.22664	up	354	203	29	45	32	26.2794	15.2958	2.13215	3.37345	2.20225	1.62e-05	20.7876	2.56928	2.99618	up	252	283	88	61	40	19.1439	21.0272	6.37951	5.06434	3.13981	5.46e-11	2.07248	up	--	--	--	--	Probable purine permease 10 GN=PUP10 OS=Arabidopsis thaliana (Mouse-ear cress) PE=2 SV=2	PREDICTED: probable purine permease 11-like [Glycine max]
AH03G30820	360	300	94	59	79	12.8845	10.8686	3.46753	2.18671	2.84476	5.64e-05	2.13152	up	731	524	177	90	122	26.1126	19.0768	6.52906	3.39454	4.62703	6.43e-09	22.5947	4.85021	2.29082	up	539	559	73	99	207	19.5455	19.9674	2.75687	3.74932	7.94052	3.6e-14	2.11352	up	[R]	General function prediction only	--	--	Probable protein S-acyltransferase 7 GN=PAT07 OS=Arabidopsis thaliana (Mouse-ear cress) PE=1 SV=1	PREDICTED: probable S-acyltransferase At3g26935-like [Cicer arietinum]
AH08G20300	82	62	12	8	5	1.97734	1.45444	0.290734	0.198784	0.130827	3.14e-05	3.15217	up	111	130	9	2	10	2.62236	3.11544	0.223343	0.0593702	0.239482	1.16e-19	2.8689	0.174065	4.12071	up	76	62	11	21	15	1.84999	1.46906	0.285586	0.586106	0.398167	7.53e-05	2.1287	up	[RTKL]	--	--	--	G-type lectin S-receptor-like serine/threonine-protein kinase At4g27290 (Precursor) GN=At4g27290 OS=Arabidopsis thaliana (Mouse-ear cress) PE=3 SV=4	S-locus lectin protein kinase family protein [Theobroma cacao]
AH09G05000	446	524	77	101	73	6.2187	6.99587	1.00286	1.31438	0.981136	2.47e-07	2.57068	up	508	631	62	104	79	7.02211	9.00412	0.850458	1.44315	1.06736	3.76e-25	8.01312	1.12032	2.81998	up	648	837	192	137	166	9.15108	11.6815	2.66315	2.05503	2.40301	2.99e-15	2.15856	up	[V]	Defense mechanisms	--	--	ABC transporter C family member 8 (Precursor) GN=MXL8.11 OS=Arabidopsis thaliana (Mouse-ear cress) PE=2 SV=3	PREDICTED: ABC transporter C family member 8-like isoform X2 [Cicer arietinum]
AH11G00380	120	136	42	43	28	5.58151	5.67618	0.968322	0.703388	0.783907	0.00607192	1.8012	up	133	149	42	29	27	5.35417	7.00634	0.828152	0.515857	0.453736	2.92e-09	6.18026	0.599248	2.12667	up	101	143	37	22	21	4.04878	8.49129	0.658151	0.403476	0.382269	1.53e-07	2.18052	up	--	--	--	--	Putative disease resistance RPP13-like protein 1 GN=RPPL1 OS=Arabidopsis thaliana (Mouse-ear cress) PE=3 SV=1	PREDICTED: putative disease resistance RPP13-like protein 1-like isoform X1 [Cicer arietinum]
AH15G27690	705	482	143	172	142	15.3926	10.521	2.74056	3.54451	2.9185	0.000146729	2.00249	up	837	886	217	154	160	18.6239	20.1199	4.69698	3.07014	3.25982	5.38e-18	19.3719	3.67564	2.29989	up	784	666	148	127	194	18.3197	15.5139	3.16402	2.79983	4.11464	7.27e-16	2.205	up	--	--	--	--	Probable serine/threonine-protein kinase At1g18390 (Precursor) GN=At1g18390 OS=Arabidopsis thaliana (Mouse-ear cress) PE=2 SV=2	hypothetical protein PHAVU_004G154800g [Phaseolus vulgaris]
AH02G02190	204	136	35	52	30	13.0881	8.56075	2.21863	3.24424	1.92162	0.00022614	2.16543	up	106	90	14	31	16	6.77208	5.82987	0.912083	2.05805	1.03087	4.23e-08	6.30098	1.33367	2.28752	up	52	54	15	11	8	3.46936	3.59504	0.979846	0.793666	0.556463	0.000343454	2.21255	up	--	--	--	--	Basic endochitinase (Precursor) OS=Nicotiana tabacum (Common tobacco) PE=2 SV=1	Chain A, Cdna Cloning And 1.75a Crystal Structure Determination Of Ppl2, A Novel Chimerolectin From Parkia Platycephala Seeds Exhibiting Endochitinolytic Activity
AH03G11460	302	242	75	96	47	5.44673	4.33187	1.34983	1.71959	0.850854	0.000432738	1.9445	up	297	320	51	83	106	5.31758	5.83746	0.951715	1.55841	1.93951	4.17e-12	5.57752	1.48321	1.96455	up	412	386	112	74	70	7.61149	7.00268	2.08198	1.4306	1.35177	3.16e-14	2.21347	up	--	--	--	--	Transcription factor LHW GN=F12K2 OS=Arabidopsis thaliana (Mouse-ear cress) PE=1 SV=1	PREDICTED: transcription factor LHW-like [Glycine max]
AH01G21850	15316	9779	1848	1409	2396	429.8	274.128	48.5126	36.9401	65.661	2.64e-05	2.77487	up	15725	14194	2733	2270	2048	443.149	402.592	76.6825	63.1455	55.8579	1.11e-14	422.87	65.2287	2.68709	up	14651	15375	3056	2669	3786	431.714	449.872	83.4968	77.0672	108.088	1.28e-07	2.23416	up	--	--	--	K08235|1e-155|vvi:100252949|hypothetical protein LOC100252949	Probable xyloglucan endotransglucosylase/hydrolase protein 23 (Precursor) GN=F14M19.90 OS=Arabidopsis thaliana (Mouse-ear cress) PE=2 SV=1	Putative xyloglucan endotransglucosylase/hydrolase protein 23 [Glycine soja]
AH04G21460	297	441	54	77	102	30.296	45.012	5.47951	7.94742	10.3624	9.54e-06	2.27934	up	719	377	164	69	102	72.5987	39.0493	17.2873	7.35465	10.5676	0.00231777	55.824	11.7365	2.31057	up	536	398	62	98	134	56.9649	41.4839	6.67784	10.4713	14.3224	2.24e-09	2.2456	up	--	--	--	--	Protein LURP-one-related 15 GN=At5g01750 OS=Arabidopsis thaliana (Mouse-ear cress) PE=1 SV=1	hypothetical protein MTR_1g014180 [Medicago truncatula]
AH01G15300	400	281	84	121	91	9.40883	6.36655	1.80825	2.60064	2.0737	0.000915346	1.82725	up	367	388	112	53	114	8.45232	9.15228	2.52848	1.17608	2.67364	1.19e-13	8.8023	2.12607	2.03711	up	322	348	82	67	61	7.46882	8.14452	1.89177	1.69596	1.52252	1.02e-13	2.24695	up	--	--	--	--	Oxysterol-binding protein-related protein 2A GN=ORP2A OS=Arabidopsis thaliana (Mouse-ear cress) PE=2 SV=1	PREDICTED: oxysterol-binding protein-related protein 2A-like isoform X1 [Glycine max]
AH20G09130	2174	1551	552	379	581	1098.49	794.559	323.045	206.035	316.163	0.000595498	1.92485	up	3821	3474	684	789	495	1949.63	1761.53	402.395	464.434	279.348	6.44e-17	1855.58	382.059	2.4928	up	3118	4336	515	821	997	1733.54	2450.79	306.126	496.046	643.203	2.5e-09	2.25128	up	--	--	--	--	--	unknown [Glycine max]
AH09G31640	238	198	45	52	64	15.6406	13.5055	3.25619	3.76054	4.58402	0.000245658	2.05959	up	801	392	105	84	59	53.5303	26.106	7.7461	6.02633	4.37514	0.0011392	39.8182	6.04919	2.86786	up	406	535	91	70	133	27.3717	35.2456	6.64165	5.02332	9.74928	4.74e-12	2.25447	up	--	--	--	K01859|5e-76|vvi:100233078|CHI, CHI1, CHI2	Chalcone--flavonone isomerase 1A GN=CHI1A OS=Glycine max (Soybean) PE=1 SV=1	chalcone--flavonone isomerase 1A [Glycine max]
AH05G22210	173	187	37	34	31	4.66559	4.76271	0.947305	0.854281	0.804028	1.73e-05	2.4405	up	377	309	86	57	55	9.97659	8.33631	2.28343	1.54353	1.44166	2.44e-17	9.15645	1.75621	2.39426	up	384	284	44	55	109	10.5579	7.7589	1.16733	1.60615	3.06651	4.75e-08	2.26273	up	[RTKL]	--	--	--	LRR receptor-like serine/threonine-protein kinase HSL2 (Precursor) GN=HSL2 OS=Arabidopsis thaliana (Mouse-ear cress) PE=2 SV=1	PREDICTED: receptor-like protein kinase HSL1-like [Glycine max]
AH11G20920	826	838	104	191	189	62.4138	61.2184	7.41613	13.806	13.3131	1.94e-06	2.40199	up	985	669	205	122	122	74.354	51.7431	15.2513	9.10297	8.91283	5.44e-08	63.0485	11.089	2.48246	up	757	593	111	213	93	57.9006	45.0681	8.31689	16.6812	7.06886	9.35e-11	2.26766	up	--	--	Molecular Function: protein binding (GO:0005515);; Cellular Component: extracellular region (GO:0005576);; Cellular Component: cell wall (GO:0005618);; Cellular Component: plasma membrane (GO:0005886);; Biological Process: response to abscisic acid (GO:0009737);; Biological Process: response to gibberellin (GO:0009739);; Biological Process: response to carbohydrate (GO:0009743);; Biological Proce…	--	Snakin-2 (Precursor) GN=SN2 OS=Solanum tuberosum (Potato) PE=1 SV=1	gonadotropin beta chain [Arachis hypogaea]
AH14G02570	646	583	157	138	142	243.287	216.971	59.0512	64.5679	62.2828	4.6e-05	2.11435	up	1965	1090	402	200	213	678.919	402.12	169.835	102.529	80.6389	0.000372877	540.52	117.668	2.50722	up	1025	1484	146	181	447	585.011	861.102	70.7815	58.831	297.317	5.68e-06	2.27528	up	--	--	--	--	Cysteine proteinase inhibitor OS=Vigna unguiculata (Cowpea) PE=3 SV=1	hypothetical protein EUGRSUZ_A021891, partial [Eucalyptus grandis]
AH01G21860	17035	10011	1660	1392	2639	939.705	552.131	97.4749	76.8063	155.229	0.000459406	2.87342	up	17516	16184	2858	2225	2138	959.845	893.98	162.609	124.753	121.483	1.13e-15	926.913	136.282	2.8243	up	15889	16150	3271	2842	3692	903.531	905.577	184.18	170.306	215.589	1.04e-07	2.28349	up	--	--	--	--	Probable xyloglucan endotransglucosylase/hydrolase protein 23 (Precursor) GN=F14M19.90 OS=Arabidopsis thaliana (Mouse-ear cress) PE=2 SV=1	Putative xyloglucan endotransglucosylase/hydrolase protein 23 [Glycine soja]
AH17G23850	150	269	21	41	19	3.67381	6.80307	0.553133	1.08653	0.496536	0.000373755	2.98803	up	391	352	38	37	30	9.65399	8.79647	1.04384	1.00423	0.806521	5.76e-31	9.22523	0.951532	3.42517	up	314	434	82	98	48	7.8154	10.5319	2.26316	2.73601	1.34731	2.04e-09	2.28475	up	[Q]	Secondary metabolites biosynthesis, transport and catabolism	--	--	Cytochrome P450 82A3 GN=CYP82A3 OS=Glycine max (Soybean) PE=2 SV=1	PREDICTED: cytochrome P450 82A4-like [Glycine max]
AH11G03850	2344	2838	487	580	436	68.1192	82.0577	14.614	16.872	13.0674	6.38e-06	2.40578	up	5366	2991	522	517	521	155.875	88.4811	16.046	16.0185	15.7032	2.84e-05	122.178	15.9226	3.02316	up	2939	2040	483	478	549	87.6751	59.4865	14.9949	15.8469	17.7534	2.75e-08	2.29745	up	[E]	Amino acid transport and metabolism	--	K01953|0.0|vvi:100241610|hypothetical protein LOC100241610	Asparagine synthetase [glutamine-hydrolyzing] 2 GN=AS2 OS=Lotus japonicus (Lotus corniculatus var. japonicus) PE=2 SV=2	PREDICTED: asparagine synthetase [glutamine-hydrolyzing] 2-like [Glycine max]
AH01G04690	937	1234	192	281	313	26.1727	34.4371	5.52194	7.94196	8.97651	8.12e-05	2.08352	up	2706	1207	273	167	202	75.703	34.3237	8.11923	5.06724	5.95424	0.0019253	55.0133	6.38024	3.20858	up	1238	1059	194	245	252	35.351	29.5819	5.81297	7.77103	7.80811	2.7e-17	2.30856	up	[E]	Amino acid transport and metabolism	--	K01953|0.0|vvi:100241610|hypothetical protein LOC100241610	Asparagine synthetase [glutamine-hydrolyzing] 2 GN=AS2 OS=Lotus japonicus (Lotus corniculatus var. japonicus) PE=2 SV=2	PREDICTED: asparagine synthetase, nodule [glutamine-hydrolyzing]-like [Cicer arietinum]
AH06G26600	532	315	101	119	90	14.5118	8.49101	2.78884	3.1991	2.45772	0.00565532	2.07716	up	880	729	181	115	143	23.8537	20.0713	5.12128	3.26675	3.96552	1.23e-20	21.9625	4.11785	2.47522	up	691	635	108	103	183	19.2419	17.4047	3.07792	3.1158	5.38251	2.61e-17	2.32829	up	[RTKL]	--	--	--	Probable receptor-like protein kinase At5g47070 GN=At5g47070 OS=Arabidopsis thaliana (Mouse-ear cress) PE=1 SV=1	Putative receptor-like protein kinase [Glycine soja]
AH03G10170	1319	953	300	289	227	45.6596	32.6312	10.027	9.75633	7.58645	7.57e-05	2.10271	up	2242	1931	286	308	308	77.4494	68.0241	10.0094	10.6334	10.4997	2.05e-23	72.7368	10.3808	2.81198	up	1907	1494	295	328	367	67.1855	52.0522	10.2549	11.9778	13.0012	3.97e-17	2.35641	up	[R]	General function prediction only	--	--	Purple acid phosphatase (Precursor) OS=Glycine max (Soybean) PE=1 SV=2	purple acid phosphatase [Medicago truncatula]
AH19G10110	143	98	34	42	27	3.09971	2.07977	0.573699	0.669372	0.541761	0.0054297	1.85247	up	181	157	40	22	50	3.99398	3.47488	0.800556	0.248923	1.01615	7.46e-11	3.73443	0.688542	2.19436	up	246	149	36	30	49	5.52579	3.21391	0.645363	0.630663	1.05197	8.28e-05	2.35811	up	--	--	--	--	Putative disease resistance RPP13-like protein 1 GN=RPPL1 OS=Arabidopsis thaliana (Mouse-ear cress) PE=3 SV=1	LRR and NB-ARC domains-containing disease resistance protein [Theobroma cacao]
AH07G10000	687	438	158	216	131	29.5711	18.9768	7.31635	9.5532	6.05167	0.00509344	1.78236	up	1184	988	224	180	183	49.9614	42.1282	10.2669	8.25037	8.38092	2.36e-20	46.0448	8.96608	2.48934	up	865	1128	171	164	241	38.3537	48.8595	7.91818	7.75237	11.416	1.37e-15	2.3662	up	[RTKL]	--	--	--	Protein kinase APK1B, chloroplastic (Precursor) GN=APK1B OS=Arabidopsis thaliana (Mouse-ear cress) PE=2 SV=2	PREDICTED: protein kinase APK1A, chloroplastic-like isoform 1 [Glycine max]
AH13G52990	41	24	3	4	5	1.54196	1.08005	0.109949	0.188221	0.275518	0.00783655	3.0628	up	49	41	9	3	7	2.18282	1.46765	0.377862	0.17448	0.297129	5.12e-06	1.82523	0.283157	2.84437	up	30	37	11	5	3	1.07726	1.33758	0.402439	0.282005	0.124715	0.00335725	2.38798	up	--	--	--	--	Putative Myb family transcription factor At1g14600 GN=At1g14600 OS=Arabidopsis thaliana (Mouse-ear cress) PE=2 SV=2	PREDICTED: two-component response regulator ARR14-like [Glycine max]
AH13G57520	184	111	23	32	20	3.88772	2.31128	0.489308	0.682857	0.444447	0.000672633	2.60296	up	211	249	30	48	24	4.51237	5.35534	0.66684	1.06601	0.521979	2.64e-18	4.93386	0.75161	2.77648	up	275	200	68	49	14	6.09099	4.26027	1.51111	1.20441	0.340389	1.61e-07	2.42875	up	--	--	--	--	Protein argonaute 4A GN=P0038F12.13 OS=Oryza sativa subsp. japonica (Rice) PE=2 SV=1	hypothetical protein POPTR_0008s01100g [Populus trichocarpa]
AH05G14360	7312	9401	2183	2416	2969	201.895	272.52	73.0336	75.7905	97.1997	0.00575956	1.76109	up	9104	7665	2826	1741	2066	248.857	210.533	89.898	57.0107	66.3906	3.55e-09	229.695	71.0998	1.93942	up	10242	7921	1132	1228	2671	286.891	220.189	37.0354	40.6238	90.3643	6.32e-11	2.43155	up	[GEPR]	--	--	--	Sugar transport protein 13 GN=F9D12.17 OS=Arabidopsis thaliana (Mouse-ear cress) PE=1 SV=2	PREDICTED: sugar transport protein 13-like [Cicer arietinum]
AH13G30460	129	223	33	36	22	5.68023	11.833	1.70654	1.67931	1.02706	0.000464771	2.56903	up	153	343	42	45	16	17.854	16.6966	2.66545	1.63655	0.924867	0.00475308	17.2753	1.74229	2.87117	up	169	263	75	22	21	12.4079	12.6415	3.26211	2.50192	0.866234	7.25e-05	2.44175	up	[GEPR]	--	--	K08150|0.0|ath:AT1G30220|INT2	Probable inositol transporter 2 GN=INT2 OS=Arabidopsis thaliana (Mouse-ear cress) PE=1 SV=1	hypothetical protein PHAVU_009G216100g [Phaseolus vulgaris]
AH07G00640	188	134	39	49	41	9.73894	7.17479	2.37746	2.79082	2.46129	0.00141531	1.94462	up	973	768	87	45	70	49.9227	39.4622	5.05877	2.63879	4.07189	7.73e-32	44.6925	3.92315	3.70846	up	610	867	42	124	239	32.4346	45.2519	2.51158	7.65223	14.5149	1.13e-06	2.44563	up	[R]	General function prediction only	--	--	NAD(P)H-dependent 6&apos;-deoxychalcone synthase OS=Glycine max (Soybean) PE=1 SV=1	NAD(P)H-dependent 6&apos;-deoxychalcone synthase [Glycine max]
AH11G06020	354	453	119	156	99	22.8567	30.0038	8.4189	10.6287	6.84347	0.00181334	1.72944	up	753	528	102	75	86	48.1667	34.3628	7.24187	5.49405	6.10765	1.35e-11	41.2647	6.28119	2.88559	up	554	685	107	103	128	36.9277	44.6539	7.75276	7.56837	9.58197	9.34e-19	2.44878	up	[E]	Amino acid transport and metabolism	--	K00640|1e-78|pop:POPTR_829882|serine O-acetyltransferase (EC:2.3.1.30)	Serine acetyltransferase 3, mitochondrial (Precursor) GN=MJG19.6 OS=Arabidopsis thaliana (Mouse-ear cress) PE=1 SV=3	PREDICTED: serine acetyltransferase 3, mitochondrial-like [Cicer arietinum]
AH08G07680	113	112	29	37	33	2.11815	2.16869	0.591093	0.71937	0.653976	0.00823953	1.8059	up	211	149	31	35	27	3.93039	2.85686	0.632346	0.7078	0.53517	2.72e-10	3.39362	0.625105	2.55495	up	195	188	42	30	31	3.71304	3.49517	0.833088	0.632575	0.643957	5.15e-12	2.46844	up	[V]	Defense mechanisms	--	--	Protein TRANSPARENT TESTA 12 GN=F17J16_80 OS=Arabidopsis thaliana (Mouse-ear cress) PE=2 SV=1	BnaA10g21850D [Brassica napus]
AH15G01950	445	390	68	45	113	36.3001	31.9625	5.88084	3.78507	9.20169	6.49e-07	2.50589	up	1534	1008	183	135	77	120.194	79.7571	15.1299	11.8826	6.64381	1.12e-09	99.9756	11.2187	3.2879	up	980	997	130	204	197	81.3989	82.1828	11.0338	18.1207	17.9429	1.05e-19	2.47172	up	--	--	--	--	Methylesterase 3 GN=MES3 OS=Arabidopsis thaliana (Mouse-ear cress) PE=2 SV=1	PREDICTED: methylesterase 3-like isoform X2 [Glycine max]
AH16G38610	111	75	18	17	13	5.50394	3.41883	1.12332	1.00861	0.757077	0.000181507	2.58033	up	180	240	7	10	14	8.1598	12.055	0.340416	0.626383	0.712496	7.32e-24	10.1074	0.559765	4.3623	up	129	96	17	31	12	6.48422	4.30627	0.905453	1.87412	0.958764	1.67e-08	2.47936	up	--	--	--	--	--	PREDICTED: uncharacterized protein LOC100785919 [Glycine max]
AH18G04190	279	238	44	59	79	8.49459	7.24276	1.36636	1.79851	2.4277	8.83e-05	2.12778	up	210	337	54	64	85	6.41936	10.4509	1.72331	2.0588	2.67154	0.0001006	8.43513	2.15122	2.03235	up	264	477	97	46	53	8.24098	14.6626	3.08639	1.56946	1.72811	0.000484062	2.48976	up	[RTKL]	--	--	--	Protein kinase APK1A, chloroplastic (Precursor) GN=APK1A OS=Arabidopsis thaliana (Mouse-ear cress) PE=2 SV=1	hypothetical protein PHAVU_005G144200g [Phaseolus vulgaris]
AH18G29550	692	793	177	227	252	45.7658	51.296	11.4738	14.5183	16.275	0.0010104	1.79803	up	730	658	130	102	101	47.7738	43.7138	8.61994	6.92631	6.65957	1.72e-23	45.7438	7.40194	2.6612	up	547	387	102	76	69	37.1346	26.0164	6.87987	5.36308	4.84436	1.86e-09	2.49314	up	[MG]	--	--	--	Vestitone reductase OS=Medicago sativa (Alfalfa) PE=1 SV=1	Dihydroflavonol-4-reductase [Glycine soja]
AH18G07940	519	375	21	31	38	28.9436	20.1885	1.07293	1.61714	2.09941	1.63e-14	3.9356	up	768	648	134	70	68	42.1444	36.4845	7.52216	3.85629	3.55662	1.38e-28	39.3145	4.97835	2.98143	up	566	332	33	76	128	31.8832	19.0212	1.86788	4.75705	7.28377	0.000299988	2.50237	up	--	--	--	--	Equilibrative nucleotide transporter 3 OS=Arabidopsis thaliana (Mouse-ear cress) PE=1 SV=1	PREDICTED: equilibrative nucleotide transporter 3 isoform X2 [Glycine max]
AH07G00320	215	250	89	69	78	7.1721	8.14566	2.40407	1.82494	2.28833	0.00712143	1.59845	up	420	309	67	90	105	14.4855	10.4694	2.24782	2.28698	3.35745	9.87e-10	12.4774	2.63075	2.07838	up	544	407	104	84	60	17.4777	14.4698	2.65976	2.21723	2.27895	2.03e-12	2.51236	up	--	--	--	K14709|3e-120|rcu:RCOM_1247260|zinc/iron transporter, putative (EC:1.3.1.74)	Zinc transporter 5 (Precursor) OS=Oryza sativa subsp. japonica (Rice) PE=2 SV=1	unknown [Lotus japonicus]
AH18G20060	1003	1105	233	203	296	68.7139	73.0173	14.8951	13.0426	19.0635	4.29e-05	2.14545	up	2894	1994	318	272	267	197.857	138.397	21.5216	18.5752	17.6451	9.18e-12	168.127	19.2473	3.1136	up	2160	2008	298	411	363	152.074	139.224	20.3639	30.2741	26.0026	6.82e-19	2.5338	up	[O]	Posttranslational modification, protein turnover, chaperones	--	--	Glutathione S-transferase 3 GN=GST3 OS=Glycine max (Soybean) PE=1 SV=1	Glutathione S-transferase 3 [Glycine soja]
AH18G12330	415	324	89	101	125	5.12981	4.53886	1.40896	1.50825	2.08354	0.000668675	1.85318	up	589	584	102	94	93	7.3998	7.67249	1.63859	1.36217	1.40209	1.12e-22	7.53615	1.46762	2.62309	up	647	503	88	99	108	8.70782	7.90903	1.31543	1.60573	1.65225	1.29e-17	2.53872	up	[RTKL]	--	--	--	G-type lectin S-receptor-like serine/threonine-protein kinase At4g27290 (Precursor) GN=At4g27290 OS=Arabidopsis thaliana (Mouse-ear cress) PE=3 SV=4	PREDICTED: G-type lectin S-receptor-like serine/threonine-protein kinase At4g27290 isoform X1 [Malus domestica]
AH15G02730	1123	904	272	262	295	23.1034	19.0903	5.79952	5.50991	6.45598	0.000432738	1.91315	up	1278	1363	268	193	279	26.7561	28.3136	5.98874	4.32161	6.34278	3.74e-19	27.5348	5.55104	2.43701	up	1609	2039	268	299	367	34.2025	42.6351	5.98487	7.14929	8.69234	1.66e-19	2.54056	up	--	--	--	--	Protein indeterminate-domain 2 {ECO:0000303|PubMed:16784536} OS=Arabidopsis thaliana (Mouse-ear cress) PE=2 SV=1	PREDICTED: zinc finger protein MAGPIE-like [Glycine max]
AH20G01370	116	68	14	17	29	8.85779	5.3754	1.30479	1.25586	2.4415	0.00733306	2.24114	up	250	171	20	28	14	24.0755	12.6775	1.58017	2.03549	0.956627	1.69e-11	18.3765	1.5241	3.36637	up	137	127	25	14	28	14.3769	9.42188	1.87795	0.931458	2.01887	6.73e-10	2.55469	up	--	--	--	--	--	hypothetical protein MTR_8g072220 [Medicago truncatula]
AH01G10360	79	60	13	13	24	3.21647	2.46252	0.6029	0.418756	0.786189	0.00767042	2.09716	up	143	100	16	18	20	4.86055	4.01226	0.531374	0.587005	0.612793	1.69e-10	4.43641	0.577058	2.77182	up	146	142	25	23	25	5.67262	4.46127	1.22023	0.810209	0.849883	1.62e-10	2.55475	up	--	--	--	--	Uncharacterized membrane protein At3g27390 GN=At3g27390 OS=Arabidopsis thaliana (Mouse-ear cress) PE=1 SV=2	PREDICTED: uncharacterized membrane protein At3g27390-like [Cicer arietinum]
AH05G06580	1449	1506	328	389	447	30.3951	32.5822	7.48569	8.90745	10.0987	0.000337007	1.96438	up	1751	1742	384	332	382	36.6602	36.606	8.76923	7.35028	8.70321	3.21e-16	36.6331	8.27424	2.27143	up	2256	2435	283	399	500	48.3386	51.0295	6.39094	9.39164	11.8052	8.56e-19	2.56479	up	--	--	--	--	Protein indeterminate-domain 2 {ECO:0000303|PubMed:16784536} OS=Arabidopsis thaliana (Mouse-ear cress) PE=2 SV=1	PREDICTED: zinc finger protein MAGPIE-like [Glycine max]
AH10G31510	26	25	1	0	4	0.244204	0.228651	0.00947732	0.0081343	0.0388923	0.0058796	3.96587	up	97	47	5	1	8	0.884276	0.438451	0.0455253	0.0107239	0.0719887	0.000161427	0.661363	0.042746	3.96198	up	50	74	5	23	3	0.464194	0.680164	0.0488853	0.226833	0.0330167	8.03e-05	2.56825	up	--	--	--	--	Probable disease resistance protein At4g27220 GN=At4g27220 OS=Arabidopsis thaliana (Mouse-ear cress) PE=2 SV=1	LRR and NB-ARC domain disease resistance protein, putative [Medicago truncatula]
AH13G01040	1669	2028	180	177	354	106.423	127.302	11.0655	11.9795	23.1272	2.19e-09	2.99563	up	947	1368	69	216	150	62.5044	88.3815	4.79146	13.6021	9.27582	2.68e-10	75.4429	9.22312	3.01574	up	1258	1547	208	420	68	80.1255	97.3977	13.1279	27.8621	4.85022	4.59e-12	2.57957	up	--	--	--	K08235|5e-116|pop:POPTR_572886|hypothetical protein	Xyloglucan endotransglucosylase/hydrolase 2 {ECO:0000250|UniProtKB:Q38857} (Precursor) OS=Glycine max (Soybean) PE=2 SV=1	PREDICTED: brassinosteroid-regulated protein BRU1 isoform X1 [Glycine max]
AH19G31690	65	47	9	12	3	2.43926	1.70899	0.362125	0.435424	0.122024	0.000718426	2.84986	up	69	87	16	24	18	2.56821	3.26881	0.618077	0.942428	0.64918	5.98e-06	2.91851	0.736562	2.0304	up	60	78	10	10	14	2.30643	2.94756	0.413141	0.435177	0.566488	3.3e-06	2.59633	up	--	--	--	--	--	Vacuolar amino acid transporter 1 [Glycine soja]
AH15G00300	31	21	0	0	0	3.89027	2.57546	0	0.109637	0	5.88e-05	#NAME?	up	42	71	5	2	2	5.40254	9.23687	0.627669	0.291195	0.244216	1.59e-07	7.3197	0.387693	4.25166	up	26	27	5	1	7	3.40574	3.50184	0.662842	0.173938	0.901883	0.0075666	2.60609	up	--	--	--	--	Phytosulfokine-beta (Precursor) GN=T16K5.130 OS=Arabidopsis thaliana (Mouse-ear cress) PE=2 SV=2	phytosulfokine-alpha precursor 4 [Lotus japonicus]
AH03G34380	300	292	80	107	109	17.3924	15.4917	3.99138	5.84665	5.03666	0.0049387	1.62117	up	919	493	119	82	80	49.5313	26.8051	6.92213	3.71131	3.71204	0.00013976	38.1682	4.78183	2.93043	up	608	627	82	76	140	33.5448	33.0358	4.85628	4.76832	7.08387	4.01e-21	2.62837	up	[E]	Amino acid transport and metabolism	--	--	Bifunctional aspartate aminotransferase and glutamate/aspartate-prephenate aminotransferase (Precursor) OS=Petunia hybrida (Petunia) PE=1 SV=1	PREDICTED: bifunctional aspartate aminotransferase and glutamate/aspartate-prephenate aminotransferase-like [Cicer arietinum]
AH10G02880	209	167	30	42	26	3.48767	2.72007	0.49533	0.678551	0.439283	4.44e-06	2.56442	up	547	563	60	29	33	9.42876	9.51339	1.0182	0.507953	0.654704	1.67e-40	9.47108	0.726951	3.78686	up	411	350	69	70	43	7.136	5.82968	1.2666	1.54012	0.842936	1.21e-18	2.63672	up	[O]	Posttranslational modification, protein turnover, chaperones	--	--	Probable ubiquitin-conjugating enzyme E2 24 GN=T1B8.8 OS=Arabidopsis thaliana (Mouse-ear cress) PE=2 SV=1	PREDICTED: probable ubiquitin-conjugating enzyme E2 24-like isoform X1 [Glycine max]
AH16G43020	71	119	12	11	16	15.1184	24.213	2.36562	2.1359	3.33131	4.22e-05	2.8998	up	64	121	9	7	8	13.7062	25.8957	1.90575	1.46952	1.61477	4.68e-05	19.801	1.66335	3.54856	up	85	43	16	3	11	19.043	9.56687	3.36266	0.909892	2.60302	0.00330495	2.67009	up	--	--	Biological Process: developmental process (GO:0032502);; Biological Process: single-organism cellular process (GO:0044763);;	--	Phytosulfokine-beta (Precursor) GN=PSK2 OS=Arabidopsis thaliana (Mouse-ear cress) PE=2 SV=1	phytosulfokines precursor, putative [Ricinus communis]
AH13G56890	107	168	39	15	33	7.81028	13.1865	3.28493	1.2869	2.83802	0.000207561	2.27683	up	478	326	33	25	40	34.8041	23.4712	2.73361	2.13801	3.33236	7.85e-13	29.1377	2.73466	3.63754	up	317	166	29	30	53	23.5944	12.2495	2.42612	2.41118	4.43282	0.00100578	2.68787	up	[R]	General function prediction only	--	--	NADPH:quinone oxidoreductase GN=NQR OS=Arabidopsis thaliana (Mouse-ear cress) PE=1 SV=1	quinone oxidoreductase -like protein [Gossypium arboreum]
AH13G27470	152	171	32	30	89	5.98768	6.57854	1.15364	1.10621	3.2607	0.00591919	1.71367	up	201	230	22	25	34	7.92757	9.35632	0.877302	0.981515	1.30008	7.82e-20	8.64195	1.05296	3.01371	up	190	227	37	30	29	7.77411	9.10216	1.45937	1.2284	1.14678	2.27e-14	2.69206	up	[G]	Carbohydrate transport and metabolism	--	--	Protein STRICTOSIDINE SYNTHASE-LIKE 4 {ECO:0000303|PubMed:10777701} (Precursor) OS=Arabidopsis thaliana (Mouse-ear cress) PE=1 SV=1	PREDICTED: adipocyte plasma membrane-associated protein [Glycine max]
AH10G29790	209	125	30	30	9	4.341	2.5285	0.628038	0.598025	0.184534	0.000441045	2.90442	up	333	311	28	40	22	6.85844	6.52698	0.599614	0.857925	0.463372	2.12e-29	6.69271	0.640304	3.44209	up	284	215	48	45	21	6.04442	4.4892	1.0362	1.02603	0.474182	2.52e-13	2.70199	up	--	--	--	--	Protein argonaute 4A GN=P0038F12.13 OS=Oryza sativa subsp. japonica (Rice) PE=2 SV=1	PREDICTED: protein argonaute 4B-like [Citrus sinensis]
AH19G28980	79	75	8	5	20	2.56856	2.45766	0.30639	0.191619	0.693263	0.000108134	2.84056	up	106	88	8	18	14	3.42485	3.03989	0.290177	0.665696	0.499622	5.97e-11	3.23237	0.485165	2.88103	up	84	74	7	11	18	2.88694	2.42127	0.259187	0.449725	0.646812	2.78e-07	2.71228	up	[G]	Carbohydrate transport and metabolism	--	K00850|0.0|vvi:100242517|hypothetical protein LOC100242517	ATP-dependent 6-phosphofructokinase 4, chloroplastic {ECO:0000255|HAMAP-Rule:MF_03186} (Precursor) GN=At5g61580 OS=Arabidopsis thaliana (Mouse-ear cress) PE=1 SV=1	PREDICTED: 6-phosphofructokinase 4, chloroplastic-like isoform X1 [Cicer arietinum]
AH11G09940	182	125	37	22	23	5.67908	3.82882	1.13391	0.672949	0.673978	1.8e-05	2.53045	up	459	247	55	29	44	14.2813	7.91036	1.74076	0.894934	1.34678	9.09e-05	11.0958	1.32749	3.06429	up	362	265	37	29	76	11.5061	8.21741	1.1902	1.02517	2.57349	1.78e-10	2.72228	up	--	--	--	--	Uncharacterized membrane protein At3g27390 GN=At3g27390 OS=Arabidopsis thaliana (Mouse-ear cress) PE=1 SV=2	PREDICTED: uncharacterized membrane protein At3g27390-like [Cicer arietinum]
AH13G31640	82	86	21	17	23	3.35004	3.41623	0.837634	0.734345	1.00016	0.00453602	2.08195	up	92	182	15	16	14	3.67615	7.38038	0.643296	0.750847	0.632167	0.000301471	5.52827	0.675437	3.20891	up	97	76	15	10	14	3.99157	3.07883	0.647348	0.478502	0.605552	7.07e-08	2.72486	up	[Q]	Secondary metabolites biosynthesis, transport and catabolism	--	--	Beta-amyrin 28-oxidase OS=Panax ginseng (Korean ginseng) PE=2 SV=1	PREDICTED: cytochrome P450 716B2-like [Glycine max]
AH02G15380	644	646	222	278	169	47.2833	46.9652	17.286	20.3819	13.1052	0.00614835	1.56978	up	2462	1700	461	203	344	178.477	124.119	35.3555	16.2181	26.5532	4.36e-09	151.298	26.0423	2.64648	up	1778	1519	288	127	313	136.701	115.966	22.9682	10.663	25.8556	4.78e-23	2.75603	up	--	--	--	--	Polygalacturonase inhibitor 2 (Precursor) GN=PGIP2 OS=Phaseolus vulgaris (Kidney bean) PE=1 SV=1	polygalacturonase inhibitor protein [Medicago truncatula]
AH09G09470	71	114	14	23	22	1.40766	2.18221	0.261651	0.431034	0.425772	0.001202	2.26494	up	99	66	5	14	13	1.96592	1.33902	0.0985868	0.297813	0.249764	2.83e-08	1.65247	0.215388	2.96914	up	82	73	10	14	10	1.64105	1.44574	0.211143	0.299695	0.21342	2.34e-07	2.76258	up	--	--	--	--	Putative disease resistance protein At4g11170 GN=At4g11170 OS=Arabidopsis thaliana (Mouse-ear cress) PE=2 SV=1	PREDICTED: putative disease resistance protein At4g11170-like isoform X1 [Glycine max]
AH13G32560	225	175	49	43	61	7.70862	6.03261	1.97181	1.56092	2.07571	0.000463311	2.00947	up	340	347	57	28	35	11.6054	12.0484	2.12995	1.0902	1.29671	3.53e-26	11.8269	1.50562	3.11849	up	407	347	66	43	56	14.2696	12.0187	2.55827	1.62844	2.02981	5.02e-20	2.76705	up	--	--	--	--	Probable GABA transporter 2 GN=At5g41800 OS=Arabidopsis thaliana (Mouse-ear cress) PE=1 SV=1	transmembrane amino acid transporter family protein [Medicago truncatula]
AH12G36640	6843	4107	990	961	839	164.688	98.7082	25.1443	23.3322	20.9095	0.000520759	2.59942	up	14771	10287	1407	1059	963	351.873	248.071	36.072	27.373	24.7737	5.83e-14	299.972	29.4062	3.47105	up	7724	12901	1009	1915	1531	189.393	309.159	26.3592	52.2388	41.5446	6.9e-06	2.78401	up	[E]	Amino acid transport and metabolism	--	K10775|0.0|rcu:RCOM_1355480|Phenylalanine ammonia-lyase, putative (EC:4.3.1.24)	Phenylalanine ammonia-lyase GN=PAL17.1 OS=Stylosanthes humilis (Townsville stylo) PE=2 SV=1	RecName: Full=Phenylalanine ammonia-lyase [Stylosanthes humilis]
AH06G13150	5177	4666	464	458	833	1036.63	969.876	106.069	99.6153	184.779	3.38e-09	3.1081	up	8032	6292	1186	575	833	1577.96	1236.43	260.215	127.51	185.297	5.32e-22	1407.2	191.007	3.06613	up	7966	8041	784	988	1691	1737.01	1746.39	173.104	215.955	391.072	7.55e-15	2.78634	up	--	--	--	--	Snakin-2 (Precursor) GN=SN2 OS=Solanum tuberosum (Potato) PE=1 SV=1	uncharacterized protein LOC100305819 precursor [Glycine max]
AH05G00270	1560	949	224	288	318	73.0823	44.1125	10.1707	12.9304	14.2654	0.00183787	2.22144	up	2540	2087	275	190	222	118.705	98.7989	13.3839	9.13974	10.1629	1.23e-31	108.752	10.8955	3.35317	up	1471	771	194	100	178	70.378	36.2369	9.09688	5.26826	8.57377	0.000570171	2.82511	up	[MG]	--	--	--	Isoflavone reductase homolog OS=Lupinus albus (White lupin) PE=2 SV=1	similar to isoflavone reductase homolog [Lupinus angustifolius]
AH13G53270	194	204	25	21	37	5.22431	5.06076	0.529779	0.45204	0.776604	1.46e-07	2.88096	up	868	447	79	24	31	22.6642	11.5746	1.86702	0.57174	0.674293	2.16e-05	17.1194	1.03769	3.89503	up	414	474	47	47	92	11.2453	12.5359	1.06265	1.12092	2.29583	5.5e-22	2.83272	up	[U]	Intracellular trafficking, secretion, and vesicular transport	--	K10956|1e-138|rcu:RCOM_1251830|preprotein translocase secy subunit, putative	Protein transport protein Sec61 subunit alpha OS=Pyrenomonas salina PE=2 SV=1	hypothetical protein MIMGU_mgv1a005663mg [Erythranthe guttata]
AH20G06530	223	366	75	61	102	12.225	19.5701	4.51464	3.80987	6.21138	0.00207337	1.9226	up	590	390	125	89	107	30.8941	21.0283	8.00275	6.60547	6.34403	1.26e-06	25.9612	6.98408	2.21155	up	434	403	61	31	79	22.9018	21.5785	4.00022	1.82942	5.85409	5.46e-22	2.86857	up	--	--	--	--	--	hypothetical protein glysoja_026913 [Glycine soja]
AH12G24650	603	427	96	92	240	27.7677	19.4555	4.35154	3.95844	10.8685	0.003103	1.88859	up	1064	802	225	128	158	50.0087	36.7996	10.464	6.03499	7.73937	1.99e-13	43.4042	8.07944	2.46973	up	1036	815	88	108	181	50.2882	35.7844	4.01185	5.30833	8.93416	2.86e-19	2.87399	up	--	--	--	--	Trihelix transcription factor GT-3a GN=T10O8.90 OS=Arabidopsis thaliana (Mouse-ear cress) PE=1 SV=1	PREDICTED: trihelix transcription factor GT-3b-like isoform X1 [Glycine max]
AH07G21620	96	94	26	17	32	1.33153	1.25968	0.353514	0.235108	0.440792	0.00571908	1.96141	up	76	92	32	23	27	1.04899	1.28531	0.454895	0.330238	0.374538	0.000113634	1.16715	0.386557	1.63653	up	158	165	10	25	29	2.23109	2.28378	0.152533	0.380529	0.43559	1.28e-13	2.91232	up	--	--	--	--	Uncharacterized protein At5g05190 GN=Y-1 OS=Arabidopsis thaliana (Mouse-ear cress) PE=1 SV=1	Hypothetical protein glysoja_009374 [Glycine soja]
AH02G01200	89	64	5	16	5	3.18619	2.31242	0.20426	0.606298	0.211467	1.66e-05	3.18341	up	298	220	18	24	13	10.5117	7.85553	0.688363	0.949125	0.495972	6.08e-20	9.18361	0.711153	3.83825	up	203	164	20	37	15	7.50867	5.91366	0.788141	1.48988	0.61334	6.15e-15	2.92211	up	[RTKL]	--	--	--	Calmodulin-binding receptor-like cytoplasmic kinase 2 OS=Arabidopsis thaliana (Mouse-ear cress) PE=2 SV=1	PREDICTED: calmodulin-binding receptor-like cytoplasmic kinase 2-like [Glycine max]
AH11G13580	130	115	38	22	21	9.80859	8.59162	2.86072	1.60907	1.48901	0.000512815	2.22054	up	453	243	23	53	32	34.0492	18.4048	1.80125	3.89595	2.32108	5.05e-05	26.227	2.67276	3.29117	up	240	331	47	35	29	18.3412	24.9472	3.47654	2.97594	2.37655	6.15e-14	2.93472	up	--	--	--	--	Probable purine permease 11 GN=PUP11 OS=Arabidopsis thaliana (Mouse-ear cress) PE=1 SV=1	PREDICTED: probable purine permease 11-like [Glycine max]
AH10G03380	503	467	131	99	154	66.9092	67.2438	21.8154	15.5356	24.0016	0.000218434	1.95812	up	596	634	114	76	99	79.474	84.1837	18.385	12.1768	15.9195	8.46e-24	81.8289	15.4938	2.69104	up	722	926	100	84	127	100.803	127.271	16.428	13.5425	21.733	6.56e-24	2.98095	up	--	--	--	--	--	unknown [Lotus japonicus]
AH10G14230	181	242	16	9	15	6.81216	8.91179	0.600886	0.355211	0.569536	3.87e-13	4.02064	up	285	140	41	11	25	10.6151	5.29266	1.60479	0.437794	0.950345	0.000854387	7.9539	0.997642	3.06449	up	311	133	4	38	42	11.9253	4.97342	0.165706	1.48588	1.67315	0.00891011	2.98271	up	[Q]	Secondary metabolites biosynthesis, transport and catabolism	--	K09843|0.0|pop:POPTR_704322|CYP707A12v1	Abscisic acid 8&apos;-hydroxylase 4 GN=CYP707A4 OS=Arabidopsis thaliana (Mouse-ear cress) PE=2 SV=2	ABA-8&apos;-hydroxylase 4 [Arachis hypogaea]
AH16G08030	119	113	24	27	23	9.99896	9.45724	2.14189	2.31912	2.09267	0.000459406	2.27076	up	116	116	18	15	26	9.71233	9.72132	1.65945	1.34467	2.30018	1.15e-10	9.71683	1.7681	2.57678	up	182	137	9	21	30	15.5236	11.5838	0.891817	2.04383	2.84476	1.2e-13	2.98946	up	--	--	--	--	Probable WRKY transcription factor 23 GN=WRKY23 OS=Arabidopsis thaliana (Mouse-ear cress) PE=2 SV=1	PREDICTED: probable WRKY transcription factor 23-like [Cicer arietinum]
AH08G10340	328	190	38	52	75	13.0142	7.43337	1.49532	2.02347	2.89339	0.00631324	2.27545	up	377	336	58	38	63	14.5583	13.2671	2.3105	1.55273	2.4766	4.24e-22	13.9127	2.11328	2.76609	up	210	275	22	27	41	8.63592	10.715	0.897715	1.16032	1.69571	2.16e-18	3.00621	up	[J]	Translation, ribosomal structure and biogenesis	--	--	Pumilio homolog 12 GN=APUM12 OS=Arabidopsis thaliana (Mouse-ear cress) PE=2 SV=2	PREDICTED: pumilio homolog 12-like [Cicer arietinum]
AH03G13680	57	38	16	2	7	2.61717	1.59424	0.930119	0.123902	0.485676	0.00539659	2.55235	up	139	121	4	8	1	5.90275	4.7914	0.250099	0.43344	0.0462585	8.81e-25	5.34707	0.243266	4.92638	up	100	106	19	17	2	4.20126	4.50622	0.961058	0.757336	0.109151	2.87e-10	3.00667	up	--	--	--	--	--	PREDICTED: uncharacterized protein C167.05-like [Glycine max]
AH08G01160	147	129	33	30	28	5.62688	4.9372	1.2622	1.20007	1.1011	0.000313438	2.22382	up	498	237	33	21	35	19.0346	9.1846	1.3418	0.857877	1.40117	0.000263586	14.1096	1.20028	3.64667	up	274	256	32	22	43	10.7751	9.86308	1.26232	1.90049	1.92288	1.67e-19	3.02687	up	[R]	General function prediction only	--	--	Probable 1-acylglycerol-3-phosphate O-acyltransferase OS=Oryza sativa subsp. japonica (Rice) PE=3 SV=3	PREDICTED: abhydrolase domain-containing protein 4-like [Cicer arietinum]
AH03G35930	1498	1243	261	204	245	69.5192	57.746	13.8195	10.7758	14.0576	4.2e-07	2.57194	up	3987	2166	329	260	289	171.654	99.1177	17.7324	14.3835	14.0326	1.59e-05	135.386	15.3828	3.41039	up	2506	4290	388	401	450	113.447	195.709	20.811	19.9543	22.8879	4.55e-06	3.02891	up	[GEPR]	--	--	--	Sugar carrier protein C GN=STC OS=Ricinus communis (Castor bean) PE=2 SV=1	PREDICTED: sugar transport protein 1-like [Cicer arietinum]
AH08G09180	419	343	79	117	110	16.0596	13.0776	3.21265	4.52014	4.42285	0.000302851	1.93924	up	745	605	115	55	113	28.3354	23.4476	4.73993	2.31655	4.60077	8.98e-26	25.8915	3.88575	2.85484	up	510	452	79	45	50	20.1299	17.4602	3.32861	2.02465	2.2507	2.79e-25	3.04063	up	[LKJ]	--	--	K03257|0.0|vvi:100249159|hypothetical protein LOC100249159	Eukaryotic initiation factor 4A-10 OS=Nicotiana tabacum (Common tobacco) PE=1 SV=1	PREDICTED: eukaryotic initiation factor 4A-14 [Sesamum indicum]
AH12G18610	1000	891	215	306	163	80.1569	71.3271	18.5371	24.6116	13.8804	7.45e-05	2.09092	up	3635	2122	478	187	431	287.424	167.327	40.2351	16.1892	36.3426	9.3e-06	227.376	30.9223	2.99341	up	2403	3392	447	141	447	202.067	281.564	38.3432	12.9606	40.6897	3.21e-12	3.06054	up	[S]	Function unknown	--	--	Polygalacturonase inhibitor 2 (Precursor) GN=PGIP2 OS=Phaseolus vulgaris (Kidney bean) PE=1 SV=1	polygalacturonase inhibitor protein [Medicago truncatula]
AH06G15730	743	805	156	212	189	35.1727	39.6473	8.46034	11.1384	10.1012	6e-05	2.09516	up	2707	1665	262	168	177	126.359	77.0408	13.7657	8.82519	9.45037	4.11e-08	101.7	10.6804	3.4498	up	1912	1608	207	145	272	92.2956	76.1749	10.9982	7.53237	14.7593	8.49e-28	3.07306	up	--	--	--	--	Heavy metal-associated isoprenylated plant protein 26 (Precursor) GN=F20M13.140 OS=Arabidopsis thaliana (Mouse-ear cress) PE=1 SV=1	PREDICTED: heterogeneous nuclear ribonucleoprotein D-like [Glycine max]
AH15G13360	63	50	9	9	14	3.34271	2.56814	0.487995	0.474846	0.663968	0.00384073	2.44242	up	40	55	4	5	10	2.31451	3.25047	0.214362	0.313694	0.564206	1.71e-06	2.78249	0.364087	2.9237	up	40	62	5	6	7	2.08281	3.51291	0.283586	0.40233	0.412356	5.96e-06	3.07677	up	--	--	--	--	--	PREDICTED: uncharacterized protein LOC101511049 [Cicer arietinum]
AH05G25720	410	388	56	88	54	10.2489	9.73478	1.46131	2.243	1.40825	1.54e-07	2.63364	up	750	608	67	61	47	18.6725	15.3073	1.77001	1.6265	1.2489	4.72e-38	16.9899	1.54847	3.55814	up	598	572	67	82	53	15.2875	14.3746	1.79426	2.27937	1.46579	1.32e-27	3.10708	up	[C]	Energy production and conversion	--	--	NADP-dependent malic enzyme OS=Populus trichocarpa (Western balsam poplar) PE=2 SV=3	NADP-dependent malic enzyme [Glycine soja]
AH17G18610	81	82	5	8	9	2.83362	2.95415	0.167263	0.281165	0.236612	1.29e-06	3.50948	up	89	66	8	10	4	3.14098	2.15647	0.234932	0.282515	0.135316	1.69e-11	2.64873	0.217588	3.41964	up	104	47	1	10	15	3.48634	1.7554	0.0477677	0.289942	0.566373	0.00473635	3.12009	up	[R]	General function prediction only	--	--	TPR repeat-containing thioredoxin TTL1 GN=TTL1 OS=Arabidopsis thaliana (Mouse-ear cress) PE=1 SV=1	Small glutamine-rich tetratricopeptide repeat-containing protein [Medicago truncatula]
AH08G02100	154	107	32	21	46	5.10151	3.6542	1.16329	0.760391	1.66059	0.00156561	2.02174	up	365	292	77	49	54	12.0098	9.64923	2.75458	1.79138	1.96925	5.94e-18	10.8295	2.17174	2.4693	up	315	463	32	37	64	10.5822	15.3681	1.16325	1.3517	2.39458	1.26e-10	3.12477	up	--	--	--	--	--	PREDICTED: uncharacterized protein LOC100786713 [Glycine max]
AH17G20490	1393	1467	168	188	152	51.9631	54.8302	6.47797	7.12169	5.80242	2.66e-10	3.11449	up	1670	1530	173	162	195	62.2758	57.5034	6.67335	6.37668	7.52524	1.55e-30	59.8896	6.85842	3.19583	up	1774	1558	182	191	191	67.7301	58.6595	7.11817	7.59114	7.6964	4.1e-29	3.13752	up	--	--	--	--	7-deoxyloganetin glucosyltransferase GN=UGT85A24 OS=Gardenia jasminoides (Cape jasmine) PE=1 SV=1	PREDICTED: UDP-glycosyltransferase 85A2-like [Glycine max]
AH05G31650	616	409	77	83	68	11.708	8.0115	1.47709	1.58287	1.2768	2.02e-06	2.79442	up	952	712	91	95	128	18.1541	13.8034	1.80888	1.88052	2.48531	2.1e-17	15.9787	2.05824	3.0075	up	1064	835	115	71	131	20.6886	16.0184	2.25189	1.48075	2.63318	4.46e-23	3.15949	up	[G]	Carbohydrate transport and metabolism	--	--	Probable alpha,alpha-trehalose-phosphate synthase [UDP-forming] 9 GN=TPS9 OS=Arabidopsis thaliana (Mouse-ear cress) PE=2 SV=1	PREDICTED: probable alpha,alpha-trehalose-phosphate synthase [UDP-forming] 9-like isoform X1 [Glycine max]
AH15G29690	374	430	73	92	67	9.28621	10.7609	1.88701	2.3528	1.75328	1.96e-06	2.4137	up	683	536	89	57	60	16.8985	13.43	2.35249	1.52782	1.58767	5.89e-25	15.1642	1.82266	3.16641	up	430	637	81	71	25	10.9476	15.8532	2.16932	1.97725	0.710313	3.76e-10	3.16073	up	[C]	Energy production and conversion	--	--	NADP-dependent malic enzyme OS=Vitis vinifera (Grape) PE=2 SV=1	NADP-dependent malic enzyme [Glycine soja]
AH04G18030	16	28	0	3	0	1.07956	1.7999	0	0.226495	0	0.00858031	4.49475	up	66	27	2	4	0	4.39224	1.80171	0.126844	0.289823	0	0.00104418	3.09698	0.138889	4.55862	up	44	24	6	2	3	2.96831	1.6416	0.384574	0.171416	0.222209	0.000244777	3.20278	up	[IQR]	--	--	K08081|7e-115|vvi:100252918|hypothetical protein LOC100252918	Tropinone reductase homolog OS=Datura stramonium (Jimsonweed) PE=2 SV=1	uncharacterized protein LOC100306108 [Glycine max]
AH08G03070	104	124	26	18	27	2.56547	3.12757	0.689232	0.486125	0.697934	0.000395971	2.30222	up	125	158	22	14	21	3.05141	3.9205	0.586978	0.370907	0.557245	2.11e-14	3.48596	0.505043	2.91326	up	206	186	23	22	18	5.11956	4.53704	0.615173	0.598368	0.502579	9.57e-18	3.21108	up	[Q]	Secondary metabolites biosynthesis, transport and catabolism	--	--	Cytochrome P450 82A4 GN=CYP82A4 OS=Glycine max (Soybean) PE=2 SV=1	PREDICTED: cytochrome P450 82A1-like [Glycine max]
AH19G40050	197	202	60	52	41	10.5642	10.9537	3.35267	2.80047	2.3124	0.000474557	2.00497	up	276	281	82	67	44	14.8622	15.2907	4.72917	3.93644	2.43417	2.53e-13	15.0764	3.69993	2.13128	up	283	357	44	34	24	15.9419	19.946	2.50512	2.02526	1.44431	1.52e-23	3.221	up	[R]	General function prediction only	--	--	--	putative cyclase family protein [Arachis hypogaea]
AH20G29470	318	358	99	114	96	16.2738	19.8065	5.78233	6.7976	5.44334	0.00171104	1.74996	up	1189	967	149	86	93	60.5044	49.6192	8.5279	4.94005	5.47164	6.37e-34	55.0618	6.3132	3.31791	up	675	969	72	61	122	34.4603	48.6308	4.15079	3.32012	6.92223	9.2e-13	3.26505	up	--	--	--	--	--	hypothetical protein PHAVU_009G200800g [Phaseolus vulgaris]
AH14G05400	1803	1115	389	441	385	60.0637	36.8027	13.7174	14.9324	13.6942	0.00394929	1.89032	up	2992	2259	522	420	471	98.9715	74.7024	18.2793	14.7328	16.3238	2.09e-15	86.837	16.4453	2.49544	up	3343	3059	352	236	388	114.563	103.846	12.2374	8.52307	13.8171	1.72e-27	3.28957	up	--	--	--	--	WRKY transcription factor 6 GN=WRKY6 OS=Arabidopsis thaliana (Mouse-ear cress) PE=1 SV=1	PREDICTED: probable WRKY transcription factor 31 [Glycine max]
AH14G31590	153	109	6	2	3	7.99341	4.86001	0.280535	0.133766	0.213856	2.24e-14	5.19973	up	379	315	44	25	2	18.2021	16.9132	3.009	1.19866	0.133908	6.1e-36	17.5577	1.44719	3.89109	up	225	147	2	15	40	10.9238	7.80641	0.184404	0.867029	2.44074	2.17e-07	3.29004	up	[E]	Amino acid transport and metabolism	--	K01762|0.0|vvi:100261943|hypothetical protein LOC100261943	1-aminocyclopropane-1-carboxylate synthase 1 GN=ACS1 OS=Prunus mume (Japanese apricot) PE=2 SV=1	PREDICTED: 1-aminocyclopropane-1-carboxylate synthase 1-like [Glycine max]
AH09G20290	4409	2907	917	942	1008	229.318	149.83	47.6074	47.9241	51.6432	0.000642087	1.97674	up	8773	6077	1393	988	1348	453.877	321.205	73.3118	52.3171	69.8998	9.3e-10	387.541	65.1762	2.59488	up	20568	15364	1476	1296	2702	1087.15	806.264	78.6004	71.9405	149.174	1.43e-14	3.29335	up	--	--	--	--	Basic 7S globulin low kDa subunit (Precursor) GN=BG OS=Glycine max (Soybean) PE=1 SV=2	hypothetical protein PHAVU_007G109000g [Phaseolus vulgaris]
AH11G05840	95	39	1	1	3	6.29014	3.02453	0.214079	0.188137	0.213088	0.00375518	5.37012	up	86	116	3	7	3	7.07398	7.51329	0.20035	0.46913	0.390317	4.03e-19	7.29363	0.353266	4.56188	up	77	55	5	5	10	5.69323	3.55138	0.356908	0.380768	0.739684	5.47e-08	3.30149	up	[F]	Nucleotide transport and metabolism	Biological Process: MAPK cascade (GO:0000165);; Molecular Function: NAD+ diphosphatase activity (GO:0000210);; Biological Process: respiratory burst involved in defense response (GO:0002679);; Molecular Function: protein binding (GO:0005515);; Cellular Component: nucleus (GO:0005634);; Cellular Component: cytosol (GO:0005829);; Cellular Component: plasma membrane (GO:0005886);; Biological Process…	--	Nudix hydrolase 2 GN=MNJ7.24 OS=Arabidopsis thaliana (Mouse-ear cress) PE=1 SV=1	hypothetical protein PHAVU_006G057600g [Phaseolus vulgaris]
AH12G32110	220	159	14	13	16	7.24475	4.98665	0.459563	0.39558	0.514371	1.96e-11	3.76387	up	294	237	11	22	9	9.66947	7.97137	0.360716	0.72925	0.30138	3.79e-35	8.82042	0.463782	4.26388	up	251	218	25	30	14	8.54817	7.28788	0.862491	1.08008	0.506359	6.34e-21	3.33692	up	[G]	Carbohydrate transport and metabolism	--	--	Hydroxyisourate hydrolase (Precursor) GN=HIUH OS=Glycine max (Soybean) PE=1 SV=1	PREDICTED: hydroxyisourate hydrolase isoform 1 [Glycine max]
AH13G54010	330	444	43	49	61	13.9011	17.0293	1.56968	1.66806	1.83986	2.37e-09	2.95637	up	1021	768	87	74	61	41.0692	31.116	2.45113	2.43078	1.98805	1.89e-22	36.0926	2.28999	3.61243	up	759	738	61	70	89	31.3775	30.5414	2.00773	2.375	2.8675	1.73e-32	3.34252	up	[O]	Posttranslational modification, protein turnover, chaperones	--	--	Glutathione transferase GST 23 OS=Zea mays (Maize) PE=2 SV=1	PREDICTED: uncharacterized protein LOC100246830 [Vitis vinifera]
AH05G27630	232	148	19	29	30	11.1937	8.00604	1.15598	1.2658	0.980974	1.81e-05	2.90948	up	263	259	44	14	28	13.7246	13.6956	2.95864	0.714612	1.32504	4.85e-24	13.7101	1.6661	3.20221	up	256	207	26	17	25	14.9541	10.8216	1.24265	0.617036	1.79574	8.76e-21	3.34313	up	[RTKL]	--	--	--	Probable serine/threonine-protein kinase At1g18390 (Precursor) GN=At1g18390 OS=Arabidopsis thaliana (Mouse-ear cress) PE=2 SV=2	PREDICTED: probable serine/threonine-protein kinase At1g18390-like isoform X2 [Cicer arietinum]
AH20G01820	54	43	7	13	6	1.46481	1.11941	0.199516	0.334389	0.173623	0.00541707	2.52449	up	119	73	3	3	6	3.14761	1.99414	0.0821603	0.0966353	0.157005	1.04e-09	2.57087	0.111934	4.60112	up	94	84	4	10	12	2.5638	2.24993	0.122514	0.310039	0.363534	2.09e-10	3.35288	up	[RTKL]	--	--	--	Receptor-like serine/threonine-protein kinase SD1-8 (Precursor) GN=T6K22.110 OS=Arabidopsis thaliana (Mouse-ear cress) PE=1 SV=1	PREDICTED: receptor-like serine/threonine-protein kinase SD1-8-like [Cicer arietinum]
AH20G31490	243	180	44	75	45	12.6843	9.29029	2.25761	3.83778	2.32228	0.000468646	1.99208	up	501	537	32	56	48	26.2521	28.3741	1.71057	3.03226	2.54135	5.53e-36	27.3131	2.42806	3.535	up	494	576	56	31	68	26.6096	30.4474	3.00002	1.72625	3.76686	1.74e-30	3.36341	up	[G]	Carbohydrate transport and metabolism	--	K01785|2e-153|vvi:100256158|hypothetical protein LOC100256158	--	aldose 1-epimerase family protein [Medicago truncatula]
AH13G49150	4673	7699	822	399	642	173.116	278.452	29.0786	14.2028	22.6736	7.81e-07	3.34788	up	15621	12515	1638	913	1164	575.943	472.087	60.4714	33.7275	41.9868	1.98e-24	524.015	45.3952	3.52216	up	15111	15600	639	1615	2198	568.991	580.476	23.7887	63.0652	84.0788	2.37e-16	3.36407	up	--	--	--	--	--	PREDICTED: uncharacterized protein LOC100803184 isoform X1 [Glycine max]
AH18G17280	129	121	14	18	9	6.37525	6.71964	0.743349	0.995767	0.591757	2.11e-07	3.23184	up	84	134	6	10	7	4.02748	6.63521	0.310297	0.538658	0.358746	6.72e-09	5.33134	0.402567	3.84793	up	104	139	10	18	7	4.93694	6.48203	0.81065	1.33883	0.404311	1.95e-13	3.3662	up	--	--	--	--	BES1/BZR1 homolog protein 4 GN=BEH4 OS=Arabidopsis thaliana (Mouse-ear cress) PE=1 SV=1	unknown [Glycine max]
AH05G02300	1137	829	77	58	83	45.099	32.6157	3.04269	2.26049	3.26871	5.72e-15	3.79676	up	1599	1568	147	99	168	63.2498	63.3923	6.05602	4.07212	6.74554	1.82e-36	63.321	5.62456	3.5367	up	1135	1103	72	74	170	46.2552	44.5135	2.99491	3.238	7.21513	2.25e-34	3.40313	up	--	--	--	--	Lysine histidine transporter-like 8 GN=AATL1 OS=Arabidopsis thaliana (Mouse-ear cress) PE=1 SV=1	PREDICTED: uncharacterized LOC100500076 [Glycine max]
AH09G11580	1437	855	172	218	306	18.0372	10.9192	2.17442	2.67981	4.01042	0.00249967	2.34438	up	2374	1884	245	143	242	29.203	23.4855	3.34339	1.86584	3.29159	4.77e-30	26.3443	2.83361	3.35778	up	2467	2450	265	216	199	30.8975	30.0138	3.69961	3.07913	2.78917	9.09e-32	3.42766	up	[V]	Defense mechanisms	--	K05658|0.0|pop:POPTR_834831|multidrug/pheromone exporter, MDR family, ABC transporter family	ABC transporter B family member 21 GN=T17J13.110 OS=Arabidopsis thaliana (Mouse-ear cress) PE=1 SV=2	PREDICTED: ABC transporter B family member 4-like isoform X1 [Glycine max]
AH06G04640	250	245	46	59	56	12.5671	11.8317	2.21155	2.8374	2.69965	3.42e-05	2.24176	up	336	280	64	34	50	16.9621	14.2952	3.18496	1.71979	2.43777	1.12e-19	15.6287	2.4475	2.6584	up	426	363	30	30	46	21.809	18.6254	1.54594	1.62122	2.34423	9.93e-29	3.47302	up	--	--	--	--	Probable WRKY transcription factor 23 GN=WRKY23 OS=Arabidopsis thaliana (Mouse-ear cress) PE=2 SV=1	PREDICTED: probable WRKY transcription factor 23-like [Cicer arietinum]
AH13G24720	1715	1463	145	142	205	54.29	45.4876	4.41893	4.38757	6.27931	1.85e-11	3.31322	up	2959	2001	188	141	167	93.9419	64.2657	5.98188	4.52263	5.24547	6.72e-14	79.1038	5.24999	3.92335	up	2104	1975	185	156	202	68.6138	63.669	5.89456	5.22539	6.59943	6.02e-34	3.48458	up	[O]	Posttranslational modification, protein turnover, chaperones	--	--	Glutathione S-transferase T1 GN=MEE6.28 OS=Arabidopsis thaliana (Mouse-ear cress) PE=2 SV=1	PREDICTED: uncharacterized protein LOC100799229 isoform X1 [Glycine max]
AH03G46520	3306	4122	792	570	932	124.543	150.907	29.0003	20.9258	34.0454	2.63e-05	2.31337	up	12127	9316	957	840	794	454.599	357.087	36.1837	32.3919	29.516	3.22e-27	405.843	32.6972	3.65078	up	8930	12105	694	959	1146	342.048	457.914	26.6517	38.4471	45.1354	4.35e-20	3.48494	up	--	--	--	--	--	stress up-regulated Nod 19 protein [Medicago truncatula]
AH14G24930	197	148	25	24	40	36.612	27.4579	4.73181	4.46265	7.47697	6.11e-06	2.57734	up	419	209	41	11	21	77.5824	39.122	7.9197	2.25	3.985	9.72e-05	58.3522	4.71823	3.70482	up	280	297	17	10	49	53.7561	56.4494	3.39481	2.08438	9.77014	4.48e-25	3.50544	up	--	--	--	--	Protein LURP-one-related 15 GN=At5g01750 OS=Arabidopsis thaliana (Mouse-ear cress) PE=1 SV=1	hypothetical protein MTR_1g014180 [Medicago truncatula]
AH08G15860	75	43	16	3	7	8.58538	5.24881	1.98577	0.43338	0.943171	0.00394929	2.81009	up	111	85	12	10	4	12.6721	9.73385	1.49453	1.27935	0.482573	3.91e-14	11.203	1.08549	3.5166	up	109	165	11	7	17	12.757	19.1747	1.43276	1.04948	2.84256	2.65e-10	3.54513	up	--	--	--	--	--	hypothetical protein glysoja_001222 [Glycine soja]
AH17G24010	84	65	1	7	22	3.15577	2.4688	0.0693395	0.296401	0.891306	8.01e-05	2.93056	up	144	102	14	10	6	5.37898	3.8103	0.565132	0.421873	0.242099	4.53e-14	4.59464	0.409701	3.63746	up	85	106	8	6	10	3.25354	4.03011	0.374358	0.265446	0.437087	7.26e-12	3.56794	up	[R]	General function prediction only	--	K06966|1e-112|vvi:100257475|hypothetical protein LOC100257475	Cytokinin riboside 5&apos;-monophosphate phosphoribohydrolase LOG3 GN=LOG3 OS=Arabidopsis thaliana (Mouse-ear cress) PE=1 SV=1	PREDICTED: cytokinin riboside 5&apos;-monophosphate phosphoribohydrolase LOG3-like [Cicer arietinum]
AH17G07530	115	62	4	5	0	7.09354	3.8433	0.283771	0.212093	5.05e-10	2.73e-05	4.92965	up	141	168	1	8	2	8.5396	10.3795	0.0681195	0.553394	0.131736	1.31e-30	9.45957	0.251083	5.41773	up	154	121	14	17	3	9.93863	6.63268	0.479875	0.683809	0.253754	5.47e-16	3.58566	up	[E]	Amino acid transport and metabolism	--	K14638|3e-168|pop:POPTR_752070|hypothetical protein	Protein NRT1/ PTR FAMILY 8.1 GN=F24B22.100 OS=Arabidopsis thaliana (Mouse-ear cress) PE=1 SV=1	Peptide transporter PTR1 [Glycine soja]
AH03G40770	1156	373	9	9	13	59.4321	19.3871	0.522449	0.482429	0.70552	0.00651392	6.25451	up	721	1145	12	24	7	38.1523	60.821	0.668219	1.3324	0.378357	2.93e-16	49.4867	0.792991	6.04383	up	750	923	116	49	37	40.1972	49.21	6.31982	2.83511	2.14278	4.61e-35	3.62037	up	--	--	--	K08235|7e-136|pop:POPTR_731607|hypothetical protein	Probable xyloglucan endotransglucosylase/hydrolase protein 33 (Precursor) GN=XTH33 OS=Arabidopsis thaliana (Mouse-ear cress) PE=2 SV=2	Putative xyloglucan endotransglucosylase/hydrolase protein 33 [Glycine soja]
AH01G11300	126	203	44	51	50	4.51178	7.40231	1.65337	1.89742	1.89917	0.00339012	1.79863	up	894	326	37	38	32	31.826	11.7199	1.43568	1.48882	1.23062	0.00353571	21.773	1.38504	4.11288	up	565	518	36	23	72	20.7658	18.6069	1.41386	0.945692	2.85554	3.08e-34	3.62671	up	[Q]	Secondary metabolites biosynthesis, transport and catabolism	--	--	Cytochrome P450 81E8 {ECO:0000303|PubMed:14617078} OS=Medicago truncatula (Barrel medic) PE=2 SV=1	cytochrome P450 family protein [Medicago truncatula]
AH13G25170	72	101	6	7	6	7.35259	10.2426	0.609073	0.447477	0.403261	1.17e-07	3.80502	up	217	129	4	0	13	19.0763	9.67119	0.607705	0	1.17172	9.38e-10	14.3737	0.593141	4.94613	up	104	81	2	0	20	8.43528	5.75413	0.39883	0	1.68001	7.38e-12	3.65962	up	--	--	--	--	Homeobox-leucine zipper protein HOX19 OS=Oryza sativa subsp. japonica (Rice) PE=2 SV=1	PREDICTED: homeobox-leucine zipper protein HAT14-like [Glycine max]
AH20G04950	111	91	14	14	22	2.81812	2.2797	0.359412	0.384298	0.5706	8.01e-05	2.63625	up	450	276	14	12	7	11.2576	7.14904	0.423429	0.31357	0.16431	7.96e-12	9.20333	0.300436	5.06145	up	250	268	11	19	30	6.57673	6.83211	0.318123	0.566323	0.840335	2.68e-25	3.68775	up	[E]	Amino acid transport and metabolism	--	--	Serine carboxypeptidase-like 18 (Precursor) GN=SCPL18 OS=Arabidopsis thaliana (Mouse-ear cress) PE=2 SV=2	1-O-acylglucose:anthocyanin acyltransferase [Medicago truncatula]
AH01G26220	479	267	48	45	79	28.1542	16.3084	2.97439	2.56569	4.76224	0.00293738	2.74206	up	685	568	52	50	70	37.9242	31.3039	3.7883	3.39596	4.46613	3.42e-36	34.6141	3.88346	3.46654	up	565	734	48	31	68	33.1258	40.6196	3.15728	1.70496	3.98377	3.27e-27	3.71985	up	--	--	--	--	Probable WRKY transcription factor 48 GN=WRKY48 OS=Arabidopsis thaliana (Mouse-ear cress) PE=2 SV=1	hypothetical protein PHAVU_003G116300g [Phaseolus vulgaris]
AH20G07800	46	28	3	6	3	2.81943	1.71426	0.196469	0.38853	0.200965	0.00229751	3.25179	up	54	84	18	0	12	3.28564	5.11925	1.10407	0	0.73565	1.52e-05	4.20244	0.61324	2.80107	up	66	115	1	10	9	4.13857	7.05806	0.108865	0.659132	0.584967	2.08e-06	3.75331	up	--	--	--	--	Cyclic dof factor 4 GN=T14G11.26 OS=Arabidopsis thaliana (Mouse-ear cress) PE=2 SV=1	uncharacterized protein LOC100527802 [Glycine max]
AH12G03520	112	83	24	20	22	8.04541	5.54359	1.51874	1.30637	1.44341	0.00159881	2.18733	up	270	209	12	22	27	19.4032	15.054	0.810511	1.50134	1.7805	3.73e-24	17.2286	1.36412	3.57538	up	218	160	15	11	15	16.2094	11.8998	1.01156	0.853302	1.05292	1.27e-17	3.78069	up	--	--	--	--	Probable WRKY transcription factor 30 GN=WRKY30 OS=Arabidopsis thaliana (Mouse-ear cress) PE=2 SV=1	Putative WRKY transcription factor 46 [Glycine soja]
AH14G14000	236	129	15	30	18	10.7715	5.90157	0.738035	1.40109	0.889219	0.00146637	3.16226	up	134	179	17	17	10	6.17099	8.18492	0.853854	0.875301	0.495775	3.84e-18	7.17796	0.741643	3.43332	up	115	157	19	7	3	5.39301	7.22095	0.971574	0.399228	0.178819	2.21e-16	3.79777	up	--	--	--	--	--	PREDICTED: uncharacterized protein LOC100806234 [Glycine max]
AH04G21410	106	120	16	23	12	11.2359	13.1267	1.74254	2.47028	1.30581	1.63e-05	2.76927	up	365	209	15	10	11	38.6981	22.5843	1.64732	1.39344	1.19397	1.82e-08	30.6412	1.41158	4.59623	up	324	305	16	21	28	35.9057	33.3232	1.72683	2.3399	3.13051	7.66e-30	3.85125	up	--	--	--	--	Protein LURP-one-related 15 GN=At5g01750 OS=Arabidopsis thaliana (Mouse-ear cress) PE=1 SV=1	hypothetical protein MTR_1g014180 [Medicago truncatula]
AH14G13710	483	358	48	30	44	17.2637	12.5174	1.7027	1.07088	1.54014	4.55e-12	3.40927	up	463	620	31	40	33	16.2848	22.402	1.14641	1.46107	1.14658	5.11e-23	19.3434	1.25135	3.98313	up	450	407	28	29	31	16.288	14.6294	1.04662	1.13015	1.20047	1.6e-34	3.85882	up	[E]	Amino acid transport and metabolism	--	--	Cationic amino acid transporter 5 GN=CAT5 OS=Arabidopsis thaliana (Mouse-ear cress) PE=1 SV=1	hypothetical protein PHAVU_009G243600g [Phaseolus vulgaris]
AH19G28640	508	288	38	70	48	13.9774	7.85417	1.07856	2.16173	1.31277	0.000907844	2.97839	up	1005	746	44	47	56	27.5447	20.8991	1.26041	1.32841	2.01103	2.31e-24	24.2219	1.53328	4.17611	up	799	922	67	35	72	22.2375	25.2509	1.90887	1.05263	2.10186	7.56e-42	3.88171	up	[C]	Energy production and conversion	--	K00383|0.0|rcu:RCOM_1020350|glutathione reductase, putative (EC:1.8.1.7)	Glutathione reductase, cytosolic OS=Pisum sativum (Garden pea) PE=2 SV=1	PREDICTED: glutathione reductase, cytosolic [Pyrus x bretschneideri]
AH01G29940	27	22	0	0	3	0.872962	0.690903	0	0.0305544	0.108446	0.0030469	4.64389	up	36	22	2	2	4	1.14581	0.725846	0.0687146	0.0799814	0.131188	8.08e-05	0.935827	0.0932947	3.4591	up	18	22	0	3	1	0.574106	0.724923	0.0308118	0.138152	0.0403622	0.00516464	3.89413	up	--	--	--	--	Glucan endo-1,3-beta-glucosidase 5 (Precursor) GN=At4g31140 OS=Arabidopsis thaliana (Mouse-ear cress) PE=1 SV=1	PREDICTED: glucan endo-1,3-beta-glucosidase 5-like isoform X1 [Glycine max]
AH18G31590	44	77	7	6	10	3.72615	6.04406	0.647182	0.393748	0.84711	0.000208131	3.00991	up	107	92	13	8	13	9.03027	7.80694	0.799684	0.558902	1.20988	1.67e-12	8.4186	0.856154	3.15032	up	106	94	9	2	9	8.93631	7.85143	0.826669	0.172269	0.928263	1.21e-13	3.89909	up	--	--	--	--	EG45-like domain containing protein 2 (Precursor) GN=MSF3.4 OS=Arabidopsis thaliana (Mouse-ear cress) PE=2 SV=2	PREDICTED: EG45-like domain containing protein-like [Glycine max]
AH13G32150	46	26	0	0	0	2.1073	1.28429	0	0	0	3.22e-07	#NAME?	up	111	109	3	3	1	5.22901	6.89658	0.164622	0.194546	0.0546126	3.44e-24	6.06279	0.137927	5.57688	up	134	97	2	9	12	7.70454	4.98932	0.146399	0.52346	0.736072	3.48e-15	3.90775	up	--	--	--	--	Putative RING-H2 finger protein ATL21B (Precursor) GN=ATL21B OS=Arabidopsis thaliana (Mouse-ear cress) PE=3 SV=1	PREDICTED: putative RING-H2 finger protein ATL21A-like [Cicer arietinum]
AH04G11230	51	82	9	8	7	1.99707	3.15764	0.38217	0.319066	0.302246	7.61e-05	3.08772	up	146	118	10	3	12	5.59589	4.64883	0.402621	0.141027	0.473701	2.52e-20	5.12236	0.339116	4.00066	up	194	149	10	14	10	7.66197	5.81456	0.429827	0.614667	0.437508	7.71e-21	3.90898	up	[E]	Amino acid transport and metabolism	--	--	Cationic amino acid transporter 5 GN=CAT5 OS=Arabidopsis thaliana (Mouse-ear cress) PE=1 SV=1	hypothetical protein PHAVU_009G243600g [Phaseolus vulgaris]
AH02G06290	411	307	17	40	32	3.16409	2.31208	0.131126	0.302105	0.243148	3.98e-13	3.63593	up	407	425	27	14	28	3.13289	3.31821	0.213173	0.109319	0.217792	1.09e-42	3.22555	0.180094	4.19292	up	442	647	42	37	27	3.46264	4.98543	0.326973	0.309637	0.214186	1.23e-14	3.93235	up	--	--	--	--	Disease resistance protein At4g27190 GN=At4g27190 OS=Arabidopsis thaliana (Mouse-ear cress) PE=2 SV=1	PREDICTED: uncharacterized protein LOC100797322 isoform X1 [Glycine max]
AH13G53180	106	139	19	27	54	4.94582	6.63329	0.983134	1.37355	2.66387	0.00362687	1.90861	up	340	201	54	34	50	15.9672	9.3532	2.70399	1.69348	2.53257	3.45e-05	12.6602	2.31001	2.57197	up	336	448	25	21	29	16.0564	21.2241	1.27373	1.05779	1.49764	1.26e-24	3.96052	up	--	--	--	--	Probable WRKY transcription factor 65 GN=WRKY65 OS=Arabidopsis thaliana (Mouse-ear cress) PE=2 SV=1	PREDICTED: probable WRKY transcription factor 65 isoform X1 [Glycine max]
AH13G47130	947	716	56	91	130	27.7075	21.6435	1.82315	2.87587	4.10476	3.35e-11	3.20805	up	1598	1151	75	48	60	46.559	33.9709	2.43632	1.55586	1.95023	1.86e-22	40.2649	1.9808	4.51025	up	1120	1005	79	43	77	33.4957	29.5081	2.57051	1.46562	2.61266	1.9e-44	3.99243	up	[E]	Amino acid transport and metabolism	--	--	Cationic amino acid transporter 1 GN=F7J7.60 OS=Arabidopsis thaliana (Mouse-ear cress) PE=1 SV=1	PREDICTED: cationic amino acid transporter 1-like isoform X1 [Glycine max]
AH05G14000	1811	865	149	116	146	56.9718	30.2447	5.35577	4.35301	5.79454	0.00785859	3.331	up	4497	3705	261	182	201	137.843	115.311	10.2441	7.09902	7.79982	3.16e-43	126.577	8.38098	4.27237	up	3965	3572	283	212	174	127.227	114.632	11.3614	8.0748	5.49957	3.73e-38	4.06698	up	--	--	--	K01051|0.0|rcu:RCOM_0905530|Pectinesterase precursor, putative (EC:3.1.1.11)	Pectinesterase (Precursor) OS=Ficus pumila var. awkeotsang (Jelly fig) PE=1 SV=1	PREDICTED: pectinesterase/pectinesterase inhibitor 18-like [Glycine max]
AH17G07620	84	101	25	0	20	1.65143	1.89942	0.457438	0.0168006	0.370574	0.000110052	2.6578	up	218	126	23	12	56	4.25236	2.49945	0.441552	0.249555	1.05315	0.000464358	3.3759	0.581419	2.51854	up	164	199	8	9	15	3.29316	3.93185	0.171344	0.189824	0.30434	8.48e-23	4.08056	up	[RTKL]	--	--	--	Probable LRR receptor-like serine/threonine-protein kinase At3g47570 (Precursor) GN=At3g47570 OS=Arabidopsis thaliana (Mouse-ear cress) PE=2 SV=1	Putative LRR receptor-like serine/threonine-protein kinase [Glycine soja]
AH13G27760	669	494	136	201	108	53.2291	38.6759	10.9934	15.8185	8.70598	0.000134131	2.01159	up	2391	1373	150	123	167	188.721	109.503	12.3029	10.2271	13.601	5.28e-07	149.112	12.0437	3.69799	up	1409	1721	117	74	79	116.001	139.17	9.77413	6.39476	6.78731	2.92e-46	4.10795	up	[O]	Posttranslational modification, protein turnover, chaperones	--	--	Probable glutathione S-transferase GN=HSP26-A OS=Glycine max (Soybean) PE=2 SV=1	tau class glutathione S-transferase [Glycine max]
AH16G03940	42	36	9	4	6	0.508765	0.438215	0.127749	0.0589123	0.08648	0.00930023	2.66077	up	138	102	12	9	8	1.64334	1.23087	0.15669	0.122504	0.104406	4.34e-17	1.43711	0.127867	3.6506	up	155	172	7	11	10	1.89016	2.04391	0.0941449	0.159405	0.142198	2.13e-21	4.12041	up	[Q]	Secondary metabolites biosynthesis, transport and catabolism	--	--	Cytochrome P450 93A3 GN=CYP93A3 OS=Glycine max (Soybean) PE=2 SV=1	PREDICTED: cytochrome P450 93A3-like [Glycine max]
AH10G26480	612	462	56	42	54	30.4676	23.9952	3.1601	2.2815	3.08752	1.38e-12	3.44477	up	2641	1433	141	81	80	130.584	70.4373	7.74593	4.49705	4.37933	4.58e-07	100.511	5.54077	4.35494	up	1970	1920	68	68	191	100.934	96.1179	3.7495	3.98719	10.8152	7.54e-46	4.15232	up	[U]	Intracellular trafficking, secretion, and vesicular transport	--	--	Syntaxin-121 GN=F26K24.11 OS=Arabidopsis thaliana (Mouse-ear cress) PE=1 SV=1	PREDICTED: syntaxin-121-like [Glycine max]
AH01G21620	7419	3933	593	489	497	249.364	131.636	18.951	16.2715	16.1157	0.0008652	3.47364	up	17370	12261	877	570	652	585.759	421.657	29.3896	19.3455	21.7475	5.42e-20	503.708	23.4942	4.42066	up	10935	13512	459	366	1166	372.436	455.073	15.3038	12.5377	38.9543	9.1e-27	4.19729	up	[C]	Energy production and conversion	--	K00279|6e-155|rcu:RCOM_1047010|gulonolactone oxidase, putative (EC:1.5.99.12)	Cytokinin dehydrogenase 4 (Precursor) GN=CKX4 OS=Arabidopsis thaliana (Mouse-ear cress) PE=1 SV=2	PREDICTED: cytokinin dehydrogenase 3-like [Glycine max]
AH16G31160	272	629	6	32	73	27.2611	61.7904	0.690896	3.13118	7.31494	0.00968267	3.6299	up	957	541	11	40	14	96.478	56.7698	1.23609	4.05486	1.51497	2.22e-09	76.6239	2.26864	5.13069	up	585	466	26	30	29	61.0662	48.0596	2.81687	3.21451	3.23808	2.27e-36	4.20342	up	--	--	--	--	Mitochondrial pyruvate carrier 1 {ECO:0000305} OS=Arabidopsis thaliana (Mouse-ear cress) PE=3 SV=1	unknown [Lotus japonicus]
AH09G22680	578	399	53	45	38	16.6647	11.4423	1.50244	1.27941	1.09697	5.66e-10	3.47058	up	1139	821	73	48	67	32.6548	23.9812	2.15307	1.42314	1.94195	2.21e-19	28.318	1.83939	3.98326	up	896	1006	50	42	57	26.0826	28.7482	1.48869	1.30308	1.75578	2.03e-48	4.2492	up	[C]	Energy production and conversion	--	K00383|0.0|rcu:RCOM_1020350|glutathione reductase, putative (EC:1.8.1.7)	Glutathione reductase, cytosolic OS=Pisum sativum (Garden pea) PE=2 SV=1	PREDICTED: glutathione reductase, cytosolic [Pyrus x bretschneideri]
AH11G09390	162	100	3	14	6	6.12661	3.71252	0.122986	0.507671	0.250894	6.78e-07	4.13679	up	118	124	8	5	8	4.45561	4.75483	0.30959	0.225653	0.302235	9.45e-20	4.60522	0.279159	4.12786	up	134	72	9	3	4	5.22897	2.78048	0.37831	0.161784	0.187351	5.94e-06	4.2608	up	[Q]	Secondary metabolites biosynthesis, transport and catabolism	--	--	L-ascorbate oxidase homolog (Precursor) OS=Nicotiana tabacum (Common tobacco) PE=1 SV=1	multi-copper oxidase-like protein [Medicago truncatula]
AH15G18400	64	32	6	0	3	4.24336	2.15953	0.68581	0.0650162	0.259647	0.00231277	4.04332	up	224	134	5	9	5	14.6347	8.62736	0.358647	0.669427	0.37494	6.28e-10	11.631	0.467671	4.8389	up	124	162	11	7	3	8.40343	10.6696	0.830547	0.572823	0.25693	1.68e-20	4.33691	up	[R]	General function prediction only	--	K03809|4e-107|pop:POPTR_663306|hypothetical protein	Probable NAD(P)H dehydrogenase (quinone) FQR1-like 1 {ECO:0000305} OS=Arabidopsis thaliana (Mouse-ear cress) PE=2 SV=1	unknown [Medicago truncatula]
AH06G10880	2422	1214	223	178	271	101.044	53.2077	10.6477	8.14361	12.8038	0.00693435	3.06286	up	3995	2808	380	190	250	164.218	116.201	17.3804	8.89225	11.6353	3.05e-15	140.209	12.636	3.65344	up	5169	3924	142	152	376	221.612	165.326	6.58458	7.04349	17.756	2.12e-27	4.34271	up	--	--	Molecular Function: aspartic-type endopeptidase activity (GO:0004190);; Biological Process: proteolysis (GO:0006508);; Biological Process: defense response (GO:0006952);; Biological Process: response to biotic stimulus (GO:0009607);; Biological Process: response to chemical (GO:0042221);; Biological Process: cellular metabolic process (GO:0044237);; Biological Process: regulation of cellular proc…	--	Basic 7S globulin 2 low kDa subunit (Precursor) OS=Glycine max (Soybean) PE=1 SV=1	PREDICTED: basic 7S globulin [Glycine max]
AH04G05760	63	47	5	5	6	4.16276	2.92076	0.361153	0.35609	0.444916	7.33e-05	3.40508	up	92	77	1	1	4	5.99634	5.09106	0.0691581	0.0790799	0.266251	3.04e-19	5.5437	0.138163	5.41655	up	57	66	2	0	7	3.85171	4.39603	0.1849	0	0.512232	4.4e-10	4.35612	up	--	--	--	--	Serine/threonine-protein kinase OS=Arabidopsis thaliana (Mouse-ear cress) PE=1 SV=2	PREDICTED: U-box domain-containing protein 35-like isoform X1 [Glycine max]
AH15G32890	5754	3562	521	353	669	136.805	85.0389	12.5378	8.41463	15.9776	1.25e-05	3.21869	up	13932	9072	1501	696	786	328.08	216.708	36.2291	17.4506	19.2223	2.97e-10	272.394	24.3006	3.54796	up	8737	9143	377	262	640	209.152	215.212	9.1621	6.5779	15.974	2e-32	4.38309	up	--	--	--	--	Miraculin (Precursor) OS=Synsepalum dulcificum (Miracle fruit) PE=1 SV=3	Miraculin [Glycine soja]
AH15G37860	95	177	6	0	14	15.1592	29.2081	1.21773	0	2.61426	1.57e-05	4.37597	up	364	197	15	12	6	55.8955	30.5158	2.61352	2.27976	1.09648	2.39e-07	43.2057	1.99659	4.6894	up	278	161	12	5	14	45.222	26.8527	2.2424	0.897024	2.54973	7.01e-08	4.40239	up	[GEPR]	--	Molecular Function: inorganic phosphate transmembrane transporter activity (GO:0005315);; Molecular Function: sugar:proton symporter activity (GO:0005351);; Cellular Component: nucleus (GO:0005634);; Cellular Component: mitochondrion (GO:0005739);; Cellular Component: vacuole (GO:0005773);; Cellular Component: Golgi apparatus (GO:0005794);; Cellular Component: plasma membrane (GO:0005886);; Biolo…	--	Probable inorganic phosphate transporter 1-7 GN=PHT1-7 OS=Arabidopsis thaliana (Mouse-ear cress) PE=2 SV=2	PREDICTED: probable inorganic phosphate transporter 1-5-like [Cicer arietinum]
AH15G09470	161	174	34	36	72	6.07715	6.57118	1.47014	1.54074	2.89522	0.00223501	1.85649	up	757	278	45	18	24	27.7857	10.1212	1.77572	0.752031	0.963727	0.003099	18.9535	1.16383	4.17282	up	411	937	31	26	37	16.1126	35.3882	1.16787	1.07097	1.5677	0.000205128	4.41527	up	--	--	--	--	O-acyltransferase WSD1 GN=WSD1 OS=Arabidopsis thaliana (Mouse-ear cress) PE=2 SV=1	O-acyltransferase WSD1-like [Glycine max]
AH12G36210	1077	1082	116	122	113	26.2568	25.9929	2.77981	2.90898	2.71747	2.72e-11	3.24235	up	2451	1878	136	76	71	58.9684	46.105	3.37475	1.9207	1.76877	1.29e-33	52.5367	2.35474	4.53649	up	2423	1981	97	123	81	60.3794	48.5951	2.4458	3.30718	2.10108	3.08e-50	4.44461	up	[E]	Amino acid transport and metabolism	--	--	--	PREDICTED: protein fluG-like [Glycine max]
AH09G32950	47	68	0	0	3	1.94173	2.58398	0	0.0363729	0.190047	3.45e-09	5.86903	up	114	160	0	10	1	4.36958	6.34342	0	0.482517	0.057363	2.28e-19	5.3565	0.17996	5.24601	up	175	104	9	6	4	6.91115	3.93262	0.498819	0.266494	0.190128	2.06e-08	4.44942	up	--	--	--	--	Ethylene-responsive transcription factor RAP2-6 GN=F1I21.18 OS=Arabidopsis thaliana (Mouse-ear cress) PE=2 SV=2	PREDICTED: ethylene-responsive transcription factor ABR1-like isoform X3 [Glycine max]
AH12G04450	137	161	27	35	57	19.4218	21.7033	3.42612	4.46761	7.19537	0.00170565	1.94211	up	373	204	47	25	33	53.115	29.2906	6.55866	3.49785	4.39852	6.17e-05	41.2028	4.81834	3.05905	up	275	176	9	7	14	40.7859	26.1526	1.3334	1.14073	1.95637	2.73e-11	4.4887	up	--	--	--	--	--	hypothetical protein glysoja_013112 [Glycine soja]
AH03G30560	52	53	3	0	4	6.22032	6.29845	0.3845	0.108475	0.52257	1.18e-06	4.52497	up	314	130	0	2	12	37.3772	15.545	0	0.279473	1.43143	6.15e-05	26.4611	0.570301	5.58713	up	250	113	14	3	7	30.7647	13.8607	1.71111	0.490672	0.871092	0.000184308	4.49451	up	--	--	--	--	Probable WRKY transcription factor 75 GN=WRKY75 OS=Arabidopsis thaliana (Mouse-ear cress) PE=2 SV=1	Putative WRKY transcription factor 75 [Glycine soja]
AH07G24340	306	230	67	62	63	5.85629	4.22427	1.2021	1.18159	1.15361	0.000103291	2.10544	up	718	585	42	56	47	13.6072	11.2676	0.813751	1.03476	0.85988	2.17e-41	12.4374	0.902795	3.77016	up	802	643	38	35	21	15.3357	12.0351	0.679616	0.708893	0.415551	9.4e-42	4.51492	up	--	--	--	--	Probable leucine-rich repeat receptor-like serine/threonine-protein kinase At3g14840 (Precursor) GN=LRR-RLK OS=Arabidopsis thaliana (Mouse-ear cress) PE=2 SV=1	LRR receptor-like kinase [Medicago truncatula]
AH18G03600	35	14	0	0	0	1.73359	0.720902	0	0.046026	0	0.00257719	#NAME?	up	136	60	0	1	0	6.56024	2.99247	0	0.0616158	0	9.21e-07	4.77635	0.0205386	8.22217	up	29	19	1	1	1	1.48983	0.975287	0.0944482	0.073416	0.0646851	0.000404188	4.57566	up	--	--	--	K05863|0.0|pop:POPTR_830977|hypothetical protein	ADP,ATP carrier protein, mitochondrial (Precursor) GN=ANT OS=Solanum tuberosum (Potato) PE=2 SV=1	hypothetical protein POPTR_0003s20360g [Populus trichocarpa]
AH12G19000	70	56	1	0	0	3.2886	2.90117	0.0678845	0.0394426	0	1.57e-11	7.60597	up	144	151	0	2	2	6.84049	7.6463	0	0.156205	0.130685	2.42e-34	7.24339	0.0956301	6.80828	up	174	132	9	6	4	8.1245	6.11199	0.525535	0.452057	0.232973	7.08e-23	4.58196	up	[R]	General function prediction only	--	--	1-aminocyclopropane-1-carboxylate oxidase homolog 1 GN=At1g06620 OS=Arabidopsis thaliana (Mouse-ear cress) PE=2 SV=1	unknown [Lotus japonicus]
AH14G23010	48	49	8	7	10	1.67257	1.59623	0.301275	0.254643	0.335222	0.00447761	2.57636	up	123	123	12	12	8	4.22996	4.3402	0.384081	0.466602	0.255869	8.69e-17	4.28508	0.368851	3.54497	up	164	173	8	2	11	5.79152	6.11598	0.32325	0.0941439	0.399118	1.52e-24	4.58254	up	[G]	Carbohydrate transport and metabolism	--	--	Beta-glucosidase 11 (Precursor) GN=BGLU11 OS=Arabidopsis thaliana (Mouse-ear cress) PE=2 SV=2	PREDICTED: beta-glucosidase 11-like [Glycine max]
AH13G49080	613	388	11	4	5	31.1172	19.9156	0.618355	0.253231	0.310721	1.26e-13	6.27247	up	850	721	14	7	8	43.19	36.4838	0.794453	0.38492	0.442685	5.38e-81	39.8369	0.540686	6.36065	up	645	594	22	19	36	33.368	30.2153	1.25166	1.11645	2.05446	2.21e-49	4.58571	up	--	--	--	--	Probable WRKY transcription factor 28 GN=WRKY28 OS=Arabidopsis thaliana (Mouse-ear cress) PE=2 SV=1	Putative WRKY transcription factor 28 [Glycine soja]
AH09G06680	146	86	8	23	26	14.6802	8.62096	0.927455	2.33178	2.69434	0.00192479	2.64981	up	149	286	6	14	4	14.8079	28.8068	0.646897	1.49795	0.419177	1.17e-06	21.8073	0.854675	4.78461	up	237	166	8	5	12	24.692	17.1722	0.952642	0.597925	1.43594	1.01e-16	4.58939	up	--	--	--	--	Blue copper protein (Precursor) OS=Pisum sativum (Garden pea) PE=2 SV=1	hypothetical protein JCGZ_14640 [Jatropha curcas]
AH03G42500	129	54	2	1	6	3.86608	1.5826	0.0633547	0.0533216	0.194053	0.00414053	4.97068	up	341	197	11	2	5	10.1223	5.9472	0.337032	0.0705398	0.147874	2.27e-10	8.03473	0.185149	5.50129	up	194	179	3	5	15	5.96225	5.41691	0.108591	0.17112	0.483344	1.62e-26	4.60106	up	--	--	--	K14413|0.0|vvi:100244775|hypothetical protein LOC100244775	Beta-1,3-galactosyltransferase 15 GN=T24P13.20 OS=Arabidopsis thaliana (Mouse-ear cress) PE=2 SV=1	PREDICTED: beta-1,3-galactosyltransferase 15-like [Cicer arietinum]
AH13G47030	398	465	150	60	110	29.2664	35.3026	12.8196	4.85934	9.34639	9.26e-05	2.05114	up	3192	2498	121	100	67	233.193	183.706	10.0594	8.32753	5.57901	5.74e-44	208.45	7.98865	4.90633	up	3042	5567	113	196	205	226.446	407.719	9.54056	16.7809	17.5361	8.42e-08	4.64004	up	--	--	--	--	Basic blue protein (Precursor) GN=ARPN OS=Arabidopsis thaliana (Mouse-ear cress) PE=2 SV=2	Basic blue protein [Medicago truncatula]
AH16G08200	30	17	1	0	1	1.7374	0.992976	0.0618298	0	0.0625878	0.00229751	5.17935	up	48	109	9	3	1	2.72462	6.13231	0.523016	0.198521	0.0572269	0.00055412	4.42846	0.259588	4.19578	up	76	63	2	3	3	4.36201	3.55678	0.151643	0.258231	0.1996	4.61e-12	4.69484	up	[KAD]	--	--	K09422|2e-67|zma:100272451|hypothetical protein LOC100272451	Transcription factor MYB108 GN=F5E6.18 OS=Arabidopsis thaliana (Mouse-ear cress) PE=1 SV=1	PREDICTED: transcription factor MYB108 [Glycine max]
AH09G00070	205	377	6	8	6	6.79669	13.334	0.274723	0.318046	0.260487	5.14e-08	5.47893	up	732	469	28	9	19	23.7261	15.3683	1.08168	0.371817	0.742599	4.2e-14	19.5472	0.732032	5.02295	up	568	392	2	25	28	19.3012	12.9605	0.106435	0.953937	1.12584	8.81e-17	4.70501	up	[GEPR]	--	--	--	Probable inorganic phosphate transporter 1-5 GN=F24L7.3 OS=Arabidopsis thaliana (Mouse-ear cress) PE=2 SV=2	phosphate transporter 2 [Lupinus albus]
AH13G14300	3278	5761	247	221	406	127.882	216.597	9.12722	8.31746	14.8557	1.18e-06	3.98461	up	7964	5161	439	246	338	305.963	203.128	17.213	9.45095	12.9621	1e-12	254.546	13.2087	4.28244	up	7338	6712	167	193	430	288.432	260.948	6.12052	8.00654	17.3892	5.86e-40	4.73182	up	[C]	Energy production and conversion	--	--	External alternative NAD(P)H-ubiquinone oxidoreductase B1, mitochondrial (Precursor) GN=NDB1 OS=Solanum tuberosum (Potato) PE=3 SV=1	Apoptosis-inducing factor like A [Glycine soja]
AH17G04950	254	152	25	22	33	40.0432	25.6772	3.7021	2.97068	5.46908	0.000187221	2.96871	up	469	571	31	23	24	73.4913	87.0505	5.17552	3.51412	3.94878	4.44e-48	80.2709	4.21281	4.33885	up	287	379	11	15	11	42.5626	54.8496	2.191	2.17519	1.47722	5.93e-31	4.7427	up	--	--	--	--	--	gibberellin-regulated protein [Arachis hypogaea]
AH03G48130	15	19	0	0	0	0.485433	0.611229	0	0.0338404	0	0.00830517	#NAME?	up	173	60	2	0	0	5.77583	2.00166	0.0649819	0	0	0.000116903	3.88875	0.0216606	7.46255	up	148	252	7	7	8	4.97107	8.40683	0.228867	0.287428	0.305085	2.13e-09	4.75785	up	[RTKL]	--	--	--	Probable serine/threonine-protein kinase At1g18390 (Precursor) GN=At1g18390 OS=Arabidopsis thaliana (Mouse-ear cress) PE=2 SV=2	PREDICTED: probable serine/threonine-protein kinase At1g18390-like [Glycine max]
AH09G20870	742	695	19	22	22	25.0972	22.5366	0.565552	0.628445	0.643393	3.08e-24	5.13339	up	1340	1102	19	17	22	40.4295	37.4778	0.568756	0.543249	0.6547	1.44e-79	38.9537	0.588902	5.99751	up	1042	1023	35	37	41	35.5987	30.2038	1.04151	1.17924	1.27714	1.99e-57	4.76683	up	[E]	Amino acid transport and metabolism	--	--	Protein NRT1/ PTR FAMILY 5.2 GN=MCL19.10 OS=Arabidopsis thaliana (Mouse-ear cress) PE=2 SV=1	hypothetical protein PHAVU_010G066200g [Phaseolus vulgaris]
AH00G02640	9008	12956	1796	2243	2741	513.022	784.158	117.987	148.459	167.943	9.71e-05	2.31262	up	8999	8572	841	841	1108	509.409	485.784	54.674	52.1827	71.8171	1.37e-23	497.596	59.5579	3.25668	up	10328	10791	573	220	340	570.599	572.257	35.9676	11.8073	20.5798	1.72e-35	4.79373	up	--	--	--	--	--	unknown [Lotus japonicus]
AH12G07400	52	48	3	0	2	0.515604	0.806347	0.0290197	0.0124752	0.0300039	5.49e-07	4.94345	up	56	59	4	3	3	0.546797	0.640278	0.0344865	0.0301661	0.0416965	5.34e-11	0.593538	0.0354497	4.1254	up	63	81	4	1	2	0.600504	0.759116	0.0631092	0.0198756	0.0237643	5.17e-13	4.93499	up	--	--	--	--	Disease resistance protein At4g27190 GN=At4g27190 OS=Arabidopsis thaliana (Mouse-ear cress) PE=2 SV=1	Disease resistance protein [Glycine soja]
AH20G07350	109	103	3	1	7	14.5242	14.5504	0.503337	0.283987	1.15265	6.92e-12	4.88631	up	540	251	19	11	4	72.8444	32.8062	2.95156	1.74269	0.611322	9.92e-06	52.8253	1.76852	5.14153	up	351	272	5	10	15	49.985	38.9126	0.803239	1.54202	2.37833	7.7e-33	4.95504	up	--	--	--	--	Pathogenesis-related genes transcriptional activator PTI5 GN=PTI5 OS=Solanum lycopersicum (Tomato) PE=2 SV=1	PREDICTED: pathogenesis-related genes transcriptional activator PTI5-like [Cicer arietinum]
AH07G04290	24	57	0	0	0	1.70468	3.91637	0	0	0	0.000142943	#NAME?	up	53	33	2	0	0	3.81012	2.39038	0.147961	0	0	1.28e-10	3.10025	0.0493205	6.02496	up	40	46	2	0	2	3.01904	3.3878	0.194142	0	0.195412	3.9e-08	5.00366	up	--	--	--	--	Probable WRKY transcription factor 71 GN=WRKY71 OS=Arabidopsis thaliana (Mouse-ear cress) PE=2 SV=1	PREDICTED: probable WRKY transcription factor 28-like [Glycine max]
AH03G37890	1100	2258	70	60	58	125.441	271.836	9.73725	7.82558	7.83782	4.26e-05	4.77374	up	7689	3604	163	55	94	886.005	414.029	21.6052	7.32368	12.4152	8.24e-07	650.017	13.7814	5.77796	up	5446	4889	72	95	311	640.219	569.938	9.56941	12.6026	41.9377	1.85e-48	5.01602	up	--	--	--	--	--	PREDICTED: uncharacterized protein LOC100780432 [Glycine max]
AH14G40220	747	592	28	33	31	17.9958	13.5997	0.70186	0.681261	0.649906	9.85e-20	4.48702	up	1878	1334	84	29	30	47.2326	33.2814	2.0254	0.690434	0.778668	8.77e-24	40.257	1.16484	5.09006	up	1327	1016	37	15	56	33.0218	25.0253	0.878387	0.364268	1.55816	3.43e-34	5.01841	up	[RTKL]	--	--	--	Probable serine/threonine-protein kinase At1g18390 (Precursor) GN=At1g18390 OS=Arabidopsis thaliana (Mouse-ear cress) PE=2 SV=2	PREDICTED: probable serine/threonine-protein kinase At1g18390-like [Glycine max]
AH19G25080	209	87	4	2	6	3.60383	1.46361	0.0739589	0.0469689	0.115353	0.00237828	5.25179	up	327	343	12	8	8	5.55694	5.96255	0.210812	0.142539	0.139594	2.62e-49	5.75975	0.164315	5.18236	up	378	337	6	14	12	6.68823	5.87174	0.108407	0.267158	0.237157	3.77e-44	5.05752	up	--	--	--	--	U-box domain-containing protein 43 GN=PUB43 OS=Arabidopsis thaliana (Mouse-ear cress) PE=2 SV=1	E3 ubiquitin ligase PUB14, putative [Medicago truncatula]
AH01G17690	187	192	21	24	20	7.09736	7.40637	0.791719	1.01384	1.07998	1.03e-08	3.16519	up	989	556	23	16	32	35.9594	20.0091	1.11561	0.566143	1.38206	4.17e-09	27.9842	1.02127	5.04447	up	826	793	37	11	23	30.3907	29.3993	1.57089	0.503551	0.819592	3.32e-60	5.08531	up	--	--	--	--	F-box protein At1g67340 GN=At1g67340 OS=Arabidopsis thaliana (Mouse-ear cress) PE=1 SV=1	PREDICTED: F-box protein At1g67340 [Glycine max]
AH01G01950	40	21	5	0	0	3.29557	1.6847	0.379156	0.0910787	0	0.00148372	4.24146	up	232	138	8	4	4	19.1007	11.7522	0.646253	0.374911	0.311071	2.41e-10	15.4265	0.444078	5.13238	up	146	199	8	2	5	12.3266	16.6155	0.632359	0.221242	0.473835	8.91e-25	5.09685	up	[H]	Coenzyme transport and metabolism	--	K09833|4e-61|zma:732789|VTE2-1	Probable homogentisate phytyltransferase 1, chloroplastic (Precursor) OS=Oryza sativa subsp. japonica (Rice) PE=2 SV=1	isoliquiritigenin dimethylallyltransferase [Sophora flavescens]
AH14G20040	20	24	1	2	0	1.37969	1.52572	0.065719	0.172889	0	0.00847312	4.49863	up	63	32	5	1	2	4.27637	2.18993	0.320721	0.0736844	0.124958	5.04e-05	3.23315	0.173121	4.16964	up	22	24	0	1	1	1.53795	1.65872	0	0.0874719	0.0753655	0.000322211	5.10146	up	[IQR]	--	--	K08081|2e-115|vvi:100252918|hypothetical protein LOC100252918	Tropinone reductase homolog OS=Datura stramonium (Jimsonweed) PE=2 SV=1	uncharacterized protein LOC100306108 [Glycine max]
AH08G24890	211	196	16	17	13	11.0624	9.95247	0.82744	0.876817	0.680064	8.78e-12	3.76818	up	245	198	14	14	13	12.6802	10.4911	0.738419	0.74778	0.674236	1.79e-29	11.5856	0.720145	4.03565	up	260	225	5	11	5	13.996	11.9071	0.283206	0.666071	0.321906	2.28e-35	5.10238	up	[MG]	--	--	--	Vestitone reductase OS=Medicago sativa (Alfalfa) PE=1 SV=1	hypothetical protein PHAVU_011G212600g [Phaseolus vulgaris]
AH03G22080	194	245	13	21	19	14.2281	17.5447	0.932898	1.52738	1.36702	1.15e-11	3.66886	up	687	407	8	10	5	50.0687	29.5204	0.615643	0.784883	0.367768	3.16e-13	39.7946	0.589431	6.17448	up	329	342	8	3	18	25.0054	25.4043	0.673892	0.320176	1.45091	4.23e-43	5.11264	up	--	--	--	--	Homeobox-leucine zipper protein HOX19 OS=Oryza sativa subsp. japonica (Rice) PE=2 SV=1	PREDICTED: homeobox-leucine zipper protein HAT14-like [Glycine max]
AH15G30800	51	36	3	5	14	4.86896	3.33302	0.378056	0.632326	1.20136	0.00654675	2.60408	up	54	62	11	1	6	5.27899	6.33413	1.02262	0.138421	0.556927	9.42e-09	5.80656	0.572655	3.28777	up	150	160	8	5	0	14.8244	16.167	0.769986	0.469436	0	8.11e-26	5.14256	up	--	--	--	--	--	uncharacterized protein LOC100788024 [Glycine max]
AH02G27080	38	20	3	2	2	1.39533	0.737554	0.119278	0.100023	0.0800444	0.0041297	3.67891	up	67	58	17	0	4	2.47664	2.17857	0.635297	0	0.146414	6.19e-09	2.32761	0.26057	3.17245	up	104	85	0	1	7	3.93022	3.20165	0	0.0504958	0.266939	4.23e-17	5.14909	up	--	--	--	--	Basic 7S globulin low kDa subunit (Precursor) GN=BG OS=Glycine max (Soybean) PE=1 SV=2	PREDICTED: basic 7S globulin-like [Nelumbo nucifera]
AH01G24050	237	167	14	15	15	17.63	12.3834	1.04724	1.15338	1.14764	6.4e-12	3.82352	up	301	198	3	5	8	22.4505	14.9535	0.231998	0.445118	0.601582	1.83e-16	18.702	0.426233	5.56462	up	254	200	10	5	4	19.4944	15.121	0.820049	0.426472	0.372165	3.75e-34	5.15097	up	[M]	Cell wall/membrane/envelope biogenesis	--	K03098|7e-78|rcu:RCOM_0700620|apolipoprotein d, putative	--	PREDICTED: apolipoprotein D-like [Eucalyptus grandis]
AH10G19180	32	17	0	3	1	2.62711	1.38741	0	0.288051	0.0861041	0.00519294	4.24305	up	107	85	10	0	1	8.64573	6.90069	0.808677	0	0.0792621	5.03e-19	7.77321	0.29598	4.72441	up	79	116	6	0	2	6.53975	9.47889	0.501023	0	0.195219	8.98e-16	5.17846	up	--	--	--	--	NAC transcription factor 29 GN=At1g69490 OS=Arabidopsis thaliana (Mouse-ear cress) PE=2 SV=1	PREDICTED: NAC transcription factor 25 [Glycine max]
AH05G35090	34	36	0	1	0	3.82267	3.80561	0	0.219783	0	2.99e-06	6.75441	up	45	72	0	0	0	4.9093	8.26016	0	0	0	1.43e-13	6.58473	0	#NAME?	up	47	27	0	2	1	5.42155	3.15848	0	0.356198	0.153768	3.36e-07	5.20077	up	--	--	--	--	--	uncharacterized protein LOC100787709 precursor [Glycine max]
AH10G05020	414	336	30	34	80	16.4222	14.7553	1.15571	1.20469	2.36437	1.51e-09	3.00119	up	929	471	53	20	39	31.2333	19.7304	2.65951	0.864362	1.27884	9.76e-06	25.4819	1.6009	4.24416	up	529	575	20	6	18	22.619	25.3171	0.854972	0.167668	0.796605	1.63e-55	5.22475	up	[R]	General function prediction only	--	--	Probable cinnamyl alcohol dehydrogenase 1 GN=F28P22.13 OS=Arabidopsis thaliana (Mouse-ear cress) PE=2 SV=1	hypothetical protein VITISV_025556 [Vitis vinifera]
AH14G07230	85	63	5	2	1	21.2308	15.0605	1.25525	0.63818	0.256234	2.56e-09	4.83689	up	168	215	4	1	1	41.3827	54.1109	0.961409	0.282919	0.236121	4.91e-41	47.7468	0.493483	6.59695	up	171	237	6	3	7	43.6812	60.2825	1.50142	0.998628	1.76799	5.83e-24	5.248	up	--	--	--	--	--	hypothetical protein MTR_2g027550 [Medicago truncatula]
AH19G06960	30	56	2	0	0	0.389529	0.714947	0.0279463	0.0118817	0	2.25e-06	6.04675	up	184	71	1	0	0	2.38396	0.940796	0.0134731	0	0	7.39e-06	1.66238	0.00449104	8.59277	up	120	89	4	3	1	1.58218	1.16034	0.0572468	0.056252	0.0163134	4.27e-19	5.27809	up	[RTKL]	--	--	--	G-type lectin S-receptor-like serine/threonine-protein kinase At4g27290 (Precursor) GN=At4g27290 OS=Arabidopsis thaliana (Mouse-ear cress) PE=3 SV=4	PREDICTED: uncharacterized protein LOC103952043 [Pyrus x bretschneideri]
AH18G05810	22	17	1	0	0	1.533	1.38616	0.0592889	0.0902151	0	0.00643309	5.91443	up	30	20	0	1	1	2.35911	1.70752	0	0.116981	0.0998398	1.58e-05	2.03331	0.0722736	5.24727	up	27	25	0	0	2	2.0687	2.0194	0	0	0.151346	5.91e-05	5.2896	up	--	--	--	--	Zinc finger protein WIP3 OS=Arabidopsis thaliana (Mouse-ear cress) PE=2 SV=1	hypothetical protein PHAVU_011G093300g [Phaseolus vulgaris]
AH18G12930	25	25	2	1	0	0.575277	0.58266	0.0505496	0.0434047	0	0.00249698	4.68512	up	165	74	4	4	7	3.7602	1.68561	0.097619	0.114318	0.168374	0.000127025	2.72291	0.12677	4.59505	up	109	60	3	0	3	2.6016	1.3544	0.0866545	0	0.0877234	1.23e-07	5.39553	up	[RTKL]	--	--	--	G-type lectin S-receptor-like serine/threonine-protein kinase At4g27290 (Precursor) GN=At4g27290 OS=Arabidopsis thaliana (Mouse-ear cress) PE=3 SV=4	PREDICTED: G-type lectin S-receptor-like serine/threonine-protein kinase At4g27290-like [Glycine max]
AH19G25570	2645	1496	191	150	137	138.183	77.4145	10.0457	7.72328	7.13104	5.64e-05	3.7425	up	6525	4150	318	193	248	339.634	220.711	16.9656	10.3528	13.0163	3.24e-12	280.173	13.4449	4.4151	up	15478	13032	217	264	527	821.136	686.446	11.7558	14.9063	29.5232	3.98e-38	5.40094	up	--	--	--	--	Basic 7S globulin low kDa subunit (Precursor) GN=BG OS=Glycine max (Soybean) PE=1 SV=2	PREDICTED: basic 7S globulin [Glycine max]
AH01G27080	150417	100718	4195	4584	11211	9891.01	6994.29	320.133	338.887	831.141	1.03e-08	4.27327	up	127135	154826	4255	3942	3341	8486.77	10271	318.038	295.555	250.302	1.39e-30	9378.88	287.965	5.21333	up	176926	161158	3843	3825	4013	11910.8	10776.1	288.502	286.921	311.274	9.95e-12	5.43003	up	--	--	--	--	Late embryogenesis abundant protein Lea5 GN=LEA5 OS=Citrus sinensis (Sweet orange) PE=2 SV=1	lea protein 3 [Arachis hypogaea]
AH07G24590	41	28	0	0	2	1.86277	1.37594	0	0	0.0460751	1.48e-05	5.72438	up	83	88	2	3	0	3.03273	2.46793	0.0441152	0.0765866	0	3.95e-20	2.75033	0.0402339	5.70034	up	62	114	3	2	1	3.17226	3.24879	0.0776115	0.159878	0.0263137	7.2e-08	5.44334	up	[RTKL]	--	--	--	Probable leucine-rich repeat receptor-like serine/threonine-protein kinase At3g14840 (Precursor) GN=LRR-RLK OS=Arabidopsis thaliana (Mouse-ear cress) PE=2 SV=1	hypothetical protein PHAVU_005G078500g [Phaseolus vulgaris]
AH18G01890	3166	1776	98	102	98	41.5242	22.8995	1.29557	1.32077	1.28001	2.02e-06	4.67875	up	5528	4703	147	107	159	71.8077	61.9009	2.0053	1.43988	2.11287	2.03e-57	66.8543	1.85269	5.23202	up	5705	5763	143	131	118	75.7015	75.1438	2.05789	1.90101	1.79739	2.77e-53	5.44425	up	[V]	Defense mechanisms	--	--	ABC transporter G family member 36 GN=F23H11.19 OS=Arabidopsis thaliana (Mouse-ear cress) PE=1 SV=1	hypothetical protein PHAVU_005G166500g [Phaseolus vulgaris]
AH07G07060	58	71	6	3	5	4.13846	5.16704	0.532162	0.282343	0.435416	2.23e-06	3.82305	up	35	50	4	2	3	2.48699	3.51532	0.318893	0.184317	0.236031	8.32e-08	3.00115	0.246414	3.84081	up	46	101	0	3	2	3.42963	7.31481	0	0.319045	0.195434	3.08e-05	5.45146	up	--	--	--	--	--	unknown [Lotus japonicus]
AH14G43490	575	1277	59	96	84	120.498	268.063	13.609	22.0608	16.8873	0.00509791	3.56758	up	2338	1251	90	77	71	497.142	255.484	21.4323	18.0468	14.5051	4.35e-07	376.313	17.9947	4.51616	up	1095	1158	17	22	37	244.777	251.964	4.16746	3.73374	8.71869	5.2e-69	5.46727	up	--	--	--	--	--	hypothetical protein PHAVU_008G028700g [Phaseolus vulgaris]
AH07G24540	311	96	0	4	1	6.93762	2.00465	0	0.0987586	0.0309282	0.0059623	6.98036	up	538	278	7	1	5	12.1888	6.3265	0.177234	0.0268814	0.113404	2.33e-09	9.25765	0.10584	6.57141	up	320	324	4	9	8	7.30633	7.40081	0.102427	0.203286	0.211161	2.32e-45	5.51405	up	[RTKL]	--	--	--	Probable leucine-rich repeat receptor-like serine/threonine-protein kinase At3g14840 (Precursor) GN=LRR-RLK OS=Arabidopsis thaliana (Mouse-ear cress) PE=2 SV=1	PREDICTED: probable leucine-rich repeat receptor-like serine/threonine-protein kinase At3g14840-like [Glycine max]
AH07G23790	202	126	2	3	3	10.5365	6.34019	0.104269	0.178998	0.161614	4.87e-11	5.98293	up	388	379	3	4	13	20.476	20.2423	0.151417	0.238938	0.645782	4.77e-59	20.3591	0.345379	5.86218	up	449	452	9	11	9	24.166	24.1479	0.492582	0.632612	0.491273	3.88e-54	5.53128	up	[R]	General function prediction only	--	--	Protein SRG1 GN=SRG1 OS=Arabidopsis thaliana (Mouse-ear cress) PE=2 SV=1	PREDICTED: protein SRG1-like [Cicer arietinum]
AH04G07910	62	75	2	6	9	3.54079	4.34272	0.134615	0.383102	0.543334	3.26e-06	3.62728	up	133	255	11	11	13	7.58918	14.7057	0.683318	0.726024	0.793812	1.03e-05	11.1474	0.734385	4.073	up	172	244	8	2	3	10.1646	14.1861	0.551426	0.170484	0.226512	2.27e-22	5.57092	up	--	--	--	--	Glucan endo-1,3-beta-glucosidase (Precursor) OS=Pisum sativum (Garden pea) PE=2 SV=1	Glycoside hydrolase, family 17 [Medicago truncatula]
AH03G46450	1049	548	9	10	6	56.0893	29.9131	0.583189	0.592079	0.395623	6.78e-08	6.62621	up	1276	1237	12	12	8	68.5198	65.9023	0.714739	0.723942	0.470186	2.32e-91	67.2111	0.636289	6.89763	up	1046	952	34	7	20	57.2887	51.2978	2.02645	0.470196	1.18475	4.46e-70	5.608	up	--	--	--	--	Probable WRKY transcription factor 28 GN=WRKY28 OS=Arabidopsis thaliana (Mouse-ear cress) PE=2 SV=1	PREDICTED: probable WRKY transcription factor 28-like [Glycine max]
AH03G39780	601	433	40	45	37	13.5761	9.57029	0.995276	1.01634	0.885242	1.58e-13	3.70833	up	4519	2027	47	10	23	100.008	45.7614	1.12846	0.248987	0.536173	1.22e-07	72.8847	0.637873	6.9542	up	1888	3247	28	38	86	43.263	73.1514	0.728709	0.98666	2.1292	6.92e-12	5.65604	up	[HI]	--	--	K01662|0.0|rcu:RCOM_0410350|1-deoxyxylulose-5-phosphate synthase, putative (EC:2.2.1.7)	Probable 1-deoxy-D-xylulose-5-phosphate synthase 2, chloroplastic (Precursor) OS=Oryza sativa subsp. japonica (Rice) PE=2 SV=1	PREDICTED: probable 1-deoxy-D-xylulose-5-phosphate synthase 2, chloroplastic-like [Glycine max]
AH09G27820	65	77	4	3	11	3.35701	4.00669	0.227771	0.19435	0.57371	2.78e-06	3.59571	up	807	212	12	8	5	41.1485	10.9666	0.647018	0.432542	0.264923	0.00397865	26.0575	0.448161	5.95026	up	962	805	17	21	14	50.4289	41.6762	0.903195	1.15886	0.767071	2.36e-69	5.66021	up	--	--	--	--	Basic secretory protease {ECO:0000303|PubMed:22773449} (Fragments) OS=Boswellia serrata (Indian frankincense) PE=1 SV=1	unknown [Medicago truncatula]
AH15G03360	109	200	22	13	35	3.17351	5.73705	0.650091	0.378578	1.03318	0.00181105	2.75548	up	3173	781	30	27	13	91.3118	22.6048	0.913928	0.821436	0.392444	0.003294	56.9583	0.709269	6.42155	up	1170	1464	25	27	25	34.6122	42.6365	0.760783	0.877242	0.810289	8.78e-63	5.66976	up	[MG]	--	--	--	Isoflavone reductase-like protein OS=Olea europaea (Common olive) PE=1 SV=1	PREDICTED: isoflavone reductase-like protein-like [Fragaria vesca subsp. vesca]
AH08G10480	37	44	8	6	3	1.07413	1.34892	0.289734	0.210294	0.108308	0.00411382	2.87434	up	480	309	11	12	9	13.6081	8.9202	0.356361	0.414322	0.294027	9.54e-15	11.2642	0.354903	5.22606	up	291	630	7	9	10	8.4705	17.9818	0.232455	0.296412	0.347724	2.49e-06	5.71986	up	[E]	Amino acid transport and metabolism	--	K13051|0.0|vvi:100248834|hypothetical protein	Isoaspartyl peptidase/L-asparaginase 2 subunit beta (Precursor) GN=At3g16150 OS=Arabidopsis thaliana (Mouse-ear cress) PE=2 SV=2	PREDICTED: probable isoaspartyl peptidase/L-asparaginase 2-like [Glycine max]
AH03G22450	50	43	0	1	2	1.8155	1.5551	0	0.0800762	0.0971579	2.69e-07	5.57232	up	297	144	1	1	1	10.674	5.30011	0.0372867	0.0519067	0.0443224	7.45e-09	7.98705	0.0445053	7.80133	up	136	148	3	3	2	5.25535	5.32654	0.131077	0.148016	0.0881399	2.82e-26	5.72205	up	--	--	--	--	Putative transcription factor bHLH041 GN=MHM17.7 OS=Arabidopsis thaliana (Mouse-ear cress) PE=3 SV=1	PREDICTED: putative transcription factor bHLH041-like isoform X1 [Glycine max]
AH03G41660	165	112	7	13	12	10.0721	6.91037	0.495232	0.821872	0.794981	2.33e-09	3.73829	up	325	277	11	7	3	19.4816	16.8179	0.723096	0.458559	0.194863	9.62e-49	18.1498	0.458839	5.44324	up	233	162	4	3	4	14.5568	9.94385	0.293023	0.266318	0.319663	7.99e-20	5.74239	up	--	--	--	--	TMV resistance protein N GN=N OS=Nicotiana glutinosa (Tobacco) PE=1 SV=1	PREDICTED: TMV resistance protein N-like [Cicer arietinum]
AH09G16680	332	335	16	43	38	18.5087	17.7645	0.850333	2.1853	1.97384	1.21e-11	3.40204	up	735	649	24	31	23	40.4028	36.2736	1.29633	1.74085	1.21077	1.09e-57	38.3382	1.41598	4.75182	up	475	882	19	10	8	26.7095	48.8812	1.06553	0.618396	0.470173	2.24e-09	5.76664	up	[C]	Energy production and conversion	--	--	Probable aldo-keto reductase 1 GN=AKR1 OS=Glycine max (Soybean) PE=2 SV=1	hypothetical protein PHAVU_006G103300g [Phaseolus vulgaris]
AH08G20510	261	92	4	0	5	8.16583	3.57187	0.0786696	0.0119148	0.246138	0.0058796	5.92155	up	542	539	9	5	2	16.9701	17.2725	0.418475	0.181533	0.0525051	8.15e-76	17.1213	0.217504	6.67999	up	382	172	4	2	9	9.89836	5.19049	0.0956212	0.0724031	0.221155	9.21e-06	5.78932	up	[RTKL]	--	--	--	G-type lectin S-receptor-like serine/threonine-protein kinase At4g27290 (Precursor) GN=At4g27290 OS=Arabidopsis thaliana (Mouse-ear cress) PE=3 SV=4	PREDICTED: receptor-like serine/threonine-protein kinase SD1-6 [Malus domestica]
AH07G00380	60	36	3	9	2	1.51847	0.913293	0.0878567	0.234031	0.059883	0.00021295	3.40647	up	493	251	0	7	4	12.3471	6.35865	0	0.192338	0.10829	4.1e-09	9.35287	0.10021	6.68414	up	250	419	7	2	8	6.46348	10.6379	0.19462	0.0753132	0.233137	1.24e-12	5.87409	up	[E]	Amino acid transport and metabolism	--	K10775|0.0|rcu:RCOM_1355480|Phenylalanine ammonia-lyase, putative (EC:4.3.1.24)	Phenylalanine ammonia-lyase class 3 OS=Phaseolus vulgaris (Kidney bean) PE=3 SV=1	PREDICTED: phenylalanine ammonia-lyase class 3-like [Cicer arietinum]
AH06G16390	153	65	6	0	9	48.1065	19.8704	1.69878	0.00513397	2.29623	0.00643309	4.48713	up	973	991	27	0	0	306.199	319.467	7.60684	0.0303735	9.63e-06	1.54e-88	312.833	2.54574	6.7837	up	349	450	18	2	0	115.57	148.788	4.75242	0.774643	0.000408515	2.07e-43	5.88622	up	--	--	Cellular Component: cytoplasm (GO:0005737);; Biological Process: response to stress (GO:0006950);; Biological Process: biosynthetic process (GO:0009058);; Biological Process: chalcone biosynthetic process (GO:0009715);; Biological Process: flavonoid biosynthetic process (GO:0009813);; Molecular Function: naringenin-chalcone synthase activity (GO:0016210);; Molecular Function: trihydroxystilbene s…	K00660|5e-26|pop:POPTR_554827|CHS4	Stilbene synthase 3 OS=Arachis hypogaea (Peanut) PE=2 SV=1	putative stilbene synthase, partial [Arachis hypogaea]	AACGCCAGCTTCCCACCCTTTTCTGGCGTTCGAACGCCAGAGTTATTCCTCTCTGGGCTCTTGATGTCCTTAGAGGGATCTTGGGTATTGGTTTGGTCATCCTCTGTCATTTGTTCCTTTCTTGACTTTCTGCTATTTTGAGCTGAGTTATTCAATGTCTTCCCGCTCCTTAGTTGGACAGCTTGGCATTCTTCTGTTATTTGTTTAGATAGCTGCTGTCTTGTCTGATTCAATTGTGCTTCTATATTCTTGTTAGCATTTTTAGTGTCTTGGAGCATCTCTTTGAATTCTGCTAATTGCTTTGTCATTAGAAGTAATTGCTGATTTAGTTCAACAATCTGTTCTTGAGGATTACGATCAATAGTTGCTACCATAGCTTCTTTTTCTTTGGAGGGCTCA…
AH06G08410	3541	4177	429	378	455	585.039	729.042	81.8168	69.3581	82.7908	3.82e-10	3.23194	up	22235	12272	847	530	477	3659.83	2040.62	160.836	98.9105	89.5031	2.43e-08	2850.22	116.417	4.81946	up	27842	25009	329	340	662	4887.24	4395.37	62.0702	62.9216	129.078	3.39e-32	5.88962	up	--	--	--	--	Wound-induced protein WIN1 (Precursor) GN=WIN1 OS=Solanum tuberosum (Potato) PE=2 SV=1	pseudo-hevein, partial [Dipteryx odorata]
AH19G11080	34	12	0	0	0	1.17497	0.446206	0	0	0	0.00863716	#NAME?	up	68	116	0	0	1	2.2599	3.88849	0	0	0.0381826	4.5e-12	3.0742	0.0127275	8.1233	up	123	120	2	0	4	4.13804	3.9338	0.103502	0	0.185027	1.19e-23	5.92144	up	[Q]	Secondary metabolites biosynthesis, transport and catabolism	--	--	Cytochrome P450 71A1 GN=CYP71A1 OS=Persea americana (Avocado) PE=1 SV=2	PREDICTED: cytochrome P450 71A1-like [Cicer arietinum]
AH06G24570	34	32	0	0	0	13.6326	12.5581	0	0.371297	0	1.31e-06	#NAME?	up	112	89	0	0	3	44.3945	34.2772	0	0	1.27965	3.76e-25	39.3359	0.42655	6.66533	up	47	118	0	3	1	21.2327	53.1061	0	1.76626	0.573331	0.000154081	5.93648	up	--	--	--	--	Probable WRKY transcription factor 75 GN=WRKY75 OS=Arabidopsis thaliana (Mouse-ear cress) PE=2 SV=1	PREDICTED: probable WRKY transcription factor 75 [Pyrus x bretschneideri]
AH16G04960	69	126	0	0	1	3.61621	6.67525	0	0	0.0603092	9.27e-10	8.21365	up	110	97	0	16	1	5.69919	5.10321	0	0.903684	0.0549894	5.62e-18	5.4012	0.319558	4.2134	up	76	48	1	1	1	4.12141	2.57327	0.0980187	0.0749878	0.0665395	1.64e-11	5.945	up	--	--	--	--	Glucan endo-1,3-beta-glucosidase (Precursor) OS=Glycine max (Soybean) PE=1 SV=1	PREDICTED: glucan endo-1,3-beta-glucosidase-like [Glycine max]
AH04G21700	569	137	0	0	3	45.4705	10.8637	0	0.0750048	0.266988	0.0078499	8.50276	up	923	850	0	7	1	72.3582	68.7021	0	0.600114	0.0641293	9.98e-100	70.5302	0.221415	8.39882	up	342	336	13	1	2	28.8505	28.4755	1.08413	0.1179	0.202509	4.1e-50	5.97479	up	--	--	--	--	Cationic peroxidase 1 (Precursor) GN=PNC1 OS=Arachis hypogaea (Peanut) PE=1 SV=2	Chain A, Peanut Peroxidase
AH20G20630	730	665	33	45	68	46.1595	43.346	2.33103	3.09168	4.8536	1.32e-15	3.87669	up	1877	1147	74	43	43	117.086	71.5524	5.13823	3.05105	3.05081	1.48e-11	94.3192	3.7467	4.84151	up	1487	1698	27	21	24	98.1178	108.662	1.95081	1.50711	1.80382	5.05e-79	6.04109	up	--	--	--	--	--	PREDICTED: uncharacterized protein LOC100803045 [Glycine max]
AH11G11030	170	212	4	6	9	7.88594	10.0269	0.222903	0.318316	0.433853	1.54e-16	4.94674	up	1049	474	11	8	5	48.6415	22.0687	0.565945	0.42277	0.247116	3.89e-07	35.3551	0.411944	6.58931	up	764	744	9	13	12	36.9947	35.3222	0.50513	0.674474	0.692863	1.94e-71	6.04588	up	[Q]	Secondary metabolites biosynthesis, transport and catabolism	--	--	Cytochrome P450 81E8 {ECO:0000303|PubMed:14617078} OS=Medicago truncatula (Barrel medic) PE=2 SV=1	cytochrome P450 family protein [Medicago truncatula]
AH08G28160	50	33	6	6	0	1.71781	1.10618	0.220932	0.223006	0	0.000615516	3.42022	up	210	120	3	14	6	7.10966	4.09731	0.106476	0.48515	0.206735	7.91e-08	5.60349	0.266121	4.44696	up	165	200	3	1	4	5.72395	6.83608	0.123881	0.0508928	0.177856	1.86e-33	6.08907	up	--	--	--	--	MACPF domain-containing protein At4g24290 GN=At4g24290 OS=Arabidopsis thaliana (Mouse-ear cress) PE=2 SV=1	PREDICTED: MACPF domain-containing protein At4g24290-like [Glycine max]
AH01G16860	191	293	0	5	18	7.41597	11.5282	1.04e-07	0.221989	0.72112	5.44e-14	5.00619	up	540	584	6	23	3	21.0176	22.984	0.272785	0.947707	0.161899	1.26e-67	22.0008	0.460797	5.73995	up	793	532	2	16	11	31.4839	20.8191	0.146361	0.689739	0.493893	3.17e-20	6.09055	up	--	--	--	K01365|0.0|rcu:RCOM_1507820|cysteine protease, putative (EC:1.3.1.74)	Vignain (Precursor) GN=CYSEP OS=Ricinus communis (Castor bean) PE=1 SV=1	cysteine protease, putative [Ricinus communis]
AH15G34100	91	42	2	0	3	4.14823	1.98268	0.116792	0.0474951	0.165751	0.000691313	5.35849	up	537	309	13	0	4	24.4594	14.0385	0.641582	0	0.209749	5.79e-12	19.249	0.283777	6.23579	up	309	240	5	0	7	14.1556	10.926	0.263276	0	0.380778	1.13e-38	6.09615	up	[S]	Function unknown	--	--	4,5-DOPA dioxygenase extradiol GN=DODA OS=Beta vulgaris (Sugar beet) PE=1 SV=1	uncharacterized protein LOC100810694 [Glycine max]
AH13G54900	26	40	0	0	0	0.598721	1.00088	0	0	0	1.35e-06	#NAME?	up	182	118	0	0	0	4.39761	2.81517	0	0	0	3.49e-20	3.60639	0	#NAME?	up	55	38	2	0	0	1.42947	0.860873	0.0336602	0	0	4.57e-10	6.1071	up	[QR]	--	--	--	Isoliquiritigenin 2&apos;-O-methyltransferase OS=Medicago sativa (Alfalfa) PE=1 SV=1	Isoliquiritigenin 2&apos;-O-methyltransferase [Glycine soja]
AH19G34820	42	51	0	0	0	1.82874	2.32907	0	0	0	1.66e-09	#NAME?	up	115	120	0	0	2	5.03355	5.18879	0	0	0.102183	5.62e-30	5.11117	0.0340611	7.47594	up	122	111	2	1	2	5.4108	4.85235	0.136323	0.0680456	0.121433	2.39e-23	6.1183	up	--	--	--	--	Ethylene-responsive transcription factor ERF112 GN=ERF112 OS=Arabidopsis thaliana (Mouse-ear cress) PE=2 SV=1	PREDICTED: ethylene-responsive transcription factor ERF110-like [Cicer arietinum]
AH02G20750	43	30	1	0	1	1.36766	0.960481	0.0345625	0.0291215	0.0349685	5.7e-06	5.81264	up	643	310	0	0	4	20.4678	10.0271	0	0	0.127748	4.04e-10	15.2475	0.0425827	8.49527	up	501	292	9	1	7	16.3317	9.44037	0.315835	0.0438614	0.231279	1.12e-11	6.12126	up	[Q]	Secondary metabolites biosynthesis, transport and catabolism	--	--	Laccase-7 (Precursor) GN=LAC7 OS=Arabidopsis thaliana (Mouse-ear cress) PE=2 SV=1	laccase/diphenol oxidase family protein [Medicago truncatula]
AH05G22740	3665	2727	97	30	119	176.185	136.828	5.01506	1.59959	5.99755	2.84e-24	5.32187	up	11357	6990	366	126	174	542.252	338.343	18.6206	6.41204	8.97737	1.3e-13	440.298	11.3367	5.38436	up	9232	9946	61	99	251	446.805	472.087	3.16246	4.93843	12.8587	1.48e-53	6.12438	up	--	--	--	--	Miraculin (Precursor) OS=Synsepalum dulcificum (Miracle fruit) PE=1 SV=3	Miraculin [Medicago truncatula]
AH07G08740	33	35	0	1	2	0.42608	0.427437	0	0.0219176	0.0268421	5.2e-05	5.11855	up	94	51	0	1	1	1.19004	0.664137	0	0.0147551	0.0122424	8.68e-09	0.927088	0.00899917	6.78319	up	89	54	0	3	0	1.15567	0.692082	0	0.0525384	0	1.32e-10	6.14392	up	[RTKL]	--	--	--	Probable LRR receptor-like serine/threonine-protein kinase At3g47570 (Precursor) GN=At3g47570 OS=Arabidopsis thaliana (Mouse-ear cress) PE=2 SV=1	hypothetical protein VITISV_030954 [Vitis vinifera]
AH14G17460	244	178	7	8	9	12.0671	8.76629	0.370958	0.415843	0.426528	1.68e-16	4.76006	up	1005	767	9	5	3	49.4818	38.5025	0.451726	0.28814	0.148861	1.7e-51	43.9922	0.296242	7.30522	up	705	454	6	14	2	34.8708	22.0251	0.311772	0.721763	0.117056	1.65e-17	6.28982	up	--	--	Molecular Function: mannose-6-phosphate isomerase activity (GO:0004476);; Molecular Function: protein binding (GO:0005515);; Cellular Component: cytosol (GO:0005829);; Biological Process: response to blue light (GO:0009637);; Biological Process: response to absence of light (GO:0009646);; Biological Process: response to sucrose (GO:0009744);; Biological Process: chloroplast avoidance movement (GO…	--	Uncharacterized protein At1g66480 GN=At1g66480 OS=Arabidopsis thaliana (Mouse-ear cress) PE=2 SV=1	PREDICTED: uncharacterized protein At1g66480-like [Glycine max]
AH01G21650	2747	2687	119	90	104	91.9021	89.3616	3.83604	2.9572	3.33006	1.76e-20	4.73947	up	12463	7615	158	95	99	418.83	259.394	5.28744	3.19541	3.29264	1.58e-16	339.112	3.92516	6.4351	up	8463	11474	73	96	207	287.214	385.024	2.4382	3.28937	6.97938	3.93e-42	6.30676	up	[C]	Energy production and conversion	--	K00279|4e-176|rcu:RCOM_1047010|gulonolactone oxidase, putative (EC:1.5.99.12)	Cytokinin dehydrogenase 4 (Precursor) GN=CKX4 OS=Arabidopsis thaliana (Mouse-ear cress) PE=1 SV=2	PREDICTED: cytokinin dehydrogenase 3-like [Glycine max]
AH14G35750	142	102	4	1	10	3.61332	2.51282	0.103284	0.0439824	0.237447	3.74e-12	4.64394	up	321	300	1	1	1	8.18195	7.80926	0.0254106	0.0291741	0.0244584	3.92e-64	7.99561	0.0263477	8.29556	up	183	451	8	2	1	4.78116	11.6034	0.201327	0.0712123	0.0304472	1.67e-05	6.41522	up	--	--	--	--	UDP-glycosyltransferase 83A1 GN=UGT83A1 OS=Arabidopsis thaliana (Mouse-ear cress) PE=2 SV=1	hypothetical protein EUGRSUZ_H02732 [Eucalyptus grandis]
AH04G07260	40871	25883	560	336	1161	2510.94	1535.35	32.2492	19.3012	67.1042	6.55e-13	5.64292	up	153124	117282	1209	717	616	9313.84	7261.54	72.1295	44.1216	36.5018	5.48e-51	8287.69	50.9176	7.33446	up	107037	109496	616	1703	1429	6709.3	6781.17	37.2642	108.709	89.869	8.1e-20	6.42777	up	--	--	--	--	Protein LlR18B GN=LLR18B OS=Lupinus luteus (European yellow lupin) PE=1 SV=1	Ara h 8 allergen isoform [Arachis hypogaea]
AH11G25130	237	326	5	2	6	23.8654	32.3215	0.561993	0.209202	0.636303	2.29e-24	6.05314	up	340	324	2	9	2	32.2199	30.2587	0.256924	0.831938	0.25687	8.93e-58	31.2393	0.448577	6.27983	up	432	401	5	6	3	42.5209	38.3315	0.591162	0.624684	0.435416	1.35e-59	6.46686	up
AH14G11270	66508	48578	883	701	1798	4042.89	2839.8	49.0616	39.2664	101.184	1.53e-17	5.71045	up	225193	162955	1259	911	871	13604.1	10003.1	73.2937	54.5534	50.1845	3.7e-46	11803.6	59.3439	7.5975	up	156651	159422	975	1910	2171	9739.8	9821.05	57.2541	119.158	133.193	4.16e-16	6.54259	up	--	--	--	--	ABA-responsive protein ABR17 OS=Pisum sativum (Garden pea) PE=2 SV=1	Ara h 8 allergen isoform [Arachis hypogaea]
AH04G01670	1982	796	23	15	20	97.2276	38.5409	1.12724	0.722798	0.99154	0.000470903	6.2116	up	9818	5350	62	31	26	476.892	263.606	3.12568	1.60304	1.30406	8.9e-14	370.249	2.01093	7.59496	up	4620	6742	82	21	77	231.541	332.886	4.19162	1.14064	4.09038	1.16e-28	6.55523	up	--	--	--	--	Stilbene synthase 3 OS=Arachis hypogaea (Peanut) PE=2 SV=1	resveratrol synthase 3 [Arachis hypogaea]
AH12G02100	190	72	0	0	0	8.14467	3.04256	0	0	0	7.4e-05	#NAME?	up	118	127	5	1	1	5.01459	5.48787	0.216017	0.0506072	0.0426984	8.44e-27	5.25123	0.103108	5.72966	up	128	140	1	1	2	5.63381	6.08085	0.0766941	0.0588486	0.104587	1.32e-27	6.64381	up	[E]	Amino acid transport and metabolism	--	K01762|0.0|pop:POPTR_830388|ACS2	1-aminocyclopropane-1-carboxylate synthase 1 GN=ACS1 OS=Prunus mume (Japanese apricot) PE=2 SV=1	1-aminocyclopropane-1-carboxylate synthase 1 [Lupinus albus]
AH02G25620	33	30	0	0	3	1.83624	1.62909	0	0.0498585	0.181101	0.00014825	5.00539	up	841	180	0	3	2	45.8078	9.65212	0	0.188281	0.110437	0.00149312	27.73	0.0995729	8.27752	up	126	145	2	0	2	7.08038	8.07813	0.150355	0	0.136843	6.72e-28	6.65954	up	[MG]	--	--	--	Vestitone reductase OS=Medicago sativa (Alfalfa) PE=1 SV=1	Bifunctional dihydroflavonol 4-reductase/flavanone 4-reductase [Glycine soja]
AH16G14870	1850	683	34	43	44	47.4274	15.5681	1.00412	1.23935	1.33797	0.00927709	5.01784	up	2559	2090	20	35	20	64.1583	56.0665	0.469531	1.11554	0.621642	1.5e-86	60.1124	0.73557	6.55704	up	2297	2058	40	13	8	57.3558	54.9081	0.98086	0.441807	0.247688	3.89e-88	6.7279	up	[P]	Inorganic ion transport and metabolism	--	--	Potassium transporter 5 GN=T9E8.160 OS=Arabidopsis thaliana (Mouse-ear cress) PE=1 SV=1	PREDICTED: potassium transporter 5-like [Glycine max]
AH11G30990	10339	7111	605	855	1043	1814.15	1258.84	139.495	181.972	242.614	8.9e-10	3.42538	up	60852	24127	578	520	539	9042.02	2674.12	134.091	115.012	117.962	1.74e-05	5858.07	122.355	6.29939	up	41376	33505	404	249	375	7390.78	4672.82	90.1398	56.0588	94.3712	1.17e-33	6.76234	up	--	--	--	--	Pathogenesis-related protein 2 OS=Phaseolus vulgaris (Kidney bean) PE=2 SV=1	Ara h 8 allergen isoform 3 [Arachis hypogaea]
AH16G03850	41	31	3	0	5	1.41067	0.936654	0.152203	0.036586	0.208523	0.000612926	3.79017	up	234	232	2	2	3	7.44777	7.83173	0.0655491	0.106397	0.136911	6.17e-48	7.63975	0.102952	6.65855	up	210	525	1	5	4	7.17937	17.9869	0.0579732	0.256836	0.227284	1.07e-05	6.77298	up	--	--	--	K14431|4e-178|vvi:100262335|hypothetical protein LOC100262335	TGACG-sequence-specific DNA-binding protein TGA-2.1 GN=TGA21 OS=Nicotiana tabacum (Common tobacco) PE=1 SV=1	PREDICTED: transcription factor HBP-1b(c1)-like isoform X1 [Glycine max]
AH20G03770	362	307	12	15	31	16.8003	14.8984	0.547444	0.619201	1.38488	6.45e-16	4.1481	up	1649	729	25	17	12	79.8793	35.6438	1.19059	0.800881	0.517537	2.64e-06	57.7616	0.836336	6.06204	up	922	1081	6	9	10	45.5381	54.2369	0.240273	0.423088	0.488191	4.88e-86	6.89946	up	[R]	General function prediction only	--	--	Probable cinnamyl alcohol dehydrogenase 1 GN=F28P22.13 OS=Arabidopsis thaliana (Mouse-ear cress) PE=2 SV=1	hypothetical protein VITISV_025556 [Vitis vinifera]
AH07G24580	30	21	0	0	0	1.08279	0.682016	0	0	0	7.71e-05	#NAME?	up	81	62	2	1	0	2.17733	1.83655	0.04351	0.0250731	0	3.37e-18	2.00694	0.022861	6.17672	up	51	32	0	1	0	1.34395	1.19731	0.0361597	0.0560175	0	1.58e-09	6.94395	up	[RTKL]	--	--	--	Probable leucine-rich repeat receptor-like serine/threonine-protein kinase At3g14840 (Precursor) GN=LRR-RLK OS=Arabidopsis thaliana (Mouse-ear cress) PE=2 SV=1	Cysteine-rich receptor-like protein kinase [Medicago truncatula]
AH13G11070	547	862	3	9	22	19.8562	30.3778	0.114713	0.322404	0.78614	8.52e-17	5.98553	up	1468	1193	7	2	7	52.7966	43.5484	0.25617	0.0850947	0.250008	3.61e-91	48.1725	0.197091	7.97791	up	1536	1294	7	3	23	57.5313	47.8275	0.258668	0.151819	0.879453	2.06e-91	7.00497	up	[Q]	Secondary metabolites biosynthesis, transport and catabolism	--	--	Cytochrome P450 81E8 {ECO:0000303|PubMed:14617078} OS=Medicago truncatula (Barrel medic) PE=2 SV=1	PREDICTED: cytochrome P450 81D1-like [Glycine max]
AH13G42720	813	492	42	43	52	19.0545	11.4676	1.02205	1.01551	1.26907	1.63e-06	3.87744	up	6920	3708	49	22	19	160.314	87.3866	1.24723	0.55955	0.471583	7.57e-13	123.85	0.759454	7.4846	up	3449	5756	34	33	38	82.787	135.289	0.862101	0.901575	1.02728	2.17e-17	7.0274	up	[HI]	--	--	K01662|0.0|rcu:RCOM_0410350|1-deoxyxylulose-5-phosphate synthase, putative (EC:2.2.1.7)	Probable 1-deoxy-D-xylulose-5-phosphate synthase 2, chloroplastic (Precursor) OS=Oryza sativa subsp. japonica (Rice) PE=2 SV=1	PREDICTED: probable 1-deoxy-D-xylulose-5-phosphate synthase 2, chloroplastic-like [Glycine max]
AH03G08470	147	125	0	0	0	11.2527	9.5597	0	0.0704463	0	3.59e-22	#NAME?	up	442	283	0	0	1	33.3955	21.806	0	0	0.0794618	3.91e-23	27.6007	0.0264873	10.1009	up	409	256	5	1	1	33.4139	19.963	0.409306	0.112133	0.098862	8.93e-17	7.14132	up	--	--	--	--	Cytochrome P450 81E8 {ECO:0000303|PubMed:14617078} OS=Medicago truncatula (Barrel medic) PE=2 SV=1	PREDICTED: cytochrome P450 81D1-like [Glycine max]
AH07G04490	100	43	1	0	1	6.01752	2.40974	0.0637806	0	0.0563867	0.000371038	6.78704	up	493	216	0	8	1	30.3305	13.4923	0	0.503913	0.0607669	8.03e-07	21.9114	0.188227	6.90622	up	271	502	1	0	7	16.588	31.2484	0.110663	0	0.431852	2.11e-11	7.17862	up	--	--	--	--	Transcription factor JUNGBRUNNEN 1 GN=F23E6.1 OS=Arabidopsis thaliana (Mouse-ear cress) PE=1 SV=1	PREDICTED: transcription factor JUNGBRUNNEN 1-like isoform X1 [Glycine max]
AH13G46980	293	162	1	2	2	16.5122	8.68489	0.0616887	0.153973	0.125	3.56e-09	7.1339	up	854	436	0	3	7	47.2809	24.5634	0	0.202913	0.399037	9.06e-11	35.9222	0.20065	7.61276	up	460	436	3	5	1	25.6988	24.851	0.203085	0.321674	0.0698606	1.98e-66	7.20723	up	--	--	--	--	11S globulin seed storage protein 2 basic chain (Precursor) OS=Sesamum indicum (Oriental sesame) PE=2 SV=1	Glutelin type-A 2 [Glycine soja]
AH01G20830	20	30	0	2	3	2.11249	3.14783	0	0.306155	0.365252	0.00712143	3.9355	up	91	49	3	4	3	9.21081	5.03303	0.343099	0.533612	0.339544	2.68e-06	7.12192	0.405418	4.40966	up	76	31	0	0	1	7.87171	3.20843	0.103088	0	0.139477	6.54e-05	7.33299	up	--	--	--	--	Protein LURP-one-related 6 GN=At2g05910 OS=Arabidopsis thaliana (Mouse-ear cress) PE=2 SV=1	hypothetical protein MTR_2g042230 [Medicago truncatula]
AH18G02500	750	344	12	10	10	24.5499	11.0468	0.388336	0.328597	0.324431	0.000103291	5.72447	up	2937	1101	12	11	13	96.5911	36.5418	0.402525	0.392889	0.430317	6.18e-06	66.5665	0.408577	7.41078	up	1307	1206	19	0	3	43.1868	39.6009	0.660774	0	0.122842	1.34e-94	7.40582	up	[G]	Carbohydrate transport and metabolism	--	K01193|0.0|vvi:100232951|CWINV	Beta-fructofuranosidase, cell wall isozyme (Precursor) GN=BFRUCT1 OS=Pisum sativum (Garden pea) PE=2 SV=1	PREDICTED: beta-fructofuranosidase, cell wall isozyme-like isoform 1 [Glycine max]
AH15G36220	55	94	1	0	5	6.4458	10.689	0.130137	0.107428	0.66893	2.7e-08	5.24352	up	119	82	1	0	1	13.6891	9.49075	0.125854	0	0.120119	3.26e-20	11.5899	0.081991	7.25001	up	87	26	0	0	1	10.4937	3.11076	0	0	0.154895	0.00177286	7.41244	up	--	--	--	--	--	uncharacterized protein LOC100787709 precursor [Glycine max]
AH18G12720	313	155	7	6	4	7.69855	3.78765	0.133822	0.0898351	0.056802	4.25e-05	5.41239	up	697	596	3	2	4	16.8537	14.5637	0.0403882	0.0314392	0.0524664	1.45e-88	15.7087	0.0414313	7.76764	up	512	295	2	5	0	12.584	7.37704	0.0359044	0.0761555	0	1.52e-13	7.41803	up	[RTKL]	--	--	--	G-type lectin S-receptor-like serine/threonine-protein kinase At4g27290 (Precursor) GN=At4g27290 OS=Arabidopsis thaliana (Mouse-ear cress) PE=3 SV=4	PREDICTED: uncharacterized protein LOC100262430 [Vitis vinifera]
AH04G08660	120	31	0	0	0	7.90972	2.05779	0	0.0612661	0	0.00900106	#NAME?	up	1262	443	4	4	3	82.8529	29.262	0.283862	0.329294	0.206867	1.22e-05	56.0575	0.273341	7.87786	up	285	425	3	2	1	19.6301	28.8149	0.251506	0.198016	0.0866814	2.71e-24	7.45619	up	--	--	--	--	Stilbene synthase 1 OS=Arachis hypogaea (Peanut) PE=2 SV=1	resveratrol synthase [Arachis hypogaea]
AH02G24970	317	124	1	0	0	14.3122	5.39538	0.0227374	0	0	3.28e-05	9.41977	up	3725	1688	1	2	10	156.949	73.1271	0.0219536	0.0822938	0.359455	1.08e-10	115.038	0.154567	9.30196	up	2897	2075	16	1	22	126.681	88.7489	0.712522	0.0664417	0.910294	4.82e-38	7.57449	up	--	--	--	K01051|0.0|vvi:100255703|hypothetical protein LOC100255703	Pectinesterase 2 (Precursor) GN=PECS-2.1 OS=Citrus sinensis (Sweet orange) PE=2 SV=1	PREDICTED: pectinesterase 2-like [Glycine max]
AH12G04930	44	39	1	0	0	2.59163	2.04815	0.0577219	0.0790158	0	1.47e-07	7.00273	up	284	191	1	1	1	19.6154	11.8978	0.0595622	0.060709	0.0545163	4.11e-23	15.7566	0.0582625	7.90868	up	113	149	0	1	1	7.84155	10.0536	0.0816574	0.129981	0.0677446	7.47e-29	7.61074	up	[QR]	--	--	--	Anthranilate N-methyltransferase OS=Ruta graveolens (Common rue) PE=1 SV=1	Anthranilate N-methyltransferase [Glycine soja]
AH09G22470	57	75	0	0	4	2.50592	3.35584	0	0	0.205265	5.66e-10	5.65382	up	35	49	0	0	1	1.59703	2.20239	0	0	0.0466908	1.39e-11	1.89971	0.0155636	6.99193	up	58	75	1	0	0	2.61269	3.32833	0.112627	0	0	1.02e-15	7.6213	up	[KAD]	--	--	K09422|4e-46|pop:POPTR_565840|MYB195	Myb-related protein 305 OS=Antirrhinum majus (Garden snapdragon) PE=2 SV=1	Transcription factor MYB21 [Glycine soja]
AH04G15130	241	120	1	4	4	10.969	5.39044	0.0487617	0.210752	0.195537	1.24e-05	5.95229	up	1168	624	10	5	3	52.8187	28.8843	0.460978	0.264764	0.136198	9.78e-12	40.8515	0.287313	7.23858	up	692	814	4	0	7	31.4582	36.412	0.205519	0	0.325662	7.15e-86	7.67742	up	--	--	Molecular Function: mannose-6-phosphate isomerase activity (GO:0004476);; Molecular Function: protein binding (GO:0005515);; Cellular Component: cytosol (GO:0005829);; Biological Process: response to blue light (GO:0009637);; Biological Process: response to absence of light (GO:0009646);; Biological Process: response to sucrose (GO:0009744);; Biological Process: chloroplast avoidance movement (GO…	--	Uncharacterized protein At1g66480 GN=At1g66480 OS=Arabidopsis thaliana (Mouse-ear cress) PE=2 SV=1	PREDICTED: uncharacterized protein At1g66480-like [Glycine max]
AH11G35930	34	53	1	2	0	3.96679	6.04119	0.130386	0.3202	0	9.44e-07	5.47961	up	147	71	9	0	5	16.7007	8.02173	1.08663	0	0.597099	3.28e-05	12.3612	0.561243	4.55951	up	48	103	0	0	1	5.84984	12.3431	0.107577	0	0.149162	6.8e-07	7.82508	up	[K]	Transcription	--	--	Homeobox-leucine zipper protein HOX1 OS=Oryza sativa subsp. japonica (Rice) PE=1 SV=1	PREDICTED: homeobox-leucine zipper protein HAT14-like [Glycine max]
AH12G28010	102	162	2	1	1	4.07235	7.05662	0.0466139	0.0864424	0.0238139	1.22e-14	6.66257	up	2277	999	4	0	4	94.2604	42.3095	0.192823	0	0.138407	8.78e-10	68.2849	0.11041	9.2764	up	1727	1281	2	0	17	74.4987	55.2522	0.0833107	0	0.624999	4.72e-46	7.89416	up	--	--	--	K01051|0.0|vvi:100255703|hypothetical protein LOC100255703	Pectinesterase 2 (Precursor) GN=PECS-2.1 OS=Citrus sinensis (Sweet orange) PE=2 SV=1	hypothetical protein PHAVU_010G079900g [Phaseolus vulgaris]
AH03G46680	82	159	3	3	2	1.62258	3.03523	0.0634395	0.0704603	0.043497	2.1e-06	5.52913	up	462	264	8	1	1	8.95483	5.20702	0.160491	0.0234727	0.0197142	1.46e-12	7.08092	0.0678926	6.78147	up	659	159	4	1	0	13.2538	3.16256	0.0897314	0.0280793	0	0.00136115	7.92475	up	[C]	Energy production and conversion	--	--	Cannabidiolic acid synthase (Precursor) GN=CBDAS OS=Cannabis sativa (Hemp) PE=1 SV=1	PREDICTED: tetrahydrocannabinolic acid synthase-like [Glycine max]
AH14G02430	496	134	2	2	0	31.414	8.48086	0.144872	0.178983	0	0.00597514	7.93664	up	3234	2138	0	0	4	202.742	135.672	0	0	0.266181	1.9e-37	169.207	0.088727	10.9904	up	1608	2340	13	1	10	104.962	150.877	0.898848	0.0914794	0.737468	1.04e-34	7.93681	up	--	--	--	--	Stilbene synthase 3 OS=Arachis hypogaea (Peanut) PE=2 SV=1	resveratrol synthase 3 [Arachis hypogaea]
AH03G11420	1075	2257	9	23	57	46.0038	92.5277	0.411482	0.955242	2.40805	3.26e-06	5.83646	up	3986	2287	45	18	23	168.462	98.2023	1.88232	0.815215	0.981121	5.34e-14	133.332	1.22622	6.7893	up	3128	3207	11	6	21	136.842	138.222	0.509138	0.305249	0.961413	7.9e-100	7.96022	up	[C]	Energy production and conversion	--	--	External alternative NAD(P)H-ubiquinone oxidoreductase B1, mitochondrial (Precursor) GN=NDB1 OS=Solanum tuberosum (Potato) PE=3 SV=1	Apoptosis-inducing factor like A [Glycine soja]
AH01G30420	1054	554	8	20	11	33.972	17.6362	0.33495	0.514559	0.491942	4.2e-07	5.99382	up	3846	3232	28	8	7	129.945	107.738	1.47833	0.301058	0.255845	4.31e-102	118.842	0.67841	7.96347	up	3100	3141	11	7	18	108.351	105.551	0.500328	0.355156	0.53667	1.25e-100	8.01556	up	[Q]	Secondary metabolites biosynthesis, transport and catabolism	--	--	Prolycopene isomerase, chloroplastic (Precursor) GN=CRTISO OS=Daucus carota (Wild carrot) PE=2 SV=1	PREDICTED: prolycopene isomerase, chloroplastic [Eucalyptus grandis]
AH03G03190	50	124	0	2	4	1.84797	4.53238	0	0.103923	0.169409	0.00168107	5.46616	up	261	237	0	0	0	9.59018	8.76205	0	0	0	5.62e-59	9.17611	0	#NAME?	up	360	279	0	2	1	13.6019	10.3778	0	0.108918	0.0478318	8.22e-47	8.3101	up	--	--	--	--	UDP-glucose iridoid glucosyltransferase GN=UGT76A2 OS=Catharanthus roseus (Madagascar periwinkle) PE=1 SV=1	UDP-glucosyltransferase family protein [Medicago truncatula]
AH18G27380	38	25	0	0	0	2.65264	1.77999	0	0	0	2.79e-06	#NAME?	up	250	127	0	0	0	17.1224	8.81072	0	0	0	3.15e-11	12.9665	0	#NAME?	up	79	138	1	0	0	5.49441	9.19338	0.108192	0	0	4.71e-12	8.32668	up	[H]	Coenzyme transport and metabolism	--	K09833|8e-95|vvi:100232967|HGGT	Naringenin 8-dimethylallyltransferase 2, chloroplastic (Precursor) GN=N8DT-2 OS=Sophora flavescens (Ku shen) PE=1 SV=1	genistein 6-dimethylallyltransferase [Sophora flavescens]
AH19G28750	146	253	0	3	14	11.0079	18.2688	0	0.265953	1.06983	8.04e-09	5.16197	up	1368	652	7	0	1	103.024	49.1166	0.535672	0	0.0749686	1.53e-10	76.0705	0.203547	8.57872	up	562	967	0	0	7	42.9811	73.5706	0	0	0.570642	2.9e-17	8.35831	up	[O]	Posttranslational modification, protein turnover, chaperones	--	--	Glutathione transferase GST 23 OS=Zea mays (Maize) PE=2 SV=1	unknown [Medicago truncatula]
AH16G36900	281	79	1	0	0	13.9407	3.99923	0.0574738	0	0	0.00324037	9.12942	up	1001	421	1	2	0	49.5604	21.0233	0.052769	0.125623	0	1.03e-08	35.2918	0.059464	9.49318	up	865	709	2	1	4	44.075	35.6658	0.14223	0.072222	0.258589	2.39e-83	8.39298	up	[G]	Carbohydrate transport and metabolism	--	--	--	PREDICTED: acidic mammalian chitinase-like [Glycine max]
AH04G11070	31	29	0	0	2	1.26789	1.20783	0	0.0385008	0.0948558	0.000115337	5.51968	up	188	98	0	0	3	7.69079	4.0248	0	0	0.12867	2.92e-09	5.8578	0.04289	7.17389	up	100	131	0	0	1	4.23346	5.43155	0.0387966	0	0.0527984	9.91e-27	8.43985	up	[Q]	Secondary metabolites biosynthesis, transport and catabolism	--	--	Isoflavone 2&apos;-hydroxylase GN=CYP81E1 OS=Glycyrrhiza echinata (Licorice) PE=1 SV=2	Isoflavone 2&apos;-hydroxylase [Glycine soja]
AH13G14070	50	49	2	0	2	9.51405	9.33448	0.44521	0	0.451756	2.52e-07	5.24885	up	571	341	8	5	2	109.38	65.0778	1.66655	1.19166	0.406448	3.43e-14	87.2289	1.08822	6.5277	up	841	887	0	6	1	160.663	169.303	0.184471	1.41723	0.252974	1.28e-94	8.51791	up	--	--	--	--	Proteinase inhibitor type-2 CEVI57 (Precursor) GN=CEVI57 OS=Solanum lycopersicum (Tomato) PE=2 SV=1	PREDICTED: proteinase inhibitor type-2 CEVI57-like [Fragaria vesca subsp. vesca]
AH17G03460	37	26	0	0	3	3.29932	2.64773	0	0	0.273859	0.000147087	5.0079	up	149	94	3	0	0	14.4366	8.87036	0.257416	0	0	5.87e-15	11.6535	0.0858052	6.93855	up	154	96	0	1	0	14.0519	10.8474	0	0.113167	0	2.79e-15	8.53471	up	--	--	--	--	Putative Myb family transcription factor At1g14600 GN=At1g14600 OS=Arabidopsis thaliana (Mouse-ear cress) PE=2 SV=2	PREDICTED: putative Myb family transcription factor At1g14600-like [Glycine max]
AH11G30980	2657	3399	106	86	123	162.376	228.012	7.74725	6.1371	7.51997	2.7e-21	4.88316	up	37906	13525	140	71	65	2331.1	798.839	8.94939	4.63731	4.03496	3.41e-06	1564.97	5.87389	8.1426	up	26135	22559	52	50	73	1785.82	1504.8	3.35583	2.98441	5.1209	5.32e-58	8.69689	up	--	--	--	--	Stress-induced protein SAM22 OS=Glycine max (Soybean) PE=1 SV=1	Chain A, Crystal Structure Of Apo Ara H 8
AH16G41710	326	134	1	0	2	14.2408	5.87905	0.0484253	0.0413779	0.0912589	4.72e-05	7.88567	up	2878	613	6	2	2	125.896	26.8954	0.244576	0.0879788	0.074886	0.000594503	76.3955	0.135814	9.04751	up	825	850	3	1	2	36.4706	37.3295	0.13548	0.0626067	0.111176	1.34e-94	8.69915	up	[G]	Carbohydrate transport and metabolism	--	K01176|1e-138|vvi:100245165|hypothetical protein LOC100245165	Alpha-amylase (Precursor) GN=AMY1.1 OS=Vigna mungo (Black gram) PE=2 SV=1	PREDICTED: alpha-amylase-like [Cicer arietinum]
AH16G11820	59	91	0	0	0	11.4571	18.5335	0	0	0	1.87e-14	#NAME?	up	731	299	5	1	1	139.568	57.7769	1.12378	0.257004	0.219572	6.54e-07	98.6724	0.533452	7.80086	up	1006	717	3	0	2	209.379	147.832	0.78835	0	0.537505	3.28e-38	9.00543	up	--	--	--	--	Wound-induced protein WIN1 (Precursor) GN=WIN1 OS=Solanum tuberosum (Potato) PE=2 SV=1	pseudo-hevein, partial [Dipteryx odorata]
AH11G32150	146	261	1	6	5	11.88	21.6881	0.102959	0.584721	0.468341	5.91e-09	5.69841	up	7347	1041	6	10	9	593.835	82.6415	0.55493	0.872485	0.83662	0.00382407	338.238	0.754678	8.99199	up	4273	4132	9	3	10	341.659	335.668	0.929	0.385923	1.04321	4.5e-107	9.15462	up	--	--	--	--	Pathogenesis-related protein 2 OS=Phaseolus vulgaris (Kidney bean) PE=2 SV=1	Ara h 8 allergen isoform 3 [Arachis hypogaea]
AH12G28030	136	71	3	0	0	6.36335	3.19737	0.14474	0	0	1.24e-06	6.74123	up	2138	682	4	0	5	99.2298	32.1993	0.186843	0	0.225552	1.11e-05	65.7146	0.137465	8.8901	up	1429	1275	2	0	5	68.6504	60.6858	0.123378	0	0.281199	4.47e-108	9.17645	up	--	--	--	K01051|0.0|vvi:100255703|hypothetical protein LOC100255703	Pectinesterase 2 (Precursor) GN=PECS-2.1 OS=Citrus sinensis (Sweet orange) PE=2 SV=1	PREDICTED: pectinesterase 2-like [Glycine max]
AH11G10210	20	23	0	0	0	0.817674	0.916437	0	0	0	0.000717363	#NAME?	up	360	89	0	1	0	14.1129	3.54219	0	0.0493985	0	0.000445705	8.82754	0.0164662	9.41775	up	219	175	0	0	1	8.74587	6.96954	0	0	0.050971	1.53e-42	9.21167	up	--	--	--	--	PI-PLC X domain-containing protein At5g67130 (Precursor) GN=At5g67130 OS=Arabidopsis thaliana (Mouse-ear cress) PE=1 SV=1	hypothetical protein PHAVU_011G058300g [Phaseolus vulgaris]
AH05G38930	1558	1356	5	8	13	267.889	228.434	0.885566	1.3903	2.11957	1.72e-39	7.42877	up	5615	4451	30	5	19	962.918	777.64	5.12768	0.985237	3.16695	7.62e-89	870.279	3.09329	8.14213	up	5979	10091	15	11	14	1062.36	1785.93	2.55765	2.05598	2.45258	3.1e-23	9.22327	up
AH06G10350	501	234	0	0	13	6.4948	2.94214	0	0	0.168478	1.54e-05	6.44047	up	2868	1619	14	0	2	36.7536	21.2435	0.184501	0	0.0257642	1.92e-17	28.9985	0.0700885	8.73022	up	1990	3545	2	0	11	26.176	45.7407	0.0361501	0	0.163401	8.91e-19	9.31769	up	[V]	Defense mechanisms	--	--	Pleiotropic drug resistance protein 1 GN=PDR1 OS=Nicotiana tabacum (Common tobacco) PE=2 SV=1	Pleiotropic drug resistance protein 1 [Glycine soja]
AH08G23290	1268	413	2	0	1	113.719	30.5168	0.174057	0	0.0885214	0.000100196	9.76187	up	2435	2792	0	3	2	220.486	242.82	0	0.330995	0.152448	4.47e-123	231.653	0.161148	10.6345	up	1040	1672	2	1	2	90.3953	150.777	0.211636	0.151595	0.262636	8.23e-26	9.65753	up	[H]	Coenzyme transport and metabolism	--	K09833|2e-78|vvi:100232967|HGGT	Naringenin 8-dimethylallyltransferase 2, chloroplastic (Precursor) GN=N8DT-2 OS=Sophora flavescens (Ku shen) PE=1 SV=1	isoliquiritigenin dimethylallyltransferase [Sophora flavescens]
AH16G41330	151	87	0	0	1	11.9337	6.63523	0	0	0.0844148	2.89e-10	8.51226	up	1035	766	3	5	1	81.7257	60.1577	0.238431	1.05245	0.175679	6.84e-47	70.9417	0.488853	8.24848	up	1308	994	0	0	3	109.045	82.594	0.0689271	0	0.282291	2.9e-59	10.1735	up	--	--	--	--	--	unnamed protein product [Vitis vinifera]
AH18G04730	247	211	2	4	9	14.7355	13.4878	0.16605	0.329779	0.631643	1.68e-20	5.55151	up	2558	945	3	8	2	148.201	55.0677	0.217035	0.585176	0.145946	7.99e-07	101.634	0.316052	8.6779	up	6461	6802	10	0	1	398.468	411.206	0.775079	0	0.0875827	2.46e-109	10.8043	up	--	--	--	--	KiTH-2 OS=Actinidia deliciosa (Kiwi) PE=1 SV=1	Ripening related protein family [Medicago truncatula]
AH08G29090	178	106	1	0	4	12.1186	7.05513	0.0696716	0	0.286864	7.83e-10	6.44782	up	1166	626	0	0	0	78.8518	42.1611	0	0	0	1.44e-17	60.5065	0	#NAME?	up	350	868	1	0	0	24.2801	59.6017	0.116208	0	0	1.34e-08	10.8145	up	[KAD]	--	--	K09422|2e-83|pop:POPTR_774521|MYB201	Myb-related protein 308 OS=Antirrhinum majus (Garden snapdragon) PE=2 SV=1	PREDICTED: myb-related protein 330-like [Glycine max]
AH12G03980	292	189	0	1	5	19.298	12.25	0	0.119655	0.345062	4.33e-15	6.94355	up	1618	1033	0	1	0	106.227	67.8207	0	0.0737529	0	1.58e-30	87.0238	0.0245843	11.98	up	810	1370	0	1	0	54.3516	91.2176	0.0559987	0.0820769	0	4.17e-23	11.656	up	[KAD]	--	--	K09422|2e-76|pop:POPTR_774521|MYB201	Myb-related protein 308 OS=Antirrhinum majus (Garden snapdragon) PE=2 SV=1	MYB transcription factor MYB92 [Glycine max]
AH04G08910	464	495	1	0	0	17.6149	18.4353	0.0400703	0	0	8.43e-41	10.5312	up	2982	1622	1	0	0	113.237	63.1793	0.038929	0	0	2.02e-20	88.2082	0.0129763	12.7673	up	2900	1792	0	0	1	111.515	68.2043	0	0	0.0463937	4.05e-29	12.7864	up	[C]	Energy production and conversion	--	--	Reticuline oxidase-like protein (Precursor) GN=At4g20830 OS=Arabidopsis thaliana (Mouse-ear cress) PE=1 SV=2	FAD-binding berberine family protein [Medicago truncatula]
AH05G22840	62	89	7	1	12	2.38915	3.44413	0.294463	0.0714929	0.467349	2.23e-06	3.53075	up	236	129	6	3	2	9.11972	5.07726	0.235158	0.138409	0.0781539	7.57e-09	7.09849	0.150574	5.65345	up	197	305	0	0	0	7.67656	11.7986	0	0	0	2.95e-23	#NAME?	up	--	--	--	--	Miraculin (Precursor) OS=Synsepalum dulcificum (Miracle fruit) PE=1 SV=3	uncharacterized protein LOC100790688 precursor [Glycine max]
AH05G26170	97	246	0	0	16	7.46436	17.6748	0	0.0981397	1.27921	0.003305	5.02556	up	480	265	2	5	3	37.0113	21.101	0.16312	0.509667	0.326294	1.8e-11	29.0562	0.333027	6.82239	up	283	385	0	0	0	22.0775	30.1872	0.100144	0	0	1.44e-42	#NAME?	up	[F]	Nucleotide transport and metabolism	--	--	Bark storage protein A (Precursor) GN=BSPA OS=Populus deltoides (Eastern poplar) PE=2 SV=1	conserved hypothetical protein [Ricinus communis]
AH03G46810	49	35	0	2	0	2.04734	1.43747	0	0.112854	4.9e-07	5.12e-07	6.02131	up	309	110	2	0	3	12.6488	4.55772	0.0848442	0	0.125445	7.87e-05	8.60326	0.0700964	6.98749	up	277	290	0	0	0	11.5533	12.0496	0	0	0	7.78e-58	#NAME?	up	[C]	Energy production and conversion	--	--	Tetrahydrocannabinolic acid synthase (Precursor) OS=Cannabis sativa (Hemp) PE=1 SV=1	PREDICTED: tetrahydrocannabinolic acid synthase-like [Glycine max]
AH07G19100	82	59	0	1	7	21.0727	12.0034	0	0.213877	1.8068	7.24e-09	4.7566	up	454	225	1	1	5	117.483	58.0077	0.122712	0.141206	1.01825	4.13e-09	87.7454	0.427391	7.20003	up	339	416	0	0	0	84.26	119.359	0.303469	0	0	9.68e-70	#NAME?	up	--	--	--	--	--	uncharacterized protein LOC100787789 precursor [Glycine max]
AH15G18100	67	27	0	0	0	3.74534	1.48683	0	0	0	0.000448946	#NAME?	up	485	315	4	0	3	26.9826	17.7862	0.22071	0	0.162572	3.6e-21	22.3844	0.127761	7.43539	up	255	217	0	0	0	14.4999	12.2183	0	0	0	1.29e-50	#NAME?	up	[R]	General function prediction only	--	--	Protein SRG1 GN=SRG1 OS=Arabidopsis thaliana (Mouse-ear cress) PE=2 SV=1	PREDICTED: protein SRG1-like [Glycine max]
AH05G22520	42	15	0	0	0	0.396512	0.140726	0	0	0	0.00520952	#NAME?	up	128	88	0	1	0	1.20327	0.841313	0	0.011396	0	2.15e-21	1.02229	0.00379867	8.36261	up	86	69	0	0	0	0.828522	0.655841	0	0	0	1.63e-19	#NAME?	up	--	--	--	--	TMV resistance protein N GN=N OS=Nicotiana glutinosa (Tobacco) PE=1 SV=1	PREDICTED: TMV resistance protein N-like, partial [Cicer arietinum]
AH08G29300	44	20	0	0	0	3.40914	1.59534	0	0	0	0.000208349	#NAME?	up	166	108	0	0	1	12.9836	8.48359	0	0	0.0800628	8.1e-19	10.7336	0.0266876	8.69715	up	95	138	0	0	0	7.55551	10.7853	0.0697514	0	0	1.13e-23	#NAME?	up	--	--	--	--	Ethylene-responsive transcription factor ERF114 GN=ERF114 OS=Arabidopsis thaliana (Mouse-ear cress) PE=2 SV=1	Ethylene-responsive transcription factor RAP2-6 [Medicago truncatula]
AH10G03200	32	31	0	0	0	1.20855	1.17582	0	0	0	2.86e-06	#NAME?	up	346	98	1	0	0	12.7196	3.62752	0.039887	0	0	0.000137641	8.17356	0.0132957	9.39268	up	177	432	0	0	0	6.68578	16.0483	0	0	0	2.4e-08	#NAME?	up	--	--	--	--	Polyphenol oxidase, chloroplastic (Precursor) OS=Malus domestica (Apple) PE=2 SV=1	Polyphenol oxidase A1, chloroplastic [Glycine soja]
AH19G28730	106	143	0	0	4	7.86875	10.2116	0	0	0.316146	3.76e-17	6.56918	up	858	363	0	0	2	63.9136	27.2373	0	0	0.145868	6.69e-09	45.5754	0.0486227	9.85271	up	392	366	0	0	0	29.8051	27.6288	0	0	0	6.51e-70	#NAME?	up	[O]	Posttranslational modification, protein turnover, chaperones	--	--	Glutathione transferase GST 23 OS=Zea mays (Maize) PE=2 SV=1	unknown [Medicago truncatula]
AH09G01720	32	54	0	0	1	2.01447	3.19309	0	0	0.0616035	7.7e-08	7.03331	up	250	238	0	0	0	15.4104	14.9444	0	0	0	4.06e-58	15.1774	0	#NAME?	up	256	273	0	0	0	16.1449	17.0437	0	0	0	5.02e-55	#NAME?	up	[QR]	--	--	--	Isoflavone 7-O-methyltransferase GN=D7OMT OS=Glycyrrhiza echinata (Licorice) PE=1 SV=1	RecName: Full=Isoflavone 7-O-methyltransferase; AltName: Full=Daidzein 7-O-methyltransferase [Glycyrrhiza echinata]
AH08G27930	44	17	0	0	0	3.42873	1.39457	0	0.0764185	0	0.00223654	#NAME?	up	121	48	0	0	0	9.7402	3.7305	0	0	0	4.15e-06	6.73535	0	#NAME?	up	110	29	0	0	0	9.25656	2.48276	0	0	0	0.00113524	#NAME?	up	--	--	--	--	--	hypothetical protein MTR_4g065093 [Medicago truncatula]
AH09G20210	41	22	0	0	0	2.84434	1.43561	0	0	0	4.11e-06	#REF!	up	50	65	0	0	0	3.49844	4.53805	0	0	0	2.2e-17	4.01825	0	#NAME?	up	45	229	0	0	0	3.16593	15.9273	0.0684528	0	0	0.0019057	#NAME?	up	--	--	--	K00469|5e-177|rcu:RCOM_1048680|myoinositol oxygenase, putative (EC:1.13.99.1)	Inositol oxygenase 4 GN=MIOX4 OS=Arabidopsis thaliana (Mouse-ear cress) PE=2 SV=1	Inositol oxygenase [Medicago truncatula]
AH11G25160	24	32	0	0	0	8.72134	11.1532	0	0	0	2.03e-05	#NAME?	up	27	39	0	0	0	10.0026	14.1701	0	0	0	1.32e-09	12.0863	0	#NAME?	up	20	33	0	0	0	7.94859	12.7712	0	0	0	2.75e-06	#NAME?	up	--	--	--	--	--	hypothetical protein glysoja_006809 [Glycine soja]
AH13G02630	34	43	0	0	0	2.7067	3.24046	0	0	0	8.35e-08	#NAME?	up	116	95	0	0	0	9.21332	7.56555	0	0	0	7.48e-30	8.38944	0	#NAME?	up	181	62	0	0	0	15.0035	5.00499	0	0	0	2.65e-05	#NAME?	up	[KAD]	--	--	K09422|5e-42|pop:POPTR_676067|MYB102	Transcription factor RAX3 GN=T16K5.40 OS=Arabidopsis thaliana (Mouse-ear cress) PE=2 SV=1	myb transcription factor [Medicago truncatula]
AH14G10870	111	205	0	0	0	6.01326	11.2222	0	0	0	8.6e-12	#NAME?	up	481	117	0	0	0	25.9508	6.40415	0	0	0	0.000119753	16.1775	0	#NAME?	up	291	122	0	0	0	16.1702	6.67886	0	0	0	8.61e-08	#NAME?	up	--	--	--	--	Glucan endo-1,3-beta-glucosidase (Precursor) OS=Pisum sativum (Garden pea) PE=2 SV=1	Glycoside hydrolase, family 17 [Medicago truncatula]
AH18G19950	23	32	0	0	0	2.16818	2.88564	0	0.0815436	0	2.69e-05	#NAME?	up	47	32	0	0	0	4.41263	2.99471	0	0	0	8.41e-12	3.70367	0	#NAME?	up	19	15	0	0	0	1.89831	1.45033	0.083978	0	0	0.00131515	#NAME?	up	[O]	Posttranslational modification, protein turnover, chaperones	--	--	Glutathione S-transferase U19 GN=F3F9.11 OS=Arabidopsis thaliana (Mouse-ear cress) PE=2 SV=1	tau class glutathione S-transferase [Glycine max]
AH06G20320	5	230	566	734	432	0.21957	7.60528	16.2604	23.7597	12.4651	0.00408838	-2.27824	down	3	29	190	134	292	0.144359	0.950489	6.28518	4.73433	9.75788	6.65e-05	0.547424	6.9258	-3.66459	down
AH20G04770	4	2	44	38	24	0.0953222	0.0605146	0.974996	0.837536	0.545088	0.00291029	-3.51343	down	4	2	30	23	29	0.110285	0.0570081	0.699407	0.533223	0.657102	0.000295004	0.0836466	0.629911	-3.17138	down
AH07G05660	0	13	73	210	176	0.000325299	0.36051	2.11551	5.79301	5.04204	0.00181105	-4.54126	down	0	53	289	161	200	0.00103007	1.36434	8.15059	4.57835	5.64728	1.88e-05	0.682685	6.12541	-3.01373	down
AH18G34470	152	211	939	756	923	8.61362	11.4747	49.0358	40.2984	49.2257	0.000180626	-2.23247	down	46	214	822	1069	877	2.6247	12.003	45.6567	58.8717	47.8242	4.39e-18	7.31383	50.7842	-2.80883	down
AH16G08210	9	7	78	45	50	0.726632	0.574071	6.38039	3.65296	4.10942	0.00187015	-2.81003	down	14	30	156	135	71	1.1232	2.33115	12.6871	11.0085	5.73906	0.00154418	1.72717	9.81155	-2.43752	down
AH05G03310	337	316	1216	1078	1074	43.3336	41.3552	148.185	132.086	135.193	0.00643309	-1.74446	down	142	209	569	837	1181	17.419	24.3377	71.7797	105.912	146.58	0.00133351	20.8783	108.091	-2.27941	down
AH13G52310	5	26	60	90	67	0.1988	1.04292	2.45094	3.53958	2.67348	0.00901884	-2.19913	down	3	12	23	45	41	0.151957	0.487896	0.9339	1.87121	1.66668	0.00181426	0.319927	1.4906	-2.25767	down
AH08G13250	49	60	220	162	180	1.43256	1.69337	6.39744	4.57264	5.25364	0.00837974	-1.7466	down	41	75	315	315	208	1.19858	2.1842	9.52183	9.65307	6.11081	2.23e-07	1.69139	8.42857	-2.24998	down
AH20G04510	272	370	2540	1125	2361	16.2602	23.1312	175.914	74.1007	160.95	0.00942422	-2.61288	down	479	790	3046	3394	2545	28.3889	47.1475	206.821	230.971	173.328	2.66e-11	37.7682	203.707	-2.22101	down
AH19G02400	1	10	33	45	49	0.198577	1.11343	3.32315	4.80032	4.98297	0.00538405	-2.92491	down	9	5	36	30	27	1.14892	0.683768	3.88608	3.2989	2.87948	0.00339285	0.916344	3.35482	-2.13018	down
AH03G13060	28	22	142	165	135	1.04643	0.78817	4.88772	5.66233	4.70725	0.000120821	-2.51988	down	11	9	48	28	51	0.439038	0.347328	1.78046	1.02455	1.82947	0.000718059	0.393183	1.54483	-2.06576	down
AH06G06180	32	67	267	153	223	1.68414	3.46522	14.2027	8.2395	11.5896	0.00123821	-2.08504	down	85	63	334	381	196	4.40192	3.30466	18.3335	20.4395	10.5043	0.000813108	3.85329	16.4258	-2.01922	down
AH03G24510	15	15	96	63	56	0.509467	0.496635	2.81386	1.86936	1.69867	0.00802238	-2.2188	down	12	33	84	109	71	0.421497	1.12334	2.73203	3.53112	2.16542	3.23e-05	0.772416	2.80952	-1.94913	down
AH14G33230	6	36	96	109	66	1.03077	5.77757	17.404	19.5228	11.715	0.0077109	-2.08139	down	20	19	50	73	93	3.10746	2.86244	8.85967	12.667	16.6525	0.00109476	2.98495	12.7264	-1.86733	down
AH01G24440	11	13	49	86	55	0.445493	0.512082	1.93513	3.31627	1.98917	0.00676354	-2.36459	down	16	16	50	63	61	0.612831	0.589853	2.13114	2.54186	2.24889	0.000377102	0.601342	2.30729	-1.84057	down
AH13G49980	314	366	1974	1011	1712	38.3913	41.5365	240	127.897	220.819	0.0043214	-2.16858	down	306	884	2348	2224	1675	35.09	113.075	309.158	304.854	211.643	4.82e-06	74.0826	275.219	-1.78928	down
AH04G01390	165	128	2281	892	1742	12.3926	8.65686	177.632	62.1068	122.271	0.00358179	-3.44448	down	417	968	2449	3018	1642	29.0772	67.0974	184.782	239.769	133.079	0.0020978	48.0873	185.877	-1.75635	down
AH03G30710	15	13	83	60	111	0.829498	0.688	4.64309	3.21117	6.21385	0.00100542	-2.55991	down	60	63	152	129	95	3.22913	3.40436	8.59153	7.26552	5.28426	0.00699288	3.31674	7.0471	-1.00987	down
AH10G19760	45	53	8	13	5	1.58449	1.79905	0.310298	0.430923	0.199181	0.0049387	2.53597	up	91	66	14	10	35	3.13519	2.33784	0.513284	0.38553	1.20844	7.76e-05	2.73652	0.702417	2.01252	up
AH17G10780	285	229	56	49	111	6.74124	5.18959	1.20114	1.07605	2.41136	0.000840993	1.87181	up	416	273	102	61	57	9.78209	6.57376	2.3627	1.41319	1.26975	4.49e-06	8.17793	1.68188	2.24831	up
AH15G37510	44	46	14	8	3	5.37557	5.6013	1.7105	1.01787	0.400692	0.0090361	2.47206	up	42	82	17	5	7	5.25344	10.2293	2.16887	0.729097	0.873458	0.00191909	7.74137	1.25714	2.69727	up
AH20G33450	273	263	14	54	70	11.6066	10.7259	0.599276	2.14295	2.85333	8.05e-07	2.57681	up	161	115	28	16	18	6.8818	5.05636	1.16762	0.682065	0.738012	5.08e-11	5.96908	0.862566	2.75553	up
AH19G15430	40	45	6	2	12	2.68952	2.95059	0.425376	0.18408	0.795338	0.00531561	2.70407	up	23	29	5	1	3	1.57825	1.97708	0.345211	0.0785592	0.201519	0.000621728	1.77767	0.20843	3.13079	up
AH01G05860	186	326	30	38	47	4.75823	8.69183	0.835221	0.941952	1.32917	0.000291754	2.76942	up	349	348	36	38	37	9.00416	8.69208	0.975626	0.993611	1.08622	5.16e-28	8.84812	1.01848	3.25279	up
AH02G10570	30	27	4	1	0	1.26837	1.12653	0.178703	0.0750218	0	0.00199116	4.13834	up	89	73	1	2	4	3.73701	3.14557	0.0433074	0.100789	0.168556	7.55e-18	3.44129	0.104217	5.13415	up
AH02G04360	0	0	38	25	63	1.63e-16	6.35e-22	1.81538	1.16332	2.90752	0.000174707	#VALUE!	down	0	0	9	12	23	0.000120985	3.5e-11	0.439854	0.595878	1.11047	0.0016635	6.04925e-05	0.715401	#VALUE!	down
AH08G21590	28	21	0	0	0	0.754803	0.545941	0	0	0	0.000134151	#NAME?	up	36	31	0	0	0	0.968662	0.840497	0	0	0	8.96e-10	0.904579	0	#NAME?	up
AH09G10070	45	16	0	0	0	0.948079	0.354009	0.000109933	2.1e-05	2.2e-05	0.00475608	#NAME?	up	32	33	0	0	0	0.663646	0.701126	3.02e-05	4.57e-05	3.62e-05	1.98e-09	0.682386	3.73667e-05	#NAME?	up
AH01G08490	0	2	53	23	64	1.09e-186	0.257774	7.34866	3.36711	6.39814	0.000983799	-5.52946	down																0	6	35	32	39	0	0.800733	6.20129	3.26202	4.58198	5.03e-05	-3.57404	down
AH15G31920	14	18	88	68	132	1.23613	1.49414	6.47566	6.36505	9.53703	0.00467678	-2.5527	down																14	4	66	102	118	1.53022	0.543659	5.49054	9.5625	10.5675	9.23e-08	-3.41038	down	--	--	--	--	--	conserved hypothetical protein [Ricinus communis]
AH08G14520	21	37	107	160	116	1.35211	2.37818	7.04331	10.0943	7.65459	0.00255754	-2.1069	down																19	28	231	169	217	1.29675	1.85638	15.7255	12.2947	15.3764	3.38e-16	-3.14098	down	--	--	--	K08235|6e-136|rcu:RCOM_0474040|Xyloglucan endotransglucosylase/hydrolase protein 2 precursor, putative (EC:2.4.1.207)	Probable xyloglucan endotransglucosylase/hydrolase protein 31 (Precursor) GN=F14D17.60 OS=Arabidopsis thaliana (Mouse-ear cress) PE=2 SV=2	Putative xyloglucan endotransglucosylase/hydrolase protein 32 [Glycine soja]
AH11G11050	76	60	9	23	11	2.69604	2.22552	0.406925	0.908767	0.456065	0.00365819	2.28591	up																45	49	26	5	14	1.68153	1.7721	1.04876	0.217297	0.595543	0.0097984	1.6362	up	--	--	--	K14487|0.0|vvi:100250868|hypothetical protein LOC100250868	Probable indole-3-acetic acid-amido synthetase GH3.1 GN=GH3.1 OS=Arabidopsis thaliana (Mouse-ear cress) PE=2 SV=1	PREDICTED: probable indole-3-acetic acid-amido synthetase GH3.1 isoform 1 [Glycine max]
AH03G19920	63	125	6	13	11	6.44884	12.3483	0.632738	1.24827	1.07194	0.00213909	3.26201	up																52	48	9	27	8	5.51961	5.08474	0.972746	2.90323	0.843239	0.00441519	1.7559	up	--	--	--	--	--	PREDICTED: uncharacterized protein LOC101515256 [Cicer arietinum]
AH01G11330	264	217	59	115	55	7.3333	6.31503	1.87344	3.47069	1.72184	0.00370259	1.69525	up																201	308	98	11	41	5.76868	8.60443	3.08826	0.382692	1.33834	0.000258914	2.33427	up	--	--	--	K14487|0.0|vvi:100250868|hypothetical protein LOC100250868	Probable indole-3-acetic acid-amido synthetase GH3.1 GN=GH3.1 OS=Arabidopsis thaliana (Mouse-ear cress) PE=2 SV=1	PREDICTED: probable indole-3-acetic acid-amido synthetase GH3.1 isoform 1 [Glycine max]
AH02G25860	15	34	2	0	0	1.60722	3.47702	0.231109	0.0945393	0	0.00268508	5.2335	up																24	28	0	0	0	2.63914	3.11462	0	0	0	3.79e-06	#NAME?	up	--	--	--	--	LOB domain-containing protein 31 GN=F6N15.25 OS=Arabidopsis thaliana (Mouse-ear cress) PE=2 SV=2	hypothetical protein PHAVU_010G084900g [Phaseolus vulgaris]
AH19G20260	83	34	0	0	0	5.03199	2.03145	0	0	0	0.000190102	#NAME?	up																1090	509	0	0	0	67.5556	31.046	0	0	0	3.22e-12	#NAME?	up	[R]	General function prediction only	--	--	Deacetoxyvindoline 4-hydroxylase GN=D4H OS=Catharanthus roseus (Madagascar periwinkle) PE=1 SV=2	hypothetical protein VITISV_000872 [Vitis vinifera]
AH09G05300	0	1	14	23	26	0.0249595	0.0543469	0.441446	0.714394	0.781302	0.00653236	-5.37697	down
AH03G23470	0	3	44	26	22	0.0197513	0.0844025	1.01899	0.600013	0.515081	0.00151591	-4.33573	down
AH15G01890	17	10	233	93	154	1.4175	0.850732	20.4484	7.93564	14.0425	0.00519294	-3.52516	down
AH01G03570	111	82	1298	566	980	17.0887	12.5597	198.135	85.0694	147.863	0.00148372	-3.25691	down
AH20G10570	6	2	29	44	30	0.303973	0.128695	1.47818	2.13041	1.49673	0.00935582	-3.05467	down
AH02G22690	234	186	1858	939	1765	18.2768	13.9142	144.151	83.999	142.388	0.000613965	-2.81819	down
AH19G23290	5	16	81	63	52	0.172083	0.429747	2.03881	1.71934	1.5352	0.00249615	-2.6104	down
AH15G03000	56	49	381	208	384	5.21545	4.61239	38.0561	20.4879	37.8118	0.000607424	-2.59009	down
AH18G08070	18	25	99	168	98	0.870305	1.58951	9.93882	13.7446	8.46059	0.00279542	-2.46646	down
AH05G06890	106	189	1053	520	833	10.117	18.7468	111.463	54.4235	86.9419	0.00370338	-2.4121	down
AH20G21860	84	165	639	707	681	4.64067	8.94202	36.4508	39.2267	45.6518	3.76e-05	-2.41022	down
AH18G20360	169	77	770	623	608	7.16336	3.14182	28.7146	23.7493	22.9685	3.76e-05	-2.39473	down
AH16G20100	121	238	1055	966	777	4.4933	9.51188	48.1719	42.6908	34.5769	7.64e-05	-2.3466	down
AH12G35940	629	825	3828	2448	3928	26.3295	35.1169	173.91	108.985	185.025	0.000689275	-2.19295	down
AH16G16620	114	258	970	841	716	31.9243	78.1101	326.362	262.663	233.222	0.000352375	-2.1496	down
AH16G41550	26	96	322	298	194	0.868784	3.5464	12.75	11.4962	7.93109	0.0008652	-2.1268	down
AH06G05320	45	134	405	372	367	10.5749	31.0858	95.8592	86.0355	84.6629	0.000580854	-2.06433	down
AH18G10260	893	764	4134	2280	4109	12.9619	11.2637	66.8022	36.1133	66.1467	0.00417416	-2.04466	down
AH17G20370	19	26	81	121	83	0.274338	0.441287	1.56187	2.23984	1.55473	0.0075394	-2.04409	down
AH11G31830	64	206	715	526	453	14.9071	47.2591	160.137	117.436	101.523	0.000698712	-2.03747	down
AH06G06610	63	28	209	154	205	1.5457	0.720202	5.2541	3.96881	4.96784	0.00163249	-2.01328	down
AH05G34860	162	137	810	522	521	9.70888	8.7632	53.8801	30.0618	37.5429	0.00083579	-2.00777	down
AH01G30500	179	156	30	38	37	4.3381	3.91628	0.791843	0.990692	0.938954	8.12e-05	2.29626	up
AH14G17000	104	70	7	5	26	6.24432	3.9596	0.45204	0.33298	1.27952	9.87e-05	2.81543	up
AH12G02640	20	28	0	1	3	1.02866	1.4269	0	0.0931081	0.169938	0.00643309	4.19716	up
AH12G11770	0	0	34	19	22	0	0	1.5604	0.860854	1.00885	0.000334595	#VALUE!	down
AH07G17430	0	0	34	32	16	0.000115886	1.74e-05	3.04999	2.80082	1.40345	0.000127966	#VALUE!	down
AH17G02400	0	0	11	22	32	0.00165487	7.43e-05	0.571813	1.12975	1.64315	0.00271479	#VALUE!	down
AH01G11540	0	0	37	20	52	0	0	2.95797	1.51043	3.98126	0.000142943	#VALUE!	down
AH14G26300	0	0	89	28	114	5.86e-05	0.0011753	1.9872	0.614076	2.55214	0.000863782	#VALUE!	down
AH15G35110	29	19	0	0	0	1.75352	1.21716	0.00717096	0.00211626	0.00336768	0.000174814	#NAME?	up
AH19G16630	0	0	39	10	35	0	0	1.21542	0.218181	0.952833	0.00596835	#VALUE!	down
AH17G15090														2	1	93	190	189	0.252405	0.145384	8.64824	17.91	17.4254	3.69e-10	0.198895	14.6612	-6.69536	down	1	0	186	94	60	0.161267	0	17.2352	8.57477	5.71525	9.81e-05	-7.83234	down	--	--	--	--	--	hypothetical protein PHAVU_008G188300g [Phaseolus vulgaris]
AH06G07330														28	93	6057	5408	4843	1.31326	4.07981	308.776	275.23	248.184	1.02e-51	2.69654	277.397	-6.47164	down	56	46	5817	11265	14433	2.72405	2.00432	293.189	576.314	739.393	2.14e-11	-7.69358	down	--	--	--	--	Arachin Ahy-3 chain beta (Precursor) OS=Arachis hypogaea (Peanut) PE=1 SV=1	RecName: Full=Arachin Ahy-3; Contains: RecName: Full=Arachin Ahy-3 chain alpha; Contains: RecName: Full=Arachin Ahy-3 chain beta; Flags: Precursor [Arachis hypogaea]
AH16G15180														12	171	16748	17542	12847	0.3237	4.33143	470.551	488.942	360.407	8.78e-50	2.32756	439.967	-7.4053	down	265	14	14933	28171	31340	6.75664	0.358601	423.55	797.057	893.658	2.57e-15	-7.47785	down	--	--	--	--	11S globulin delta chain (Precursor) OS=Cucurbita maxima (Pumpkin) PE=1 SV=1	11S arachin [Arachis hypogaea]
AH18G02020														2	0	97	113	75	0.154785	0.0447283	5.06801	5.86237	3.77589	1.6e-20	0.0997567	4.90209	-6.55348	down	1	0	120	72	72	0.0955533	0	6.24626	4.11567	3.91412	5.11e-11	-7.46523	down	[IR]	--	--	--	GDSL esterase/lipase APG (Precursor) GN=APG OS=Arabidopsis thaliana (Mouse-ear cress) PE=1 SV=1	GDSL esterase/lipase APG [Glycine soja]
AH02G15120														53	136	6958	6975	4936	1.80431	4.57817	246.471	244.419	172.617	1.81e-39	3.19124	221.169	-6.0385	down	82	14	6063	9803	9195	2.76498	0.474595	215.434	353.771	332.772	2.57e-31	-7.44867	down	--	--	--	--	11S globulin delta chain (Precursor) OS=Cucurbita maxima (Pumpkin) PE=1 SV=1	11S seed storage globulin precursor B2 [Arachis hypogaea]
AH01G23590														2	0	20	20	37	0.0429807	0.0123799	0.308437	0.304197	0.554357	5.41e-05	0.0276803	0.388997	-4.66658	down	1	0	90	92	57	0.0266592	0	1.40298	1.53715	0.933633	5.36e-15	-7.32238	down	[M]	Cell wall/membrane/envelope biogenesis	--	K10999|0.0|pop:POPTR_578717|cellulose synthase (EC:2.4.1.12)	Cellulose synthase A catalytic subunit 7 [UDP-forming] GN=T10B6.80 OS=Arabidopsis thaliana (Mouse-ear cress) PE=1 SV=1	PREDICTED: cellulose synthase A catalytic subunit 7 [UDP-forming] isoform X1 [Nicotiana tomentosiformis]
AH12G25490														16	30	1868	1460	1073	1.37896	2.54059	147.053	113.719	81.7098	7.07e-18	1.95977	114.16	-5.97759	down	0	12	1044	892	828	0	1.0596	81.7238	73.9891	67.652	3.44e-63	-7.28015	down	--	--	--	--	--	unknown [Arachis hypogaea]
AH19G41150														0	6	137	123	116	0	0.210405	4.09513	3.78082	3.45984	1.03e-22	0.105202	3.7786	-5.36627	down	0	3	141	254	272	0	0.113751	4.23332	8.09429	8.43605	1.54e-13	-7.22673	down	[RTKL]	--	--	--	Cysteine-rich receptor-like protein kinase 25 (Precursor) GN=CRK25 OS=Arabidopsis thaliana (Mouse-ear cress) PE=3 SV=1	PREDICTED: cysteine-rich receptor-like protein kinase 10-like [Cicer arietinum]
AH13G04450														2	3	110	123	121	0.370654	0.325277	9.81128	10.5689	10.3074	3.55e-22	0.347965	10.2292	-5.54317	down	2	0	131	156	147	0.34796	0	9.98294	12.2431	11.1316	5.92e-27	-7.18087	down	--	--	--	--	WUSCHEL-related homeobox 2 GN=WOX2 OS=Arabidopsis thaliana (Mouse-ear cress) PE=2 SV=1	PREDICTED: WUSCHEL-related homeobox 2-like [Glycine max]
AH13G22090														2	3	86	60	44	0.219826	0.255301	6.12779	4.2546	3.28218	3.02e-07	0.237564	4.55486	-4.64575	down	1	0	41	80	86	0.137247	0	2.88177	6.0318	6.24477	6.41e-09	-7.11109	down	--	--	--	--	E3 ubiquitin-protein ligase MBR1 GN=MBR1 OS=Arabidopsis thaliana (Mouse-ear cress) PE=1 SV=1	PREDICTED: RING finger protein 38-like isoform X1 [Glycine max]
AH07G01710														4	5	42	69	68	0.24083	0.261668	1.77622	2.97824	2.85883	3.89e-09	0.251249	2.53776	-3.71115	down	1	0	52	55	86	0.0973144	0.0483428	2.25633	2.66224	4.16999	7.09e-12	-7.00947	down	--	--	--	--	Uncharacterized membrane protein At1g06890 GN=At1g06890 OS=Arabidopsis thaliana (Mouse-ear cress) PE=1 SV=1	Putative membrane protein [Glycine soja]
AH20G33070														8	4	59	63	57	0.803378	0.377494	5.67227	6.08818	5.50752	2.1e-08	0.590436	5.75599	-3.29702	down	1	0	70	47	69	0.173381	0	6.82821	4.72483	7.11443	4.52e-13	-6.95784	down	--	--	--	--	--	PREDICTED: B3 domain-containing transcription factor VRN1-like isoform X2 [Glycine max]
AH11G00350														13	66	3086	1764	1618	2.81294	8.82712	422.248	219.596	186.47	2.41e-09	5.82003	276.105	-5.75291	down	17	17	1916	1434	2237	1.86671	2.24798	234.695	194.785	293.811	1.13e-33	-6.78459	down	[P]	Inorganic ion transport and metabolism	--	--	Thiosulfate sulfurtransferase 18 GN=STR18 OS=Arabidopsis thaliana (Mouse-ear cress) PE=1 SV=1	PREDICTED: rhodanese-like domain-containing protein 17-like [Glycine max]
AH04G07610														3	4	50	49	31	0.39819	1.19863	9.75369	12.1752	7.72913	3.64e-07	0.79841	9.886	-3.61236	down	1	0	55	68	40	0.199376	0	12.015	9.46467	4.79739	1.74e-11	-6.77007	down	--	--	--	--	--	PREDICTED: uncharacterized protein LOC101495491 isoform X1 [Cicer arietinum]
AH08G07700														2	6	33	54	52	0.173954	0.401195	2.22876	3.58068	3.48417	2.24e-07	0.287575	3.09787	-3.51566	down	1	0	40	68	54	0.109417	0.0534014	2.66323	4.58902	3.62359	2.08e-11	-6.75925	down	--	--	--	--	Purine permease 3 GN=PUP3 OS=Arabidopsis thaliana (Mouse-ear cress) PE=2 SV=1	PREDICTED: purine permease 1-like isoform X1 [Cicer arietinum]
AH15G07390														0	12	39	38	30	0.0648856	0.777833	2.47723	2.43344	1.87141	0.000263528	0.421359	2.26069	-2.55291	down	1	0	45	63	48	0.113724	0.060944	2.87869	4.22502	3.20363	5.43e-11	-6.70538	down	--	--	--	--	--	hypothetical protein glysoja_018175 [Glycine soja]
AH06G01960														5	4	41	43	39	0.114917	0.0829681	0.80803	0.857715	0.758323	5.04e-06	0.0989426	0.808023	-3.17048	down	0	1	58	66	17	0.0178692	0.0353373	1.13981	1.36859	0.358892	0.000647935	-6.57597	down	[RTKL]	--	--	--	Leucine-rich repeat receptor-like tyrosine-protein kinase At2g41820 (Precursor) GN=At2g41820 OS=Arabidopsis thaliana (Mouse-ear cress) PE=2 SV=1	Leucine-rich repeat receptor-like tyrosine-protein kinase [Glycine soja]
AH06G07320														42	171	13892	11109	9714	0.917441	3.8335	385.133	315.843	260.693	9.38e-46	2.37547	320.556	-6.7458	down	275	164	12360	23608	26549	6.86811	2.9367	330.482	625.402	705.45	1.88e-12	-6.5759	down	--	--	--	--	Arachin Ahy-3 chain beta (Precursor) OS=Arachis hypogaea (Peanut) PE=1 SV=1	RecName: Full=Arachin Ahy-3; Contains: RecName: Full=Arachin Ahy-3 chain alpha; Contains: RecName: Full=Arachin Ahy-3 chain beta; Flags: Precursor [Arachis hypogaea]
AH04G02710														7	13	93	93	47	2.73325	4.53944	34.5672	34.5393	17.3502	9.75e-05	3.63634	28.8189	-2.93921	down	0	2	57	110	111	0	0.998917	21.4698	40.8964	44.6574	5.15e-10	-6.54926	down	--	--	--	--	--	PREDICTED: uncharacterized protein LOC102666599 [Glycine max]
AH16G14850														109	232	13939	14776	10793	3.18607	6.7503	439.81	473.678	345.846	1.97e-41	4.96818	419.778	-6.2533	down	388	33	11845	21459	23631	11.5736	0.976751	382.159	684.754	768.115	1.79e-14	-6.49794	down	--	--	--	--	11S globulin delta chain (Precursor) OS=Cucurbita maxima (Pumpkin) PE=1 SV=1	11S seed storage globulin precursor B1 [Arachis hypogaea]
AH06G06880														1	16	565	611	538	0.109332	0.882241	36.759	39.976	35.2789	8.27e-53	0.495787	37.338	-6.05222	down	19	5	593	1189	1313	1.14101	0.30842	38.8436	77.5751	89.4923	8.86e-11	-6.43074	down	--	--	--	--	Basic 7S globulin 2 low kDa subunit (Precursor) OS=Glycine max (Soybean) PE=1 SV=1	Basic 7S globulin [Medicago truncatula]
AH03G04900														6	18	303	219	165	0.637925	1.71528	29.5317	21.6079	15.7613	5.89e-09	1.1766	22.3003	-4.2366	down	1	7	346	359	295	0.174916	0.69409	34.2895	38.2603	30.9975	9.71e-43	-6.39688	down	--	--	--	--	BURP domain-containing protein 3 (Precursor) OS=Oryza sativa subsp. japonica (Rice) PE=2 SV=1	unknown [Glycine max]
AH19G42900														0	4	38	25	34	0	0.217922	1.90591	1.27564	1.66933	4.59e-06	0.108961	1.61696	-3.99716	down	1	0	37	58	18	0.0941898	0.0465703	1.85918	3.04103	0.955237	0.000616335	-6.24335	down	--	--	--	--	Remorin OS=Solanum tuberosum (Potato) PE=1 SV=1	uncharacterized protein LOC100305501 [Glycine max]
AH14G45260														2	4	33	48	34	0.19942	0.285598	2.33612	3.36963	2.44981	1.55e-06	0.242509	2.71852	-3.65724	down	1	0	35	29	44	0.125882	0	2.35492	2.05968	3.21508	1.54e-07	-6.17275	down	--	--	--	--	Homeobox-leucine zipper protein HAT7 GN=F8M21_40 OS=Arabidopsis thaliana (Mouse-ear cress) PE=2 SV=4	PREDICTED: homeobox-leucine zipper protein HAT7-like [Glycine max]
AH17G30500														0	0	13	20	15	0	0.0582645	0.876904	1.33718	0.988699	0.000644463	0.0291322	1.06759	#VALUE!	down	1	0	11	58	37	0.12616	0	0.776242	4.15515	2.59968	0.00762682	-6.14688	down	--	--	--	K03542|4e-115|rcu:RCOM_1030930|Photosystem II 22 kDa protein, chloroplast precursor, putative	Photosystem II 22 kDa protein, chloroplastic (Precursor) GN=PSBS OS=Spinacia oleracea (Spinach) PE=1 SV=1	Photosystem II 22 kDa protein [Medicago truncatula]
AH13G02580														16	22	949	499	681	0.853619	1.17316	48.5039	25.806	33.965	7e-11	1.01339	36.0916	-5.2066	down	1	10	439	244	467	0.0937553	0.555638	22.5903	13.4581	25.1534	5.97e-13	-6.13716	down	--	--	--	K08235|2e-143|rcu:RCOM_0474040|Xyloglucan endotransglucosylase/hydrolase protein 2 precursor, putative (EC:2.4.1.207)	Probable xyloglucan endotransglucosylase/hydrolase protein 31 (Precursor) GN=F14D17.60 OS=Arabidopsis thaliana (Mouse-ear cress) PE=2 SV=2	Putative xyloglucan endotransglucosylase/hydrolase protein 32 [Glycine soja]
AH18G28190														0	2	63	95	51	0.0397395	0.10237	2.74312	4.2064	2.27278	2.09e-09	0.0710547	3.0741	-6.10289	down	2	0	61	87	57	0.111159	0	2.66893	3.87548	2.58058	1.8e-13	-6.10009	down	--	--	--	--	Protein ASPARTIC PROTEASE IN GUARD CELL 2 (Precursor) GN=ASPG2 OS=Arabidopsis thaliana (Mouse-ear cress) PE=2 SV=1	Aspartic proteinase nepenthesin-1 [Glycine soja]
AH11G17580														30	20	641	591	642	1.01325	0.678584	22.67	20.7096	22.4039	7.8e-41	0.845919	21.9278	-4.62635	down	4	4	232	289	294	0.150477	0.14665	8.26134	10.383	10.5275	2.46e-37	-6.09566	down	--	--	--	K01728|0.0|pop:POPTR_575272|hypothetical protein	Probable pectate lyase 18 (Precursor) GN=At4g24780 OS=Arabidopsis thaliana (Mouse-ear cress) PE=2 SV=2	Putative pectate lyase 22 [Glycine soja]
AH16G04020														5	1	37	62	45	0.162462	0.046414	1.18314	1.97588	1.45761	1.6e-08	0.104438	1.53888	-3.98286	down	1	0	52	33	17	0.0512701	0.0249545	1.65277	1.03904	0.571983	0.000567207	-6.09556	down	[RTKL]	--	--	--	Probable inactive leucine-rich repeat receptor-like protein kinase At1g66830 (Precursor) GN=At1g66830 OS=Arabidopsis thaliana (Mouse-ear cress) PE=2 SV=1	PREDICTED: probable inactive leucine-rich repeat receptor-like protein kinase At1g66830-like [Glycine max]
AH03G18010														31	6	345	359	502	0.966765	0.208107	11.1574	11.5798	16.0622	1.6e-17	0.587436	12.9331	-4.42562	down	7	1	280	269	256	0.224042	0.0551307	9.0583	8.95082	8.49787	5.13e-37	-6.07418	down	[IQR]	--	--	K00218|0.0|rcu:RCOM_0252880|short-chain dehydrogenase, putative (EC:1.3.1.33)	Protochlorophyllide reductase, chloroplastic (Precursor) GN=PORA OS=Cucumis sativus (Cucumber) PE=2 SV=1	hypothetical protein JCGZ_20960 [Jatropha curcas]
AH15G33050														5	12	336	267	339	0.236133	0.510941	13.0576	10.2911	12.4344	1.3e-38	0.373537	11.9277	-5.18991	down	4	14	549	634	587	0.183407	0.521952	21.4277	26.7922	23.8746	1.44e-50	-6.04869	down	[G]	Carbohydrate transport and metabolism	--	--	Beta-glucosidase 11 (Precursor) GN=OSJNBa0022H21.2 OS=Oryza sativa subsp. japonica (Rice) PE=3 SV=2	Beta-glucosidase D4 [Medicago truncatula]
AH13G22580														0	3	41	45	31	0.0326946	0.121994	1.52825	1.57008	1.07082	4.19e-08	0.0773443	1.38972	-4.68155	down	0	1	38	23	37	0.0325816	0.0642339	1.3159	0.823777	1.37331	8.51e-07	-6.04562	down	--	--	--	K01051|0.0|rcu:RCOM_1049330|Pectinesterase PPE8B precursor, putative (EC:3.1.1.11)	Probable pectinesterase 53 (Precursor) GN=T29J13.150 OS=Arabidopsis thaliana (Mouse-ear cress) PE=2 SV=1	PREDICTED: probable pectinesterase 53-like [Glycine max]
AH16G28410														21	11	322	319	255	0.815536	0.445425	13.8033	13.2986	10.861	1.24e-30	0.63048	12.6543	-4.20547	down	10	0	302	336	339	0.386368	0	13.4103	14.6979	14.922	1.16e-40	-6.02943	down	[G]	Carbohydrate transport and metabolism	--	K05298|0.0|rcu:RCOM_1443660|glyceraldehyde 3-phosphate dehydrogenase, putative (EC:1.2.1.13)	Glyceraldehyde-3-phosphate dehydrogenase A, chloroplastic (Precursor) GN=GAPA OS=Pisum sativum (Garden pea) PE=2 SV=2	glyceraldehyde-3-phosphate dehydrogenase [Arachis hypogaea]
AH01G16900														20	3	309	261	254	0.695241	0.116822	10.9716	9.20972	8.89718	3.17e-32	0.406031	9.69284	-4.56195	down	0	4	126	112	148	0.0308592	0.151474	4.52237	4.12876	5.41622	1.33e-22	-6.0232	down	--	--	--	K01728|0.0|pop:POPTR_575272|hypothetical protein	Probable pectate lyase 18 (Precursor) GN=At4g24780 OS=Arabidopsis thaliana (Mouse-ear cress) PE=2 SV=2	Putative pectate lyase 22 [Glycine soja]
AH17G34310														4	1	58	38	32	1.15305	0.496308	14.822	10.3251	8.49254	1.65e-06	0.824677	11.2132	-4.0771	down	1	0	33	27	35	0.553709	0.27599	8.74397	6.80879	8.97613	1.43e-06	-5.98857	down	--	--	--	--	Phytosulfokine-beta (Precursor) GN=T16K5.130 OS=Arabidopsis thaliana (Mouse-ear cress) PE=2 SV=2	PREDICTED: phytosulfokines 3-like [Cicer arietinum]
AH06G24370														6	11	147	213	142	0.738556	1.19375	15.5168	22.92	14.67	5.57e-14	0.966153	17.7023	-4.28079	down	0	6	225	197	139	0	0.696349	24.0867	23.309	15.5813	8.69e-18	-5.98059	down	--	--	--	--	Pollen-specific protein-like At4g18596 (Precursor) GN=At4g18596 OS=Arabidopsis thaliana (Mouse-ear cress) PE=2 SV=1	uncharacterized protein LOC100500029 precursor [Glycine max]
AH19G39940														22	15	108	109	111	0.719966	0.49217	3.92115	3.72409	3.72407	1.93e-09	0.606068	3.78977	-2.54624	down	2	1	130	98	53	0.0856151	0.0565947	4.51512	3.52426	1.84083	1.61e-06	-5.97621	down	--	--	--	--	Copper transport protein ATX1 GN=ATX1 OS=Arabidopsis thaliana (Mouse-ear cress) PE=1 SV=1	heavy metal-associated domain protein [Medicago truncatula]
AH15G08840														0	3	53	44	45	0	0.246788	3.8829	3.23783	3.22504	5.34e-10	0.123394	3.44859	-4.96158	down	0	2	44	54	88	0	0.200298	3.21946	4.11045	6.5363	1.5e-07	-5.96792	down	--	--	--	--	Uncharacterized GPI-anchored protein At3g06035 (Precursor) GN=At3g06035 OS=Arabidopsis thaliana (Mouse-ear cress) PE=2 SV=1	hypothetical protein PHAVU_002G047800g [Phaseolus vulgaris]
AH15G30020														16	11	93	89	95	0.667296	0.49703	3.76388	3.61491	3.77267	2.62e-09	0.582163	3.71715	-2.75709	down	1	1	70	63	53	0.10332	0.0729552	2.84803	2.69293	2.26757	3.38e-12	-5.96585	down	--	--	--	--	Glucan endo-1,3-beta-glucosidase 13 (Precursor) GN=At5g56590 OS=Arabidopsis thaliana (Mouse-ear cress) PE=1 SV=1	Glucan endo-1,3-beta-glucosidase 13 [Glycine soja]
AH05G38610														0	1	27	30	42	0	0.186713	3.16138	3.49796	4.70503	5.42e-08	0.0933565	3.78812	-6.02617	down	1	0	40	25	28	0.205924	0	4.67736	3.18224	3.44924	2.01e-06	-5.95937	down	--	--	--	--	--	PREDICTED: uncharacterized protein LOC100500471 isoform X1 [Glycine max]
AH09G02600														1	1	40	45	71	0.196595	0.169866	3.99361	4.52403	6.79981	1.62e-08	0.18323	5.10582	-5.68364	down	1	0	35	21	36	0.180252	0	3.44614	2.20964	3.68551	2.43e-06	-5.94181	down	--	--	--	K02695|1e-61|pop:POPTR_712066|photosystem I reaction centre subunit VI (H) (PSAH)	Photosystem I reaction center subunit VI, chloroplastic (Precursor) GN=PSAH OS=Brassica campestris (Field mustard) PE=2 SV=1	photosystem I psaH protein [Arachis hypogaea]
AH08G10550														0	3	27	43	34	0.023956	0.0823138	0.717027	1.15313	0.919632	4.29e-07	0.0531349	0.92993	-4.51134	down	2	0	49	63	69	0.0673328	0	1.29843	1.65031	1.85277	7.38e-12	-5.91823	down	--	--	--	K01179|0.0|pop:POPTR_759738|endoglucanase (EC:3.2.1.4)	Endoglucanase 24 (Precursor) GN=At4g39010 OS=Arabidopsis thaliana (Mouse-ear cress) PE=2 SV=1	hypothetical protein PHAVU_009G003200g [Phaseolus vulgaris]
AH12G38000														1	3	26	33	18	0.179159	0.310065	2.26031	2.82768	1.52785	0.000151897	0.244612	2.20528	-3.6632	down	1	0	30	30	30	0.167595	0	2.59515	2.73421	2.70515	3.42e-06	-5.91131	down	--	--	--	--	Protein PROTON GRADIENT REGULATION 5, chloroplastic (Precursor) GN=PGR5 OS=Arabidopsis thaliana (Mouse-ear cress) PE=1 SV=1	unknown [Lotus japonicus]
AH13G28280														0	1	91	201	100	0	0.0749774	3.89878	8.48077	4.19179	4.71e-07	0.0374887	5.52378	-8.00971	down	4	0	76	112	172	0.187915	0	3.1886	4.84829	7.39382	2.37e-07	-5.90813	down	--	--	--	--	GDSL esterase/lipase 5 (Precursor) GN=GLIP5 OS=Arabidopsis thaliana (Mouse-ear cress) PE=2 SV=2	hypothetical protein PHAVU_009G223500g [Phaseolus vulgaris]
AH11G22800														0	1	23	18	8	0	0.0852618	1.2572	1.01633	0.434695	0.00202696	0.0426309	0.902742	-5.01105	down	1	0	18	34	36	0.0929667	0	1.01767	1.95917	2.03953	4.89e-06	-5.87718	down
AH06G10010														1574	6613	211653	232685	192810	77.4921	422.131	13520.5	13734.3	11503.4	1.5e-23	249.811	12919.4	-5.67896	down	12721	1846	260306	491696	504732	469.188	67.4089	14875.5	27362.5	29061.4	2.29e-05	-5.8503	down	--	--	--	--	Arachin Ahy-3 chain beta (Precursor) OS=Arachis hypogaea (Peanut) PE=1 SV=1	putative arachin [Arachis duranensis]
AH19G15340														5	1	79	40	55	0.968602	0.277917	12.3514	6.20608	8.4707	1.92e-06	0.623259	9.00939	-4.25767	down	1	1	63	54	50	0.309575	0.308	9.7412	8.70348	7.99398	6.33e-11	-5.81009	down
AH16G19650														6	49	2224	1456	763	0.551064	3.97897	162.055	108.808	55.0039	1.13e-05	2.26502	108.622	-5.73294	down	57	52	725	3383	4973	4.66185	4.1731	53.299	260.802	376.477	0.00401723	-5.80103	down							GAAAAGAAAAACATGCAAGACACCAAACTTAGAGATTTTTCATGTTTAGATACTATGAATGCAAAAATGCATATGAAAAACAACAAAAGACACATAACAAGAAAATATGAAGATCAAACAAGAAGACTTGTCAAGAACAACTTGAAGATCATGAAGAACACATGCATGAGTTTTCGAAAAATGCACAAATTTTAAAAATATGCAATTGACACCAAACTTAAAAACTGACACAAGATTCAAGCAAGAAACACAAAAATTATTTTTGATTTTATGATTTTATAATATTTTTTTTTTTGGATTTTTCGAAAATTATTTTGGAAAAACGAAAAAAGAATAAATTTTTTTATATTATTTTCGAAAATAAGAAATAAAAAGCTTAAAAATAAAATAAAATTACCT…
AH14G15610														24	30	189	357	212	0.837547	1.09284	7.00023	12.9113	7.68414	3.93e-05	0.965194	9.19857	-3.2077	down	10	2	253	371	370	0.389714	0.0988515	9.47895	14.5201	14.5603	5.46e-26	-5.79276	down	[J]	Translation, ribosomal structure and biogenesis	--	--	Glutamyl-tRNA(Gln) amidotransferase subunit A, chloroplastic/mitochondrial {ECO:0000255|HAMAP-Rule:MF_03150} (Precursor) GN=At3g25660 OS=Arabidopsis thaliana (Mouse-ear cress) PE=2 SV=1	PREDICTED: putative amidase C869.01-like isoform X1 [Cicer arietinum]
AH08G25830														9	5	122	157	101	0.381115	0.248136	5.22862	7.38746	4.81382	2.14e-14	0.314626	5.80996	-4.16007	down	3	3	128	165	200	0.15454	0.130108	5.60216	8.61835	10.2332	4.06e-21	-5.78451	down	--	--	--	--	Ethylene-responsive transcription factor WRI1 OS=Arabidopsis thaliana (Mouse-ear cress) PE=2 SV=1	PREDICTED: uncharacterized protein LOC100527432 isoform X2 [Glycine max]
AH15G29930														7	0	50	40	31	0.341944	0.0408283	2.29825	1.79288	1.4082	1.44e-06	0.191386	1.83311	-3.51076	down	0	1	29	21	28	0.0413737	0.08198	1.33956	0.998329	1.29834	2.82e-05	-5.7167	down	--	--	--	K01051|0.0|rcu:RCOM_1049330|Pectinesterase PPE8B precursor, putative (EC:3.1.1.11)	Probable pectinesterase 53 (Precursor) GN=T29J13.150 OS=Arabidopsis thaliana (Mouse-ear cress) PE=2 SV=1	PREDICTED: probable pectinesterase 53-like [Glycine max]
AH05G14120														0	12	39	54	31	0.0782912	1.00812	3.21267	4.40063	2.50833	8.31e-05	0.543206	3.37388	-2.76493	down	2	0	35	34	81	0.220244	0	2.8351	2.97974	6.87644	0.000529722	-5.64378	down	--	--	--	--	Uncharacterized GPI-anchored protein At3g06035 (Precursor) GN=At3g06035 OS=Arabidopsis thaliana (Mouse-ear cress) PE=2 SV=1	hypothetical protein PHAVU_002G047800g [Phaseolus vulgaris]
AH12G08470														3	1	25	29	47	0.0872536	0.0393574	0.563591	0.654641	1.03796	1.7e-05	0.0633055	0.752063	-4.05711	down	1	0	22	34	18	0.0425475	0	0.497297	0.820968	0.432367	5.7e-05	-5.63081	down	--	--	--	--	Type I inositol 1,4,5-trisphosphate 5-phosphatase CVP2 GN=CVP2 OS=Arabidopsis thaliana (Mouse-ear cress) PE=1 SV=2	hypothetical protein PHAVU_007G173700g [Phaseolus vulgaris]
AH13G26170														5	2	22	28	19	0.359168	0.153126	1.35247	1.67234	1.11616	0.00379795	0.256147	1.38032	-2.69899	down	0	2	61	38	47	0.0559103	0.166385	3.69347	2.54865	2.98636	1.67e-09	-5.62195	down	--	--	--	--	Transcription factor DIVARICATA GN=DIVARICATA OS=Antirrhinum majus (Garden snapdragon) PE=2 SV=1	putative MYB-related protein 28 [Arachis hypogaea]
AH10G26180														0	1	12	24	15	0	0.0579246	0.352008	0.781216	0.490306	0.00132485	0.0289623	0.541177	-5.06779	down	0	1	17	29	27	0.0306281	0.0605046	0.51089	0.953758	0.819866	6.9e-05	-5.6208	down	--	--	--	--	Uncharacterized protein At1g04910 GN=At1g04910 OS=Arabidopsis thaliana (Mouse-ear cress) PE=2 SV=1	PREDICTED: uncharacterized protein At1g04910 isoform X2 [Glycine max]
AH08G17330														0	10	82	99	126	0.00033154	0.639865	5.01251	6.05491	7.5057	3.83e-14	0.320098	6.19104	-4.33681	down	0	5	117	133	114	4.69e-05	0.335896	7.12538	8.45907	7.1835	1.11e-20	-5.61811	down	--	--	--	--	Coumaroyl-CoA:anthocyanidin 3-O-glucoside-6&apos;&apos;-O-coumaroyltransferase 1 GN=3AT1 OS=Arabidopsis thaliana (Mouse-ear cress) PE=1 SV=1	PREDICTED: coumaroyl-CoA:anthocyanidin 3-O-glucoside-6&apos;&apos;-O-coumaroyltransferase 1-like [Glycine max]
AH05G21120														23	15	301	400	372	0.6457	0.419778	8.42767	11.3694	10.273	8.05e-33	0.532739	10.0234	-4.21731	down	6	11	429	417	382	0.176949	0.322988	12.1729	12.6352	11.3262	2.74e-42	-5.60256	down	--	--	--	--	Protein NSP-INTERACTING KINASE 2 (Precursor) GN=NIK2 OS=Arabidopsis thaliana (Mouse-ear cress) PE=1 SV=1	PREDICTED: leucine-rich repeat receptor-like serine/threonine-protein kinase At1g17230-like [Cicer arietinum]
AH14G42310														0	2	65	103	85	0.0452284	0.117327	2.84072	4.54414	3.59072	1.96e-17	0.0812777	3.65853	-6.37891	down	0	3	104	49	62	0	0.167107	4.50569	2.31911	2.83731	2.91e-06	-5.59612	down	--	--	--	--	--	LuxR family transcriptional regulator, putative [Medicago truncatula]
AH08G17280														4	9	49	53	53	0.236326	0.442296	2.67373	2.88037	2.90276	9.36e-07	0.339311	2.81895	-2.97299	down	2	1	108	57	51	0.13232	0.0871028	5.84804	3.07244	2.85474	1.59e-05	-5.59568	down	--	--	--	--	Uncharacterized GPI-anchored protein At4g28100 (Precursor) GN=At4g28100 OS=Arabidopsis thaliana (Mouse-ear cress) PE=1 SV=1	PREDICTED: uncharacterized GPI-anchored protein At4g28100-like [Glycine max]
AH19G05930														0	5	52	50	29	0	0.132688	1.38315	1.33346	0.755432	1.85e-07	0.0663438	1.15735	-4.10768	down	3	0	26	96	86	0.0948601	0.0234081	0.707702	2.67444	2.34707	0.000635201	-5.53308	down	--	--	--	--	Anoctamin-like protein At1g73020 GN=At1g73020 OS=Arabidopsis thaliana (Mouse-ear cress) PE=1 SV=1	PREDICTED: anoctamin-like protein At1g73020-like isoform X1 [Glycine max]
AH13G33390														0	0	13	25	13	0	0.0383814	0.627518	1.24369	0.618112	0.000315097	0.0191907	0.829773	#VALUE!	down	1	0	16	31	22	0.0838866	0	0.775832	1.61189	1.12128	0.000140107	-5.52822	down	[RTKL]	--	--	K04371|0.0|rcu:RCOM_1688090|big map kinase/bmk, putative (EC:2.7.11.24)	Mitogen-activated protein kinase 4 GN=MPK4 OS=Arabidopsis thaliana (Mouse-ear cress) PE=1 SV=2	PREDICTED: mitogen-activated protein kinase 2-like isoform X1 [Glycine max]
AH01G27820														0	1	44	101	73	0.0860811	0.171946	2.69761	6.49678	3.97588	8.75e-08	0.129014	4.39009	-7.1636	down	1	2	55	75	75	0.130594	0.118504	3.22793	5.0718	4.85841	1.06e-12	-5.52147	down	[G]	Carbohydrate transport and metabolism	--	K01006|6e-102|vvi:100247690|hypothetical protein LOC100247690	Pyruvate, phosphate dikinase, chloroplastic (Precursor) GN=PPD OS=Mesembryanthemum crystallinum (Common ice plant) PE=2 SV=1	pyruvate orthophosphate dikinase [Medicago truncatula]
AH20G03610														1	3	35	44	35	0.0950616	0.165454	1.67982	2.10115	1.62711	2.44e-07	0.130258	1.80269	-4.22966	down	2	0	37	51	48	0.134109	0	1.77438	2.62042	2.36263	8.1e-09	-5.50646	down	--	--	--	K00894|0.0|vvi:100256116|hypothetical protein LOC100256116	Probable ethanolamine kinase GN=EMB1187 OS=Arabidopsis thaliana (Mouse-ear cress) PE=2 SV=1	PREDICTED: probable ethanolamine kinase [Glycine max]
AH19G03490														2	1	27	48	44	0.327956	0.192681	2.86886	5.01531	4.47448	2.96e-08	0.260319	4.11955	-4.70754	down	1	0	26	13	29	0.205065	0.10174	2.66068	1.43085	3.11454	0.000169024	-5.50496	down	--	--	--	--	--	hypothetical protein glysoja_029231 [Glycine soja]
AH10G16570														10	1	147	124	132	0.327216	0.0499925	4.54455	3.90438	4.07252	3.86e-21	0.188604	4.17382	-4.59439	down	2	9	295	277	159	0.0822042	0.299426	9.20652	8.78504	5.01769	2.63e-11	-5.48638	down	[GEPR]	--	--	--	Organic cation/carnitine transporter 1 GN=T18K17.11 OS=Arabidopsis thaliana (Mouse-ear cress) PE=2 SV=1	PREDICTED: organic cation/carnitine transporter 1-like [Glycine max]
AH12G06350														0	2	17	21	23	0.0570619	0.14802	1.01997	1.25093	1.32692	0.000487881	0.102541	1.19927	-4.3272	down	1	0	16	29	21	0.108752	0	0.971455	1.92158	1.3581	0.000239655	-5.46411	down	--	--	--	--	Hydroquinone glucosyltransferase GN=AS OS=Rauvolfia serpentina (Serpentine wood) PE=1 SV=1	PREDICTED: hydroquinone glucosyltransferase-like [Glycine max]
AH14G03860														18	54	379	523	417	0.511686	1.48353	10.6115	14.5328	11.329	5.72e-22	0.997607	12.1578	-3.59198	down	21	0	412	534	431	0.60485	0.0251757	11.5921	16.0245	12.5182	4.67e-43	-5.45486	down	[HI]	--	--	K01662|0.0|vvi:100249323|hypothetical protein LOC100249323	Probable 1-deoxy-D-xylulose-5-phosphate synthase, chloroplastic (Precursor) GN=TKT2 OS=Capsicum annuum (Bell pepper) PE=2 SV=1	PREDICTED: probable 1-deoxy-D-xylulose-5-phosphate synthase, chloroplastic [Vitis vinifera]
AH17G14150														1	15	223	133	113	0.0828227	0.615792	8.30863	4.87409	4.05804	4.15e-06	0.349307	5.74692	-4.27067	down	7	2	92	254	229	0.30527	0.104829	3.42035	9.90629	8.48669	1.07e-05	-5.41818	down	--	--	--	--	Vacuolar cation/proton exchanger 3 GN=CAX3 OS=Arabidopsis thaliana (Mouse-ear cress) PE=1 SV=1	PREDICTED: vacuolar cation/proton exchanger 3-like [Glycine max]
AH10G27290														1	0	17	30	32	0.0619684	0	0.539501	0.961875	0.996903	3.3e-06	0.0309842	0.83276	-5.70253	down	0	1	25	21	17	0	0.0575975	0.787702	0.705855	0.577527	0.000408197	-5.4105	down	[RTKL]	--	--	--	Protein NSP-INTERACTING KINASE 1 (Precursor) GN=NIK1 OS=Arabidopsis thaliana (Mouse-ear cress) PE=1 SV=1	hypothetical protein PHAVU_004G046800g [Phaseolus vulgaris]
AH12G35900														0	1	32	16	38	0	0.114492	2.39167	1.1683	2.70918	1.72e-05	0.057246	2.08971	-5.82412	down	1	0	30	25	8	0.124217	0	2.06879	2.01707	0.654569	0.00396412	-5.40124	down	--	--	--	--	Putative homeobox-leucine zipper protein ATHB-51 OS=Arabidopsis thaliana (Mouse-ear cress) PE=2 SV=2	hypothetical protein PHAVU_007G224800g [Phaseolus vulgaris]
AH12G37430														0	0	11	27	36	0.0425303	0.0367126	0.503301	1.23383	1.61888	0.000277068	0.0396215	1.11867	#VALUE!	down	0	1	27	23	12	0	0.0782484	1.2831	1.16724	0.624037	0.000484053	-5.38907	down	--	--	--	--	Endoglucanase 17 (Precursor) GN=At4g02290 OS=Arabidopsis thaliana (Mouse-ear cress) PE=2 SV=1	PREDICTED: endoglucanase 17-like [Cicer arietinum]
AH08G01300														3	0	16	37	30	0.223479	0.0481952	0.95401	2.26423	1.77478	0.00010467	0.135837	1.66434	-4.18825	down	2	0	30	61	34	0.159179	0.0523321	1.85028	3.93872	2.20193	1.81e-05	-5.38649	down	--	--	--	--	--	PREDICTED: uncharacterized protein LOC100812467 [Glycine max]
AH16G15190														539	2829	79771	87265	119702	11.5685	60.9549	1885.9	2028.98	2398.5	2.58e-26	36.2617	2104.46	-5.80892	down	6779	286	91206	169349	177035	114.111	6.17936	2131.87	3933.74	4164.96	1.57e-07	-5.37109	down	--	--	--	--	Arachin Ahy-3 chain beta (Precursor) OS=Arachis hypogaea (Peanut) PE=1 SV=1	iso-Ara h3 [Arachis hypogaea]
AH16G40320														16	8	75	84	94	0.432494	0.218699	1.98993	2.23612	2.44043	6.7e-09	0.325596	2.22216	-2.79635	down	4	0	79	76	86	0.117906	0	2.11718	2.16856	2.37502	2.71e-14	-5.33184	down	--	--	--	--	Pentatricopeptide repeat-containing protein At5g21222 GN=ATC401 OS=Arabidopsis thaliana (Mouse-ear cress) PE=2 SV=1	PREDICTED: pentatricopeptide repeat-containing protein At5g21222-like isoform X1 [Glycine max]
AH19G23910														163	208	1557	2525	2680	3.50602	4.48211	33.9831	55.5641	57.9195	6.42e-10	3.99406	49.1556	-3.5853	down	79	33	3355	1597	1728	1.75446	0.726949	74.1258	37.2324	39.6292	3.11e-06	-5.32308	down	--	--	--	--	--	hypothetical protein MTR_5g095330 [Medicago truncatula]	ACGACCCAGTGCACTTGCTGGTTAGTTGTATCGAAGTTGTGAACCATGGTATTGGCACCATGTTCTTGGCGCCATTGCCAGGGAAAGAAAGAGCCGTAAATTTTACATAATCAAAGTGTAATCACGATTGCGCGTACCAAGTTGCTCACGTTGCCAGGGATTGTTTGAGCCTGGACATCACAATTTCGTGCACCAGAAATACATCAACATGGAGGAAAATTCTCGATTATGAGAGACCTTAAAATCCGGATTCTCTTACTCATCTCGGGATAAGGATAAAGAGTCCAAGAAAAAGGAAGATCAACACGAAGAGAAGCCTAAAAAATATCACAATTATACCCCTTTTCGGGTGTCTCTTGTGGATGTTTTTTGAGAAGTATGCAAAACCGAGAAGATTCC…
AH09G26920														1	12	188	210	237	0.032819	0.208818	3.01021	3.38915	3.72018	9.27e-31	0.120819	3.37318	-5.00696	down	4	17	362	354	530	0.0761536	0.279731	5.81132	6.06138	8.82715	1.25e-19	-5.31823	down	[RTKL]	--	--	--	Cysteine-rich receptor-like protein kinase 25 (Precursor) GN=CRK25 OS=Arabidopsis thaliana (Mouse-ear cress) PE=3 SV=1	Cysteine-rich receptor-like protein kinase 25 [Glycine soja]
AH13G42790														0	7	38	55	40	0.0249084	0.182193	0.935966	1.33195	0.968979	2.31e-07	0.103551	1.07897	-3.6438	down	3	1	66	63	108	0.087318	0.0447794	1.63532	1.62678	2.72169	2.03e-09	-5.30863	down	[RTKL]	--	--	--	Putative U-box domain-containing protein 50 GN=PUB50 OS=Arabidopsis thaliana (Mouse-ear cress) PE=3 SV=1	U-box kinase family protein [Medicago truncatula]
AH01G27210														5	8	89	103	106	0.234897	0.332713	4.0181	4.61187	4.7419	1.39e-14	0.283805	4.45729	-3.91619	down	4	0	71	74	92	0.184248	0	3.24915	3.35411	4.31924	4.81e-14	-5.307	down	--	--	--	--	Copper transport protein ATX1 GN=ATX1 OS=Arabidopsis thaliana (Mouse-ear cress) PE=1 SV=1	hypothetical protein glysoja_004392 [Glycine soja]
AH10G31580														101	124	726	854	656	4.42335	5.82516	30.7431	36.9393	27.1778	4.22e-19	5.12426	31.62	-2.71026	down	26	15	975	825	599	1.16396	0.744713	41.3655	37.0105	25.2084	1.52e-18	-5.29647	down	--	--	--	--	B3 domain-containing protein At4g01580 GN=At4g01580 OS=Arabidopsis thaliana (Mouse-ear cress) PE=2 SV=1	hypothetical protein PHAVU_003G033400g, partial [Phaseolus vulgaris]
AH02G03440														20	13	195	189	211	0.370836	0.241417	3.41034	3.39283	3.61168	6.29e-21	0.306127	3.47162	-3.57065	down	5	5	157	212	209	0.0989228	0.0976875	2.80936	4.03035	3.87029	2.12e-27	-5.27798	down	[R]	General function prediction only	--	--	Protein SUPPRESSOR OF PHYA-105 1 GN=F11C10.3/F11C10.4 OS=Arabidopsis thaliana (Mouse-ear cress) PE=1 SV=1	PREDICTED: protein SUPPRESSOR OF PHYA-105 1-like isoform X1 [Glycine max]
AH07G06980														2	1	24	33	17	0.121552	0.069848	0.985926	1.33849	0.678487	0.000106538	0.0957	1.00097	-4.02185	down	1	0	17	19	22	0.0761653	0	0.72634	0.869264	0.951019	0.000994345	-5.27643	down	--	--	--	--	Protein IQ-DOMAIN 1 GN=IQD1 OS=Arabidopsis thaliana (Mouse-ear cress) PE=1 SV=1	Protein IQ-DOMAIN 1 [Glycine soja]
AH12G04680														0	0	14	21	7	0	0.0272955	0.45143	0.676381	0.22198	0.00269667	0.0136478	0.44993	#VALUE!	down	0	1	24	21	11	0	0.0582543	0.771185	0.708332	0.387652	0.00139282	-5.24217	down	[O]	Posttranslational modification, protein turnover, chaperones	--	--	Subtilisin-like protease (Precursor) GN=At5g67360 OS=Arabidopsis thaliana (Mouse-ear cress) PE=1 SV=1	subtilisin-like serine protease [Medicago truncatula]
AH14G05130														5	2	85	75	78	0.402543	0.173758	6.11012	5.33534	5.40934	5.33e-14	0.28815	5.61827	-4.48608	down	4	0	52	91	83	0.319558	0	3.83752	7.19642	6.39022	3.35e-11	-5.23884	down	[C]	Energy production and conversion	--	K02115|0.0|rcu:RCOM_0904560|ATP synthase gamma chain 2, chloroplast, putative (EC:3.6.3.14)	ATP synthase gamma chain, chloroplastic (Precursor) GN=ATPC OS=Pisum sativum (Garden pea) PE=2 SV=1	PREDICTED: ATP synthase gamma chain, chloroplastic-like isoform 3 [Glycine max]
AH08G20930														8	14	138	123	110	0.194412	0.285298	2.99519	2.64396	2.37456	5.11e-15	0.239855	2.67123	-3.4734	down	7	1	132	157	161	0.14085	0.0386731	2.9015	3.44197	3.54515	5.1e-23	-5.23423	down	--	--	--	--	Cyclic nucleotide-gated ion channel 4 GN=MDK4.7 OS=Arabidopsis thaliana (Mouse-ear cress) PE=2 SV=2	hypothetical protein PHAVU_005G086600g [Phaseolus vulgaris]
AH09G03200														9	4	77	69	151	0.439867	0.192769	2.99574	2.81031	5.85612	0.000516135	0.316318	3.88739	-3.91311	down	3	0	67	46	55	0.165081	0.0406489	2.66946	1.88975	2.28503	2.65e-10	-5.22698	down	--	--	--	--	Putative FBD-associated F-box protein At5g56440 GN=At5g56440 OS=Arabidopsis thaliana (Mouse-ear cress) PE=3 SV=1	PREDICTED: F-box/FBD/LRR-repeat protein At5g53840-like [Cicer arietinum]
AH05G02910														6	6	80	82	94	0.295226	0.290552	3.25125	3.30833	3.68635	1.04e-12	0.292889	3.41531	-3.81303	down	1	2	75	43	47	0.0789842	0.116251	3.07191	1.92952	2.00738	4.06e-08	-5.21017	down	[P]	Inorganic ion transport and metabolism	--	K02641|0.0|rcu:RCOM_1598200|ferredoxin--NADP reductase, putative (EC:1.18.1.2)	Ferredoxin--NADP reductase, leaf isozyme, chloroplastic (Precursor) GN=PETH OS=Pisum sativum (Garden pea) PE=1 SV=1	PREDICTED: ferredoxin--NADP reductase, leaf isozyme, chloroplastic isoform 1 [Glycine max]
AH14G03930														5	10	217	260	296	0.450603	0.576855	14.5433	16.6389	20.1479	1.3e-34	0.513729	17.11	-5.08484	down	13	5	310	343	335	1.148	0.322122	19.4812	26.1136	22.058	3.19e-36	-5.20119	down	--	--	--	--	Uncharacterized protein At4g15545 GN=At4g15545 OS=Arabidopsis thaliana (Mouse-ear cress) PE=1 SV=1	PREDICTED: uncharacterized protein At4g15545-like [Glycine max]
AH09G01480														6	7	90	141	93	0.229522	0.25454	3.15869	4.91725	3.18744	2.27e-10	0.242031	3.75446	-4.0363	down	4	3	102	140	140	0.1546	0.121592	3.6052	5.19656	5.16322	2.78e-20	-5.19406	down	--	--	--	--	Coleoptile phototropism protein 1 OS=Oryza sativa subsp. japonica (Rice) PE=2 SV=1	PREDICTED: root phototropism protein 3-like isoform X1 [Cicer arietinum]
AH01G13380														0	14	327	436	261	0.0258927	0.409413	8.62422	11.7091	6.82073	1.03e-16	0.217653	9.05134	-5.58843	down	22	5	473	447	550	0.642984	0.152542	12.7946	12.7406	15.3731	6.94e-42	-5.18757	down	[E]	Amino acid transport and metabolism	--	--	Protein NRT1/ PTR FAMILY 7.3 GN=F5D14.23 OS=Arabidopsis thaliana (Mouse-ear cress) PE=1 SV=2	PREDICTED: nitrate transporter 1.5-like isoform X2 [Glycine max]
AH17G03530														0	1	20	12	14	0.0299868	0.0516441	0.615359	0.38933	0.416623	0.00380918	0.0408155	0.473771	-4.9208	down	0	1	14	22	17	0	0.0552895	0.421376	0.741205	0.557121	0.00238358	-5.15996	down	--	--	--	--	Transcription factor PIF4 GN=MFL8.13 OS=Arabidopsis thaliana (Mouse-ear cress) PE=1 SV=1	PREDICTED: transcription factor PIF4-like [Glycine max]
AH11G08290														16	19	312	236	154	0.315375	0.362764	5.88326	4.44135	2.83055	1.46e-06	0.33907	4.38505	-3.72384	down	12	11	297	405	510	0.240614	0.219394	5.62101	8.14755	9.99053	1.09e-15	-5.14304	down	[G]	Carbohydrate transport and metabolism	--	--	Beta-galactosidase 3 (Precursor) OS=Arabidopsis thaliana (Mouse-ear cress) PE=1 SV=1	PREDICTED: beta-galactosidase 3-like [Cicer arietinum]
AH19G20450														2	0	63	111	79	0.327651	0	7.50857	13.7815	9.40611	4.83e-12	0.163825	10.2321	-6.38125	down	3	5	150	104	165	0.313724	0.684442	18.6594	12.7193	19.8317	2.63e-17	-5.1367	down	--	--	--	--	--	Guanine deaminase [Morus notabilis]
AH13G43020														1	5	21	27	18	0.0561012	0.146531	0.654313	0.833784	0.551239	0.00354393	0.101316	0.679779	-2.85579	down	1	2	27	70	60	0.0527032	0.0779431	0.864355	2.30923	1.9461	3.86e-05	-5.13619	down	[P]	Inorganic ion transport and metabolism	--	K14640|0.0|pop:POPTR_230519|PtrPHT2-1	Inorganic phosphate transporter 2-1, chloroplastic (Precursor) GN=MFE16.10 OS=Arabidopsis thaliana (Mouse-ear cress) PE=1 SV=1	PREDICTED: inorganic phosphate transporter 2-1, chloroplastic-like [Cicer arietinum]
AH08G30180														0	0	33	62	29	0.0210386	0	0.700216	1.3152	0.602377	2.71e-06	0.0105193	0.872599	#VALUE!	down	0	3	49	79	25	0	0.0773622	1.05982	1.82509	0.577505	0.00117406	-5.10787	down	--	--	--	--	--	hypothetical protein glysoja_017462 [Glycine soja]
AH19G34890														7	2	41	76	76	0.589044	0.187676	3.21196	5.86381	5.72732	8.21e-07	0.38836	4.93436	-3.82058	down	2	1	71	51	31	0.211157	0.141067	5.5136	4.18417	2.58446	1.04e-05	-5.09887	down	--	--	--	--	--	hypothetical protein PHAVU_007G081100g [Phaseolus vulgaris]
AH03G06670														2	3	45	71	75	1.28903	1.44496	19.2503	30.2994	31.0789	4.45e-11	1.36699	26.8762	-4.65276	down	3	0	65	38	49	1.69906	0.429963	27.2514	16.1054	21.763	2.97e-09	-5.08272	down	--	--	--	K14488|2e-44|vvi:100257133|hypothetical protein LOC100257133	Indole-3-acetic acid-induced protein ARG7 GN=ARG7 OS=Vigna radiata var. radiata (Mung bean) PE=2 SV=1	hypothetical protein JCGZ_19628 [Jatropha curcas]
AH08G09940														9	22	423	443	264	0.225262	0.618588	12.105	12.3868	7.68427	1.67e-13	0.421925	10.7254	-4.58476	down	24	5	220	622	619	0.767452	0.193291	5.85441	17.1735	17.8431	3.41e-05	-5.07428	down	--	--	--	K07297|0.0|vvi:100248829|hypothetical protein LOC100248829	Heptahelical transmembrane protein 4 GN=HHP4 OS=Arabidopsis thaliana (Mouse-ear cress) PE=2 SV=1	PREDICTED: adiponectin receptor protein 2-like isoform X1 [Glycine max]
AH10G06280														254	227	4754	3353	2332	17.9433	15.8845	324.084	230.561	153.47	1.14e-06	16.9139	236.038	-3.83792	down	65	108	2339	2278	4012	4.8387	7.52739	161.712	163.871	281.229	4.11e-10	-5.06465	down	--	--	--	--	Bidirectional sugar transporter N3 GN=N3 OS=Medicago truncatula (Barrel medic) PE=2 SV=1	uncharacterized protein LOC100777741 [Glycine max]
AH10G01150														4	3	48	38	29	0.411786	0.281878	4.02954	3.24108	2.35476	3.65e-06	0.346832	3.20846	-3.43627	down	0	2	43	27	29	0.0791257	0.235277	3.56473	2.55561	2.59621	3.13e-06	-5.06211	down	--	--	--	--	--	hypothetical protein glysoja_015488 [Glycine soja]
AH06G25690														6	5	32	29	26	0.587151	0.509502	3.06249	2.80406	2.49323	0.00211493	0.548327	2.78659	-2.38153	down	1	0	12	13	25	0.15941	0	1.19142	1.27717	2.61198	0.00407855	-5.05968	down
AH18G34030														403	325	5123	3262	5332	15.9102	12.9595	205.944	130.788	208.359	1.96e-11	14.4349	181.697	-3.63474	down	1	125	3237	1044	1808	0.0805967	4.93183	130.938	45.1033	75.891	0.000552005	-5.02735	down	--	--	--	--	--	PREDICTED: uncharacterized protein LOC100816102 [Glycine max]
AH17G19960														1	5	53	53	40	0.0524754	0.157512	1.55122	1.55087	1.19551	1.17e-08	0.104994	1.43253	-4.00163	down	0	4	62	57	70	0	0.120333	1.83063	1.63441	2.08379	4.88e-11	-4.99327	down	--	--	--	K01179|0.0|pop:POPTR_759738|endoglucanase (EC:3.2.1.4)	Endoglucanase 24 (Precursor) GN=At4g39010 OS=Arabidopsis thaliana (Mouse-ear cress) PE=2 SV=1	hypothetical protein PHAVU_009G003200g [Phaseolus vulgaris]
AH01G00900														3	1	20	36	35	0.148478	0.0586511	0.724663	1.33837	1.2422	1.31e-05	0.103564	1.10174	-3.90576	down	0	2	19	38	37	0.0320404	0.10423	0.688883	1.42375	1.39792	7.17e-06	-4.98503	down	--	--	--	--	--	PREDICTED: uncharacterized protein LOC100816025 [Glycine max]
AH10G03580														1	5	51	30	41	0.0609397	0.15826	1.64418	0.97959	1.29467	5.06e-07	0.1096	1.30615	-3.74357	down	0	2	24	34	35	0.0283381	0.0840642	0.779013	1.17436	1.1831	8.43e-06	-4.97001	down	--	--	--	--	--	PREDICTED: heterogeneous nuclear ribonucleoprotein U-like protein 1-like isoform X2 [Glycine max]
AH04G00740														0	1	15	29	13	0	0.113362	1.04844	2.02905	0.91134	0.0005705	0.0566812	1.32961	-5.22794	down	0	1	17	13	16	0	0.121482	1.26408	0.962295	1.13506	0.00802209	-4.9551	down	--	--	--	--	--	PREDICTED: probable serine/threonine-protein kinase DDB_G0280133-like isoform X1 [Cicer arietinum]
AH17G23550														70	44	3698	2785	2410	1.34987	0.852549	75.4102	57.1577	49.3501	1.12e-24	1.10121	60.6393	-5.68395	down	53	148	3544	3685	2015	1.04158	2.86437	72.1	75.2918	41.531	2.16e-11	-4.9543	down	[O]	Posttranslational modification, protein turnover, chaperones	--	--	CO(2)-response secreted protease {ECO:0000303|PubMed:25043023} (Precursor) OS=Arabidopsis thaliana (Mouse-ear cress) PE=2 SV=1	Subtilisin-like protease [Glycine soja]
AH17G29680														0	5	23	28	35	0	0.280958	1.43054	1.6965	2.14388	7.41e-05	0.140479	1.75697	-3.50096	down	0	2	27	30	34	0	0.153505	1.69429	1.91018	2.14457	1.17e-05	-4.93873	down	--	--	--	--	NAD(P)H-quinone oxidoreductase subunit M, chloroplastic (Precursor) OS=Vitis vinifera (Grape) PE=2 SV=1	hypothetical protein PHAVU_009G130400g [Phaseolus vulgaris]
AH06G04280														1	1	48	68	45	0.0580287	0.0494233	1.57436	2.19142	1.46233	3.91e-12	0.053726	1.7427	-5.72803	down	4	0	72	58	53	0.132632	0	2.36259	1.91534	1.75795	1.15e-10	-4.93613	down	--	--	--	--	Endoglucanase 25 GN=K2I5.8 OS=Arabidopsis thaliana (Mouse-ear cress) PE=1 SV=1	glycoside hydrolase family 9 A6 [Gossypium hirsutum]
AH04G01070														3102	1329	11658	9511	18153	66.3194	28.7094	263.26	216.231	405.51	0.000347406	47.5144	295	-2.54881	down	275	445	18690	6622	6669	6.03681	9.60857	424.772	157.193	156.394	0.00591346	-4.903	down	[O]	Posttranslational modification, protein turnover, chaperones	--	--	Subtilisin-like protease SBT5.3 (Precursor) OS=Arabidopsis thaliana (Mouse-ear cress) PE=2 SV=1	PREDICTED: subtilisin-like protease-like [Glycine max]
AH01G29360														37	59	970	808	735	2.38531	3.69287	68.4539	56.968	51.658	2.91e-35	3.03909	59.0266	-4.10794	down	29	32	885	1066	756	1.96326	2.11123	63.084	78.6599	56.8875	2.58e-30	-4.89882	down
AH18G02220														8	4	76	106	100	0.53184	0.254126	4.59305	6.62158	6.02513	3.91e-14	0.392983	5.74658	-3.95252	down	1	6	86	107	116	0.109713	0.37926	5.29487	7.19649	7.91612	2.03e-16	-4.89322	down	--	--	--	--	Inorganic pyrophosphatase 2 GN=At1g17710 OS=Arabidopsis thaliana (Mouse-ear cress) PE=2 SV=1	PREDICTED: inorganic pyrophosphatase 2-like [Glycine max]
AH17G20970														5	8	47	40	56	0.502042	0.723307	4.12053	3.5547	4.96202	4.42e-06	0.612675	4.21242	-2.85747	down	0	2	32	37	18	0.0785541	0.238013	2.83324	3.24841	1.67342	2.22e-05	-4.87749	down	--	--	--	--	--	PREDICTED: uncharacterized protein LOC100805674 [Glycine max]
AH05G15910														6	6	83	53	102	0.944052	0.919876	11.446	7.46303	14.2125	7.69e-07	0.931964	11.0405	-3.7087	down	4	0	74	39	60	0.645922	0.128752	10.3444	5.61684	8.6297	2.42e-08	-4.85386	down	--	--	--	--	--	PREDICTED: uncharacterized protein LOC100782590 isoform X1 [Glycine max]
AH17G29380														4	5	107	119	98	0.332629	0.560986	8.73082	9.37966	7.7186	6.4e-18	0.446807	8.60969	-4.56737	down	5	4	120	148	118	0.525535	0.348791	9.78241	12.2724	10.2253	2.49e-19	-4.84805	down	--	--	--	--	Protein STAY-GREEN LIKE, chloroplastic (Precursor) GN=SGRL OS=Arabidopsis thaliana (Mouse-ear cress) PE=2 SV=1	PREDICTED: uncharacterized protein LOC100795181 [Glycine max]
AH12G06470														1	10	80	132	85	0.115272	0.595729	5.05457	8.37983	5.24456	6.81e-09	0.3555	6.22632	-4.15073	down	10	0	136	143	150	0.671977	0	8.78135	9.85031	10.3395	7.25e-21	-4.842	down	--	--	--	--	Hydroquinone glucosyltransferase GN=AS OS=Rauvolfia serpentina (Serpentine wood) PE=1 SV=1	PREDICTED: hydroquinone glucosyltransferase-like [Glycine max]
AH18G14250														5	2	108	58	58	0.198883	0.0862363	3.74344	2.01542	1.9844	1.22e-05	0.14256	2.58109	-4.39914	down	8	0	64	153	126	0.275866	0	2.22695	5.71853	4.50529	4.72e-06	-4.84069	down	[H]	Coenzyme transport and metabolism	--	K14652|0.0|rcu:RCOM_0300960|GTP cyclohydrolase II, putative (EC:3.5.4.25)	GTP cyclohydrolase-2 (Precursor) GN=RIBA3 OS=Arabidopsis thaliana (Mouse-ear cress) PE=1 SV=1	PREDICTED: monofunctional riboflavin biosynthesis protein RIBA 3, chloroplastic-like isoform X1 [Glycine max]
AH12G23990														24	25	221	267	323	0.767926	0.795314	7.17897	8.70453	10.3125	7.78e-17	0.78162	8.732	-3.44672	down	6	8	206	187	200	0.201037	0.254558	6.73406	6.3934	6.80006	8.54e-26	-4.83097	down	[M]	Cell wall/membrane/envelope biogenesis	--	K06119|0.0|pop:POPTR_417124|UDP-sulfoquinovose:DAG sulfoquinovosyltransferase	--	PREDICTED: uncharacterized protein LOC100780899 [Glycine max]
AH20G35550														58	10	145	156	174	4.26031	0.742712	11.5352	12.4552	13.7485	9.09e-10	2.50151	12.5796	-2.20316	down	7	2	149	100	133	0.538266	0.200015	11.9156	8.40519	11.0821	3.98e-19	-4.82942	down	--	--	--	K01602|2e-106|rcu:RCOM_1158790|Ribulose bisphosphate carboxylase small chain, chloroplast precursor, putative (EC:4.1.1.39)	Ribulose bisphosphate carboxylase small chain, chloroplastic (Precursor) GN=RBCS OS=Pyrus pyrifolia (Chinese pear) PE=2 SV=1	ribulose-1,5-bisphosphate carboxylase/oxygenase small subunit [Arachis hypogaea]
AH02G00390														4	6	25	42	39	0.171171	0.237021	0.901533	1.47038	1.35174	0.000104002	0.204096	1.24122	-2.80304	down	0	3	61	31	34	0	0.123895	2.15058	1.19363	1.23989	2.84e-05	-4.8256	down	--	--	--	--	Protein ECERIFERUM 1 GN=CER1 OS=Arabidopsis thaliana (Mouse-ear cress) PE=1 SV=1	Protein WAX2 [Glycine soja]
AH07G19650														0	1	31	47	21	0	0.116976	4.004	4.80246	0.796251	7.04e-06	0.058488	3.20091	-6.02472	down	3	0	44	35	48	0.169784	0	1.66503	1.73377	2.83869	1.34e-07	-4.82223	down	--	--	--	--	--	PREDICTED: protein IWS1 homolog [Glycine max]
AH13G54270														11	7	192	188	209	0.396386	0.257322	6.43793	6.30701	6.84456	2.66e-26	0.326854	6.52983	-4.43049	down	10	6	195	253	226	0.3369	0.214524	6.60902	9.10657	7.92767	8.49e-28	-4.82061	down	[RTKL]	--	--	--	Probable LRR receptor-like serine/threonine-protein kinase At5g45840 (Precursor) GN=At5g45840 OS=Arabidopsis thaliana (Mouse-ear cress) PE=2 SV=1	Putative LRR receptor-like serine/threonine-protein kinase MRH1 [Glycine soja]
AH16G17670														18	16	189	241	161	0.406646	0.338625	4.04268	5.15646	3.36147	7.61e-15	0.372636	4.18687	-3.51687	down	9	1	134	149	138	0.202881	0.0402224	2.88774	3.42765	3.0621	1.73e-20	-4.81654	down	--	--	--	--	Interactor of constitutive active ROPs 2, chloroplastic (Precursor) GN=T2N18.16 OS=Arabidopsis thaliana (Mouse-ear cress) PE=1 SV=1	PREDICTED: interactor of constitutive active ROPs 2, chloroplastic-like isoform X1 [Glycine max]
AH16G00130														9	5	48	62	77	0.311369	0.187343	1.64954	2.09672	2.56514	3.17e-08	0.249356	2.1038	-3.13779	down	3	0	59	34	33	0.117357	0	2.01086	1.23297	1.16011	3.22e-06	-4.81339	down	--	--	--	--	--	PREDICTED: uncharacterized protein LOC100815394 [Glycine max]
AH14G36530														0	5	23	29	16	0	0.257182	1.2192	1.45645	0.766764	0.00144429	0.128591	1.14747	-3.16132	down	2	1	20	42	63	0.136728	0.0957774	1.03646	2.29992	3.42199	0.00109755	-4.80062	down	--	--	--	--	PI-PLC X domain-containing protein At5g67130 (Precursor) GN=At5g67130 OS=Arabidopsis thaliana (Mouse-ear cress) PE=1 SV=1	PREDICTED: PI-PLC X domain-containing protein At5g67130-like [Glycine max]
AH06G05940														2	2	30	37	29	0.144745	0.12419	1.64987	2.02396	1.56187	5.49e-06	0.134467	1.74524	-3.98239	down	2	0	25	27	30	0.13354	0	1.37542	1.57724	1.71957	5.16e-05	-4.77629	down	--	--	--	--	PsbP domain-containing protein 1, chloroplastic (Precursor) GN=PPD1 OS=Arabidopsis thaliana (Mouse-ear cress) PE=1 SV=1	PREDICTED: psbP domain-containing protein 1, chloroplastic-like [Glycine max]
AH13G36640														5	0	27	48	45	0.486439	0	2.4546	4.34232	3.9774	2.64e-07	0.24322	3.59144	-3.98354	down	2	1	29	50	43	0.232015	0.153031	2.68082	5.00642	4.22254	2.87e-07	-4.76887	down	[R]	General function prediction only	--	--	--	PREDICTED: uncharacterized protein LOC101489763 [Cicer arietinum]
AH13G32020														1	3	27	45	31	0.0626344	0.108432	0.893161	1.49208	0.995513	1.62e-06	0.0855332	1.12692	-4.08282	down	3	0	35	51	36	0.116632	0	1.17548	1.81483	1.24515	2.85e-07	-4.76602	down	--	--	--	--	Phosphatidylinositol 4-kinase gamma 4 GN=At2g46500 OS=Arabidopsis thaliana (Mouse-ear cress) PE=1 SV=1	PREDICTED: phosphatidylinositol 4-kinase gamma 4-like [Glycine max]
AH18G27770														0	0	79	67	45	0.0680617	0.0374193	4.08656	2.95276	1.91505	1.22e-13	0.0527405	2.98479	#VALUE!	down	0	7	79	94	109	0	0.453521	3.76592	4.62106	4.98059	6.47e-15	-4.76284	down	[GEPR]	--	--	--	Protein ZINC INDUCED FACILITATOR-LIKE 1 GN=ZIFL1 OS=Arabidopsis thaliana (Mouse-ear cress) PE=2 SV=1	zinc induced facilitator-like protein [Medicago truncatula]
AH17G30660														50	298	2441	1723	2040	2.18367	11.5874	96.9056	68.8742	80.0152	1.62e-19	6.88552	81.9317	-3.55349	down	119	208	5119	3973	4106	5.0604	8.21379	199.469	161	163.585	8.41e-31	-4.76271	down	--	--	--	--	WAT1-related protein At4g08300 GN=At4g08300 OS=Arabidopsis thaliana (Mouse-ear cress) PE=2 SV=1	PREDICTED: WAT1-related protein At4g08300 [Glycine max]
AH07G09180														9	5	44	73	68	0.539419	0.278342	2.46879	3.9881	3.68801	5.01e-08	0.40888	3.38163	-3.12172	down	5	0	54	55	94	0.298976	0	3.01222	3.14824	5.22344	1.21e-07	-4.76004	down	--	--	--	--	--	hypothetical protein PHAVU_008G227700g [Phaseolus vulgaris]
AH14G29910														39	16	302	454	285	3.25527	1.30807	26.9179	40.145	24.9979	6.79e-10	2.28167	30.6869	-3.63993	down	16	6	310	257	322	1.37517	0.532465	27.5763	23.4237	29.8329	1.06e-31	-4.75882	down	[C]	Energy production and conversion	--	--	--	PREDICTED: uncharacterized protein LOC100812204 [Glycine max]
AH01G05240														3	4	49	74	69	0.114881	0.124823	1.42868	2.11883	1.91144	3.56e-11	0.119852	1.81965	-4.17483	down	0	8	84	114	118	0	0.234809	2.42861	3.52557	3.51184	2.97e-16	-4.7347	down	--	--	--	--	UDP-glycosyltransferase 87A2 GN=UGT87A2 OS=Arabidopsis thaliana (Mouse-ear cress) PE=1 SV=1	PREDICTED: UDP-glycosyltransferase 87A2-like [Cicer arietinum]
AH14G40880														3	11	29	74	47	0.224527	0.618373	1.41803	3.59847	2.22002	0.00654762	0.42145	2.41217	-2.81718	down	0	4	82	46	28	0	0.253702	4.21644	2.41181	1.38774	0.00182935	-4.72064	down	--	--	--	--	--	PREDICTED: uncharacterized protein LOC102662096 isoform X1 [Glycine max]
AH09G16320														0	2	30	16	13	0	0.594421	7.279	3.96674	3.15278	0.00172114	0.29721	4.79951	-4.27982	down	3	0	18	51	49	0.855535	0	4.51413	11.9776	11.9944	0.000474941	-4.71526	down
AH16G06120														7	6	32	61	53	0.881657	0.765306	3.67595	6.97044	5.93999	2.43e-05	0.823481	5.52879	-2.8866	down	2	2	75	39	42	0.31006	0.306001	8.54433	4.8477	5.03371	1.33e-05	-4.7125	down	--	--	--	--	--	hypothetical protein PHAVU_001G201900g [Phaseolus vulgaris]
AH17G30460														7	9	72	97	85	0.233445	0.276901	2.09197	2.8878	2.48357	3.77e-11	0.255173	2.48778	-3.38597	down	3	2	70	65	59	0.111228	0.0818951	2.06834	1.97487	1.82612	8.55e-11	-4.70302	down	--	--	--	--	Filament-like plant protein (Fragment) GN=FPP OS=Solanum lycopersicum (Tomato) PE=1 SV=1	PREDICTED: filament-like plant protein-like isoform X1 [Glycine max]
AH19G14790														0	0	20	28	28	0	0.0429126	1.26493	1.9529	2.64577	8.85e-07	0.0214563	1.95453	#VALUE!	down	1	2	42	35	38	0.0941402	0.52629	3.24213	2.04607	3.90525	8.43e-07	-4.6883	down	--	--	--	K14503|1e-22|vvi:100249673|hypothetical protein LOC100249673	Protein BRASSINAZOLE-RESISTANT 1 GN=F9E10_7 OS=Arabidopsis thaliana (Mouse-ear cress) PE=1 SV=1	unnamed protein product [Vitis vinifera]
AH14G12440														87	16	704	664	606	10.1234	1.88619	78.7773	74.4297	65.7095	3.82e-30	6.00479	72.9722	-3.65918	down	15	81	1224	1245	1194	1.81705	9.63187	135.933	148.598	137.801	9.36e-41	-4.68389	down	--	--	--	--	Phylloplanin (Precursor) OS=Nicotiana tabacum (Common tobacco) PE=1 SV=1	pollen Ole e I family allergen [Medicago truncatula]
AH11G03410														1	9	43	58	52	0.0421724	0.200189	0.984416	1.34247	1.16868	1.52e-07	0.121181	1.16519	-3.33189	down	0	4	69	42	41	0.0196747	0.0965746	1.5789	1.02403	0.982063	2e-07	-4.68119	down	--	--	--	--	UDP-glycosyltransferase 87A2 GN=UGT87A2 OS=Arabidopsis thaliana (Mouse-ear cress) PE=1 SV=1	UDP-glycosyltransferase 87A1 [Morus notabilis]
AH13G07850														8	17	706	1031	991	0.490015	0.935532	41.7838	61.3127	56.5092	1.42e-33	0.712773	53.2019	-6.16678	down	40	17	855	651	673	2.2025	0.97529	51.2953	40.9595	42.7214	3.88e-35	-4.68026	down	[G]	Carbohydrate transport and metabolism	--	K01623|0.0|pop:POPTR_802978|hypothetical protein	Probable fructose-bisphosphate aldolase 1, chloroplastic (Precursor) GN=FBA1 OS=Arabidopsis thaliana (Mouse-ear cress) PE=1 SV=2	fructose bisphosphate aldolase [Medicago sativa]
AH06G25540														17	12	203	214	182	1.57969	1.04351	16.3617	15.3452	14.3395	2.38e-22	1.3116	15.3488	-3.76634	down	12	3	141	228	200	0.981956	0.34434	11.1149	18.4553	14.5656	2.79e-15	-4.66687	down	--	--	--	--	Zinc finger protein CONSTANS-LIKE 7 GN=COL7 OS=Arabidopsis thaliana (Mouse-ear cress) PE=2 SV=1	hypothetical protein PHAVU_008G147400g [Phaseolus vulgaris]
AH12G04780														28	31	235	233	224	0.840336	0.99998	7.35447	6.98013	6.76097	1.13e-17	0.920158	7.03185	-2.94978	down	15	4	247	249	224	0.46237	0.163139	7.47944	8.10059	7.10766	5.83e-28	-4.66646	down	[G]	Carbohydrate transport and metabolism	--	K13679|0.0|vvi:100243677|hypothetical protein LOC100243677	Granule-bound starch synthase 1, chloroplastic/amyloplastic (Precursor) GN=WAXY OS=Solanum tuberosum (Potato) PE=1 SV=1	PREDICTED: granule-bound starch synthase 1, chloroplastic/amyloplastic-like [Cicer arietinum]
AH11G34300														0	0	25	15	30	0.0144776	0.0125226	0.389554	0.235215	0.453833	3.5e-06	0.0135001	0.359534	#VALUE!	down	0	6	84	98	43	0	0.0929941	1.31876	1.64118	0.711345	7.68e-06	-4.6637	down	[M]	Cell wall/membrane/envelope biogenesis	--	K10999|0.0|pop:POPTR_578717|cellulose synthase (EC:2.4.1.12)	Cellulose synthase A catalytic subunit 7 [UDP-forming] GN=T10B6.80 OS=Arabidopsis thaliana (Mouse-ear cress) PE=1 SV=1	PREDICTED: cellulose synthase A catalytic subunit 7 [UDP-forming]-like [Cicer arietinum]
AH08G10990														1	4	30	40	27	0.0641014	0.137984	1.0192	1.3332	0.884397	1.19e-05	0.101043	1.07893	-3.6744	down	3	1	44	68	38	0.121451	0.0598649	1.474	2.49278	1.37143	2.62e-07	-4.65304	down	--	--	--	--	--	PREDICTED: uncharacterized protein LOC100786740 isoform X2 [Glycine max]
AH09G32900														3	1	42	58	60	0.314894	0.133974	3.55818	4.86614	4.92747	1.13e-10	0.224434	4.4506	-4.72019	down	1	3	63	50	35	0.151033	0.302035	5.31142	4.50661	3.12413	1.91e-08	-4.64031	down	--	--	--	--	--	hypothetical protein PHAVU_007G081100g [Phaseolus vulgaris]
AH13G14680														9	0	46	41	42	0.225703	0.021937	1.06017	0.975223	0.978121	2.11e-06	0.12382	1.0045	-3.24064	down	0	3	25	26	60	0.0234751	0.0921637	0.57751	0.688948	1.48484	0.00246921	-4.63676	down	[O]	Posttranslational modification, protein turnover, chaperones	--	K11835|0.0|rcu:RCOM_0955780|Ubiquitin carboxyl-terminal hydrolase, putative (EC:3.1.2.15)	Ubiquitin carboxyl-terminal hydrolase 8 GN=UBP8 OS=Arabidopsis thaliana (Mouse-ear cress) PE=2 SV=2	hypothetical protein PHAVU_005G117700g [Phaseolus vulgaris]
AH05G04640														4	4	52	51	31	0.246778	0.210382	2.73569	2.69576	1.60321	4.66e-07	0.22858	2.34489	-3.46359	down	0	4	61	46	40	0.0464289	0.231319	3.23692	2.48804	2.17024	2.23e-08	-4.63286	down	--	--	--	--	Glucan endo-1,3-beta-glucosidase 13 (Precursor) GN=At5g56590 OS=Arabidopsis thaliana (Mouse-ear cress) PE=1 SV=1	PREDICTED: glucan endo-1,3-beta-glucosidase 3 [Glycine max]
AH08G27990														3	9	64	91	68	0.11577	0.267191	1.85988	2.86745	2.09573	7.08e-11	0.19148	2.27436	-3.61251	down	2	8	88	119	157	0.0934073	0.255865	2.73908	3.88136	4.75255	1.06e-10	-4.61305	down	--	--	--	--	--	PREDICTED: uncharacterized protein LOC100777483 [Glycine max]
AH02G04370														5	12	43	49	40	0.205139	0.428269	1.42814	1.57789	1.27013	0.000128759	0.316704	1.42539	-2.35395	down	3	1	43	68	34	0.123172	0.0614933	1.39047	2.37068	1.13053	7.33e-06	-4.60453	down	--	--	--	--	Transcription factor bHLH57 GN=F11O4.13 OS=Arabidopsis thaliana (Mouse-ear cress) PE=2 SV=1	Transcription factor bHLH70 [Glycine soja]
AH07G02850														33	33	330	384	307	1.01939	1.04761	10.7469	12.6166	10.1961	3.3e-24	1.0335	11.1865	-3.34889	down	12	9	224	281	251	0.416521	0.267596	7.39434	9.74353	8.54711	3.07e-28	-4.59467	down	--	--	--	--	65-kDa microtubule-associated protein 1 GN=MAP65-1 OS=Arabidopsis thaliana (Mouse-ear cress) PE=1 SV=1	65-kDa microtubule-associated protein 1 [Glycine soja]
AH09G26060														5	10	69	56	47	0.188565	0.322828	2.46596	1.95083	1.63585	3.87e-07	0.255696	2.01755	-2.91692	down	0	5	65	61	53	0.0292939	0.172697	2.33394	2.33904	1.96771	7.17e-10	-4.59453	down	--	--	--	--	Protein IQ-DOMAIN 31 GN=IQD31 OS=Arabidopsis thaliana (Mouse-ear cress) PE=1 SV=1	PREDICTED: protein IQ-DOMAIN 1-like [Cicer arietinum]
AH13G35190														2	2	41	76	58	0.0953056	0.0828686	1.17002	2.15749	1.56757	6.63e-09	0.0890871	1.6317	-4.84819	down	5	1	79	70	67	0.146564	0.0518861	2.20984	2.28731	1.97321	1.31e-11	-4.59195	down	[E]	Amino acid transport and metabolism	--	K13289|0.0|vvi:100247312|hypothetical protein LOC100247312	Serine carboxypeptidase-like 45 (Precursor) GN=SCPL45 OS=Arabidopsis thaliana (Mouse-ear cress) PE=2 SV=1	PREDICTED: serine carboxypeptidase-like 45-like isoform X1 [Glycine max]
AH17G13470														1	0	51	63	67	0.165799	0.0716121	3.92495	4.70086	4.87214	1.6e-14	0.118706	4.49932	-6.8989	down	5	0	44	53	82	0.468024	0	3.36585	4.27381	6.50992	2.27e-07	-4.57861	down	--	--	--	--	BAG family molecular chaperone regulator 4 GN=BAG4 OS=Arabidopsis thaliana (Mouse-ear cress) PE=1 SV=1	PREDICTED: uncharacterized protein LOC100800041 isoform X1 [Glycine max]
AH06G01060														1	5	51	41	35	0.114011	0.266345	2.92873	2.34126	1.94882	2.31e-07	0.190178	2.40627	-3.80085	down	2	2	56	43	42	0.15682	0.122675	3.01645	2.57589	2.49062	5.39e-08	-4.56598	down	--	--	--	--	--	PREDICTED: uncharacterized protein LOC100789282 isoform X1 [Glycine max]
AH05G35250														11	12	49	75	58	0.509101	0.541154	2.31102	3.55177	2.71225	7.45e-06	0.525127	2.85835	-2.38136	down	2	4	73	72	62	0.119634	0.196893	3.49318	3.59929	3.1069	4.52e-11	-4.53695	down	--	--	--	--	BAHD acyltransferase DCR GN=MRO11.2 OS=Arabidopsis thaliana (Mouse-ear cress) PE=2 SV=1	putative acyltransferase [Clitoria ternatea]
AH13G08660														6	15	59	44	72	0.212358	0.458861	1.67227	1.27588	1.86233	6.43e-06	0.335609	1.60349	-2.45692	down	0	3	45	25	33	0	0.107842	1.28755	0.780939	0.975573	5.43e-06	-4.53371	down	--	--	--	--	--	Endo-1,4-beta-xylanase A [Glycine soja]
AH05G08720														1	0	21	24	17	0.0710187	0	0.782408	0.930522	0.661903	0.00012387	0.0355094	0.791611	-5.35293	down	2	0	17	31	21	0.116008	0	0.682039	1.25223	0.868325	0.000444312	-4.52854	down	--	--	--	--	Protein cornichon homolog 4 GN=At1g12390 OS=Arabidopsis thaliana (Mouse-ear cress) PE=1 SV=1	PREDICTED: protein cornichon homolog 4 isoform X1 [Glycine max]
AH13G42750														3	7	19	36	42	0.262322	0.528686	1.30452	2.46634	2.78592	0.00149762	0.395504	2.18559	-2.67497	down	1	1	26	30	12	0.126692	0.118614	1.95506	2.19053	0.90588	0.000516761	-4.51647	down	--	--	--	--	Cleavage and polyadenylation specificity factor subunit 1 GN=CPSF160 OS=Arabidopsis thaliana (Mouse-ear cress) PE=1 SV=2	ATP synthase D chain-like protein, putative [Medicago truncatula]
AH15G35260														8	0	31	42	33	0.632556	0.0603328	2.20115	3.01622	2.32304	2.98e-05	0.346445	2.51347	-3.12656	down	2	0	31	13	23	0.197506	0	2.2196	0.987556	1.71127	0.000615446	-4.48542	down	--	--	--	--	--	PREDICTED: uncharacterized protein LOC100527109 [Glycine max]
AH06G06040														10	30	175	239	235	0.957	2.66703	16.194	22.4703	21.6374	1.26e-19	1.81201	20.1006	-3.41706	down	19	2	247	197	259	1.82226	0.246634	23.3459	19.6887	25.7046	1.56e-26	-4.48496	down	[QR]	--	--	K05953|1e-163|rcu:RCOM_1435160|Nicotianamine synthase, putative (EC:2.5.1.43)	Nicotianamine synthase GN=CHLN OS=Solanum lycopersicum (Tomato) PE=2 SV=1	PREDICTED: nicotianamine synthase-like [Glycine max]
AH11G28520														21	16	57	77	89	0.497718	0.383995	1.38491	1.91618	2.1301	2.46e-05	0.440856	1.8104	-1.98938	down	2	3	65	63	38	0.0660924	0.0870601	1.59823	1.66095	1.0081	4.52e-09	-4.48224	down	--	--	--	--	--	hypothetical protein glysoja_004502 [Glycine soja]
AH18G17180														9	6	32	42	36	0.885992	0.612441	3.1253	4.08398	3.4627	0.000704394	0.749216	3.55733	-2.27219	down	0	2	31	22	12	0	0.252015	3.03102	2.26363	1.30788	0.000900106	-4.45746	down	--	--	--	--	Axial regulator YABBY 5 GN=YAB5 OS=Arabidopsis thaliana (Mouse-ear cress) PE=2 SV=1	uncharacterized protein LOC100499942 [Glycine max]
AH16G05010														7	4	150	121	133	0.185971	0.0999723	3.89295	3.17976	3.46435	3.42e-21	0.142972	3.51235	-4.59733	down	11	0	72	147	142	0.277104	0	1.91642	3.92448	3.85565	4.39e-07	-4.4545	down	[C]	Energy production and conversion	--	K10960|0.0|pop:POPTR_569972|geranylgeranyl reductase (CHL P)	Geranylgeranyl diphosphate reductase, chloroplastic (Precursor) GN=CHLP OS=Nicotiana tabacum (Common tobacco) PE=2 SV=1	PREDICTED: geranylgeranyl diphosphate reductase, chloroplastic [Glycine max]
AH12G27900														24	17	300	352	351	2.16381	1.88409	26.36	32.6477	33.2324	2.95e-30	2.02395	30.7467	-4.0105	down	18	9	328	248	295	1.61405	1.15873	28.7616	24.7097	26.5832	3.54e-29	-4.43512	down	--	--	--	--	Axial regulator YABBY 1 GN=F4L23.30 OS=Arabidopsis thaliana (Mouse-ear cress) PE=1 SV=1	PREDICTED: axial regulator YABBY 1-like [Cicer arietinum]
AH06G14520														6	5	60	84	80	0.151944	0.107954	1.31006	1.88167	1.76093	2.54e-11	0.129949	1.65088	-3.74555	down	4	0	52	46	31	0.101741	0.0199426	1.14025	1.07666	0.724486	3.11e-07	-4.43272	down	--	--	--	--	Interactor of constitutive active ROPs 2, chloroplastic (Precursor) GN=T2N18.16 OS=Arabidopsis thaliana (Mouse-ear cress) PE=1 SV=1	PREDICTED: interactor of constitutive active ROPs 2, chloroplastic-like isoform X1 [Glycine max]
AH13G05920														15	28	189	167	188	0.868151	1.58172	12.8605	8.96469	10.9684	1.84e-16	1.22493	10.9312	-3.05892	down	4	16	238	274	127	0.354295	1.18148	13.2586	17.0431	7.94992	9.79e-07	-4.42999	down	[G]	Carbohydrate transport and metabolism	--	--	Cyanogenic beta-glucosidase (Precursor; Fragment) GN=LI OS=Trifolium repens (Creeping white clover) PE=1 SV=1	hypothetical protein PHAVU_011G056400g [Phaseolus vulgaris]
AH16G17870														11	4	70	75	40	1.89466	0.649735	10.8674	12.0497	6.26811	1.42e-05	1.2722	9.72839	-3.02239	down	5	0	31	76	53	0.891035	0.426795	4.9372	12.7373	8.8181	0.000119913	-4.4194	down	--	--	--	--	--	PREDICTED: uncharacterized protein LOC100796184 [Glycine max]
AH09G15090														0	0	36	55	44	0	0	2.74524	4.1892	3.32239	4.33e-12	0	3.41894	#VALUE!	down	0	3	42	25	28	0.0683814	0.268864	3.20505	2.015	2.25278	1.89e-05	-4.41761	down	[R]	General function prediction only	--	--	UPF0603 protein At1g54780, chloroplastic (Precursor) GN=At1g54780 OS=Arabidopsis thaliana (Mouse-ear cress) PE=1 SV=1	UPF0603 protein, chloroplastic [Glycine soja]
AH08G10510														9	6	50	67	56	0.209556	0.143232	1.27385	1.64493	1.41067	3.43e-07	0.176394	1.44315	-2.92541	down	1	4	69	45	42	0.0392788	0.0951259	1.73264	1.12793	1.07352	2.95e-08	-4.39426	down	[RTKL]	--	--	--	Probable inactive receptor kinase At5g67200 (Precursor) GN=At5g67200 OS=Arabidopsis thaliana (Mouse-ear cress) PE=1 SV=1	PREDICTED: probable inactive receptor kinase At5g67200-like [Glycine max]
AH13G51600														15	20	254	259	197	0.525976	0.673107	8.87472	8.90831	6.87841	3.63e-24	0.599542	8.22048	-3.73983	down	3	19	180	273	232	0.122475	0.709028	6.43384	10.6378	8.38742	3.3e-18	-4.39049	down	--	--	--	--	Uncharacterized protein At3g61260 GN=At3g61260 OS=Arabidopsis thaliana (Mouse-ear cress) PE=1 SV=1	PREDICTED: uncharacterized protein LOC100813335 isoform X1 [Glycine max]
AH13G58320														98	116	1152	1225	1087	4.74397	5.98429	53.9803	58.1565	50.6545	2.26e-26	5.36413	54.2638	-3.41436	down	57	31	1171	821	753	2.91761	1.73999	55.8481	41.3843	37.0456	3.9e-14	-4.38828	down	--	--	--	--	B3 domain-containing transcription factor VRN1 GN=VRN1 OS=Arabidopsis thaliana (Mouse-ear cress) PE=1 SV=1	hypothetical protein PHAVU_003G033400g, partial [Phaseolus vulgaris]
AH11G22550														31	13	155	182	240	0.854122	0.389726	4.37985	5.15946	6.59638	2.91e-10	0.621924	5.37856	-3.11155	down	9	6	164	175	128	0.27414	0.171533	4.66004	5.34075	3.81964	3.59e-20	-4.38606	down	[RTKL]	--	--	--	LRR receptor-like serine/threonine-protein kinase FEI 1 (Precursor) GN=FEI1 OS=Arabidopsis thaliana (Mouse-ear cress) PE=1 SV=1	PREDICTED: LRR receptor-like serine/threonine-protein kinase FEI 1-like isoform X1 [Cicer arietinum]
AH07G07610														15	13	122	178	131	0.998998	0.635941	6.62044	10.0576	6.93261	2.86e-13	0.817469	7.87022	-3.34147	down	7	8	152	166	145	0.366812	0.511629	9.08587	9.79464	8.66795	5.41e-20	-4.37444	down	[I]	Lipid transport and metabolism	--	--	--	PREDICTED: uncharacterized protein LOC100809495 isoform X2 [Glycine max]
AH17G18150														22	14	222	306	233	1.36915	0.697728	12.3421	16.5207	12.2646	6.17e-21	1.03344	13.7091	-3.7994	down	14	2	160	166	167	0.777015	0.16664	8.31338	10.0439	8.97084	7.67e-21	-4.36632	down	--	--	--	K00434|8e-177|pop:POPTR_864655|hypothetical protein	Thylakoid lumenal 29 kDa protein, chloroplastic (Precursor) GN=CLEB3J9 OS=Solanum lycopersicum (Tomato) PE=3 SV=1	hypothetical protein PHAVU_008G176700g [Phaseolus vulgaris]
AH12G35950														11	35	177	234	176	0.544659	1.51854	7.75329	10.2111	7.18734	3.45e-16	1.0316	8.38392	-3.07029	down	19	8	179	298	353	0.694985	0.348625	7.35983	13.2191	15.3304	9.04e-09	-4.36314	down	--	--	--	--	Probable glycosyltransferase At5g03795 GN=At5g03795 OS=Arabidopsis thaliana (Mouse-ear cress) PE=3 SV=2	hypothetical protein JCGZ_01719 [Jatropha curcas]
AH19G37740														20	1	96	69	116	0.378451	0.0327805	1.85721	1.30054	2.18895	2.39e-07	0.205616	1.78223	-3.14193	down	1	3	51	42	29	0.032398	0.0638205	1.0119	0.864649	0.583765	8.77e-07	-4.36156	down	--	--	--	--	--	DUF630 family protein [Medicago truncatula]
AH03G00640														16	11	473	214	426	1.0628	0.757266	31.3102	14.126	28.0223	2.54e-07	0.910033	24.4862	-4.76472	down	1	13	197	74	154	0.116553	0.969539	13.0268	5.26173	11.657	0.000108429	-4.35437	down	[G]	Carbohydrate transport and metabolism	--	K08235|4e-133|rcu:RCOM_0474040|Xyloglucan endotransglucosylase/hydrolase protein 2 precursor, putative (EC:2.4.1.207)	Probable xyloglucan endotransglucosylase/hydrolase protein 31 (Precursor) GN=F14D17.60 OS=Arabidopsis thaliana (Mouse-ear cress) PE=2 SV=2	PREDICTED: probable xyloglucan endotransglucosylase/hydrolase protein 32-like [Cicer arietinum]
AH05G25410														1	3	15	14	28	0.0416508	0.0723629	0.352132	0.321743	0.635813	0.00475494	0.0570068	0.436563	-3.23085	down	0	2	17	19	24	0.0192544	0.0565329	0.422235	0.496645	0.603282	0.00192764	-4.33725	down	--	--	--	--	Probable glutamate carboxypeptidase 2 GN=AMP1 OS=Arabidopsis thaliana (Mouse-ear cress) PE=1 SV=3	PREDICTED: probable glutamate carboxypeptidase 2-like isoform X1 [Glycine max]
AH09G01870														0	0	59	57	57	0	0.0264872	1.83764	1.79949	1.75355	3.99e-15	0.0132436	1.79689	#VALUE!	down	5	2	65	84	61	0.170993	0.0846519	2.05369	2.88906	2.02215	8.98e-11	-4.33077	down	[P]	Inorganic ion transport and metabolism	--	--	Probable sulfate transporter 3.4 GN=SULTR3;4 OS=Arabidopsis thaliana (Mouse-ear cress) PE=2 SV=1	PREDICTED: probable sulfate transporter 3.4-like [Glycine max]
AH12G37850														5	4	37	53	77	0.667524	0.333395	2.58363	3.63415	5.42098	4.07e-05	0.500459	3.87959	-3.6119	down	3	0	48	27	15	0.316896	0.0661541	4.08773	2.05544	1.24401	0.00759263	-4.33004	down	--	--	--	--	--	PREDICTED: uncharacterized protein LOC101490581 [Cicer arietinum]
AH07G19820														23	3	167	213	207	1.24279	0.202292	8.97786	10.9285	10.4868	5.97e-23	0.722543	10.1311	-3.8954	down	9	5	131	147	141	0.458873	0.264925	6.56999	8.51851	7.17116	1.78e-18	-4.32723	down	--	--	--	K00434|1e-176|pop:POPTR_864655|hypothetical protein	Thylakoid lumenal 29 kDa protein, chloroplastic (Precursor) GN=CLEB3J9 OS=Solanum lycopersicum (Tomato) PE=3 SV=1	hypothetical protein PHAVU_008G176700g [Phaseolus vulgaris]
AH20G19690														12	29	182	150	149	0.226754	0.526461	3.16293	2.53849	2.50207	1.28e-14	0.376608	2.7345	-2.94989	down	20	7	209	298	298	0.3771	0.129323	3.64602	5.61501	5.39402	1.87e-21	-4.31977	down	--	--	--	--	Filament-like plant protein 7 GN=FPP7 OS=Arabidopsis thaliana (Mouse-ear cress) PE=3 SV=2	PREDICTED: filament-like plant protein 7-like isoform X1 [Glycine max]
AH05G04730														93	65	485	469	543	4.84226	3.40982	27.1776	26.9418	30.7027	2.09e-18	4.12604	28.274	-2.64236	down	11	19	427	228	231	0.637114	1.06596	24.401	13.4805	13.8541	6.05e-06	-4.3132	down	--	--	--	K00430|5e-178|rcu:RCOM_0578390|Peroxidase 73 precursor, putative (EC:1.11.1.7)	Peroxidase 51 (Precursor) OS=Arabidopsis thaliana (Mouse-ear cress) PE=2 SV=1	hypothetical protein PHAVU_002G012300g [Phaseolus vulgaris]
AH13G45650														10	9	58	48	100	0.261705	0.224049	1.5584	1.31376	2.7427	0.00151459	0.242877	1.87162	-2.83737	down	3	0	32	27	30	0.0880908	0.0216532	0.87807	0.746258	0.843942	4.81e-05	-4.31017	down	--	--	--	--	Endoglucanase 8 (Precursor) GN=CEL1 OS=Arabidopsis thaliana (Mouse-ear cress) PE=2 SV=1	PREDICTED: endoglucanase 8-like [Glycine max]
AH01G12040														3	10	34	51	36	0.0805993	0.207258	0.791445	1.20272	0.843112	7.37e-05	0.143929	0.945759	-2.61483	down	3	3	31	78	68	0.0764182	0.0747878	0.725879	1.82735	1.62168	9.88e-05	-4.30707	down	--	--	--	--	Formin-like protein 6 (Precursor) GN=FH6 OS=Arabidopsis thaliana (Mouse-ear cress) PE=2 SV=1	formin-like 2 domain protein [Medicago truncatula]
AH19G31240														4	5	18	18	34	0.232659	0.242822	0.810786	0.851923	1.50676	0.00807472	0.23774	1.05649	-2.35772	down	0	5	51	59	36	0.0436858	0.259229	2.28706	2.86508	1.71494	7.74e-08	-4.30158	down	[S]	Function unknown	--	--	Piriformospora indica-insensitive protein 2 (Precursor) GN=PII-2 OS=Arabidopsis thaliana (Mouse-ear cress) PE=2 SV=1	hypothetical protein PHAVU_007G101600g [Phaseolus vulgaris]
AH09G25890														143	110	1241	991	1460	8.95906	7.07321	80.5146	64.2403	91.2744	3.21e-16	8.01614	78.6764	-3.26581	down	65	48	1151	1231	860	4.21254	3.0924	75.3692	88.3316	59.2446	9.36e-24	-4.26865	down	--	--	--	--	Early light-induced protein, chloroplastic (Precursor) OS=Pisum sativum (Garden pea) PE=2 SV=1	putative early light induced protein [Arachis hypogaea]
AH09G28160														22	24	137	109	121	0.830694	0.887514	4.65078	3.75175	4.18242	2.25e-09	0.859104	4.19498	-2.39423	down	9	2	136	104	76	0.318936	0.0928861	4.71553	3.83037	2.76448	6.28e-09	-4.2681	down	--	--	--	--	Copper transport protein ATX1 GN=ATX1 OS=Arabidopsis thaliana (Mouse-ear cress) PE=1 SV=1	heavy metal-associated domain protein [Medicago truncatula]
AH09G11860														4	21	109	117	132	0.216321	0.845425	4.34205	4.7711	5.17121	1.66e-13	0.530873	4.76145	-3.237	down	6	9	144	140	146	0.253772	0.43781	5.77896	5.91006	6.22232	1.53e-18	-4.26803	down	--	--	--	--	--	hypothetical protein PHAVU_007G208200g [Phaseolus vulgaris]
AH01G17080														4	10	85	90	90	0.155829	0.304082	2.72694	2.91489	2.86408	2.01e-12	0.229956	2.8353	-3.63976	down	4	10	111	147	139	0.148168	0.338744	3.61211	4.93856	4.60239	1.84e-17	-4.25352	down	[R]	General function prediction only	--	K08869|3e-177|pop:POPTR_252534|hypothetical protein	Uncharacterized aarF domain-containing protein kinase At5g05200, chloroplastic (Precursor) GN=At5g05200 OS=Arabidopsis thaliana (Mouse-ear cress) PE=2 SV=1	PREDICTED: uncharacterized aarF domain-containing protein kinase 1-like [Cicer arietinum]
AH11G30440														15	5	121	124	142	0.685236	0.253579	5.82576	5.96873	6.79268	1.84e-16	0.469407	6.19572	-3.67291	down	7	2	91	90	73	0.323516	0.120359	4.43119	4.34617	3.67655	2.25e-12	-4.24195	down	--	--	--	--	Copper transport protein ATX1 GN=ATX1 OS=Arabidopsis thaliana (Mouse-ear cress) PE=1 SV=1	hypothetical protein glysoja_004392 [Glycine soja]
AH05G29080														12	13	240	348	340	0.310385	0.330931	6.18871	9.08487	8.70854	1.73e-22	0.320658	7.99404	-4.61157	down	27	9	387	340	276	0.669507	0.218958	10.1966	9.37008	7.54412	2.1e-24	-4.224	down	[RTKL]	--	--	--	Probable inactive receptor kinase At1g48480 (Precursor) GN=RKL1 OS=Arabidopsis thaliana (Mouse-ear cress) PE=2 SV=1	LRR receptor-like kinase family protein [Medicago truncatula]
AH19G26690														6	16	51	49	49	0.189962	0.470443	1.42758	1.37234	1.34325	0.000152218	0.330203	1.38106	-2.15707	down	3	4	70	53	70	0.100344	0.124212	1.94409	1.55033	2.03582	9.04e-10	-4.211	down	--	--	--	--	--	PREDICTED: uncharacterized protein LOC101493939 [Cicer arietinum]
AH03G18830														0	7	24	29	16	0.0805432	0.619568	1.58429	1.92796	1.39708	0.00379739	0.350055	1.63644	-2.69701	down	2	0	26	15	14	0.160964	0	2.37786	1.07589	0.934622	0.00426693	-4.2026	down	--	--	--	--	--	PREDICTED: uncharacterized protein LOC100789939 [Glycine max]
AH20G02630														5	5	35	28	58	0.168313	0.144157	1.0422	0.82721	1.68715	0.000940917	0.156235	1.18552	-2.99568	down	2	1	38	22	22	0.0786995	0.0517035	1.13177	0.704095	0.688746	0.000142995	-4.19764	down	--	--	--	--	--	hypothetical protein glysoja_005639 [Glycine soja]
AH13G52240														0	5	24	36	39	0.299	1.75386	7.93511	11.6557	12.3148	8.54e-06	1.02643	10.6352	-3.70371	down	2	1	37	23	22	0.901801	0.603182	12.2423	7.97263	7.85409	0.000142995	-4.19763	down	--	--	--	--	Protein RALF-like 24 (Precursor) GN=RALFL24 OS=Arabidopsis thaliana (Mouse-ear cress) PE=3 SV=1	PREDICTED: protein RALF-like 24-like [Cicer arietinum]
AH00G04500														2	9	34	34	75	0.146808	0.620125	2.48021	2.4401	5.24188	0.00954178	0.383466	3.3874	-3.09827	down	0	4	57	23	28	3.14e-05	0.313811	4.19144	1.79738	2.16717	0.0034513	-4.18843	down	--	--	--	--	--	PREDICTED: major antigen-like [Glycine max]
AH12G33470														1	1	27	15	20	0.0941111	0.0806193	1.34442	0.737439	0.970286	0.00039681	0.0873652	1.01738	-4.35291	down	0	2	25	9	20	0	0.128436	1.22191	0.490169	1.03433	0.00504108	-4.18601	down	--	--	--	--	--	uncharacterized protein LOC100803518 precursor [Glycine max]
AH17G34500														0	0	13	16	15	0.0367142	0	0.503321	0.634892	0.571075	0.00166888	0.0183571	0.569763	#VALUE!	down	0	2	17	15	22	0	0.101876	0.689136	0.638762	0.893722	0.0050567	-4.18511	down	--	--	--	--	--	PREDICTED: uncharacterized protein LOC102668789 [Glycine max]
AH19G27740														3	0	81	50	72	0.366284	0.079231	6.48548	4.30525	6.15156	1.1e-13	0.222758	5.64743	-5.48034	down	7	0	61	62	67	0.703379	0.0878792	5.22797	6.00703	5.64226	1.35e-09	-4.18154	down	--	--	--	--	--	auxin efflux carrier family protein [Medicago truncatula]
AH04G08810														18	27	361	182	282	0.564143	0.823995	10.7538	5.48677	8.16108	1.15e-06	0.694069	8.13387	-3.59503	down	4	18	189	175	228	0.163529	0.553735	5.73059	5.65951	7.14543	2.72e-22	-4.17847	down	[Q]	Secondary metabolites biosynthesis, transport and catabolism	--	K04123|0.0|pop:POPTR_688380|CYP88A9	Ent-kaurenoic acid oxidase 1 GN=YUP8H12.23 OS=Arabidopsis thaliana (Mouse-ear cress) PE=2 SV=1	Ent-kaurenoic acid oxidase 2 [Glycine soja]
AH14G41500														1	9	28	37	49	0.0499749	0.237432	0.729953	0.98991	1.2747	3.46e-05	0.143703	0.998188	-2.90784	down	2	0	18	25	11	0.0707034	0	0.490901	0.681084	0.318508	0.00498318	-4.17711	down	[C]	Energy production and conversion	--	--	Probable aldo-keto reductase 2 OS=Oryza sativa subsp. japonica (Rice) PE=2 SV=2	putative aldo-keto reductase 1 [Morus notabilis]
AH06G10000														14	3	30	44	50	0.574288	0.139993	1.26552	1.79073	1.97243	0.000319672	0.357141	1.67623	-2.26525	down	4	0	37	27	44	0.170448	0	1.56304	1.2594	2.00289	7.14e-06	-4.17277	down	[R]	General function prediction only	--	--	Polyadenylate-binding protein 3 GN=PAB3 OS=Arabidopsis thaliana (Mouse-ear cress) PE=2 SV=1	hypothetical protein ARAX_ADH18B08-005 [Arachis duranensis]
AH20G22190														7	17	107	80	154	0.22165	0.503724	3.13768	2.34287	4.47266	1.54e-05	0.362687	3.31774	-3.22684	down	4	8	88	145	86	0.127509	0.226968	2.60283	4.40039	2.57069	1.58e-07	-4.16146	down	[GEPR]	--	--	--	Organic cation/carnitine transporter 1 GN=T18K17.11 OS=Arabidopsis thaliana (Mouse-ear cress) PE=2 SV=1	PREDICTED: organic cation/carnitine transporter 1-like [Glycine max]
AH09G03980														6	8	158	188	132	0.156522	0.207775	3.70394	4.35381	2.89218	2.41e-23	0.182149	3.64997	-4.4907	down	22	1	128	224	262	0.504715	0.0485042	3.02662	5.75382	6.61492	2.32e-07	-4.15644	down	[RTKL]	--	--	--	Receptor-like protein kinase At3g21340 (Precursor) GN=At3g21340 OS=Arabidopsis thaliana (Mouse-ear cress) PE=1 SV=1	PREDICTED: LOW QUALITY PROTEIN: probable LRR receptor-like serine/threonine-protein kinase At1g51860-like [Glycine max]
AH13G59750														5	9	114	120	128	0.175377	0.265807	3.42854	3.58322	3.81071	1.46e-17	0.220592	3.60749	-4.09001	down	14	0	84	139	150	0.429294	0.0267687	2.60049	4.46898	4.62287	2.52e-09	-4.15359	down	--	--	--	--	Pentatricopeptide repeat-containing protein At5g21222 GN=ATC401 OS=Arabidopsis thaliana (Mouse-ear cress) PE=2 SV=1	PREDICTED: pentatricopeptide repeat-containing protein At5g21222-like isoform X1 [Glycine max]
AH11G28450														25	23	148	166	201	2.23534	2.07251	13.1741	14.9191	17.7184	2.34e-14	2.15393	15.2705	-2.82148	down	1	15	196	140	85	0.162054	1.35821	17.7265	13.1694	7.9251	3.3e-05	-4.15162	down	[E]	Amino acid transport and metabolism	--	K01759|5e-174|pop:POPTR_713477|lactoylglutathione lyase (EC:4.4.1.5)	Putative lactoylglutathione lyase OS=Brassica oleracea var. gemmifera (Brussel sprouts) PE=2 SV=1	PREDICTED: putative lactoylglutathione lyase-like isoform X1 [Glycine max]
AH13G36390														23	16	188	265	295	0.58749	0.427999	4.86118	6.83592	7.4436	1.43e-13	0.507745	6.38023	-3.6594	down	8	9	176	151	121	0.205498	0.224666	4.56708	4.18924	3.2792	1.59e-18	-4.14727	down	[RTKL]	--	--	--	Receptor-like cytosolic serine/threonine-protein kinase RBK1 GN=RBK1 OS=Arabidopsis thaliana (Mouse-ear cress) PE=1 SV=1	hypothetical protein PHAVU_009G155000g [Phaseolus vulgaris]
AH15G28620														3	1	39	34	29	0.38441	0.163449	3.73439	3.2519	2.7557	1.92e-06	0.273929	3.24733	-4.07099	down	3	4	22	70	92	0.358199	0.448551	2.10285	6.66179	8.94617	0.00768812	-4.139	down	--	--	Molecular Function: nucleic acid binding (GO:0003676);; Molecular Function: ATP binding (GO:0005524);; Molecular Function: ATP-dependent helicase activity (GO:0008026);;	--	Putative DEAD-box ATP-dependent RNA helicase 33 GN=RH33 OS=Arabidopsis thaliana (Mouse-ear cress) PE=3 SV=1	hypothetical protein PHAVU_002G287400g [Phaseolus vulgaris]
AH17G16490														7	18	70	107	81	0.0698073	0.166922	0.598901	0.92588	0.677911	9.55e-09	0.118365	0.73423	-2.76396	down	11	0	83	116	88	0.102956	0.00780831	0.729789	1.07921	0.793318	2.68e-13	-4.12547	down	--	--	--	--	--	PREDICTED: uncharacterized protein LOC100777373 [Glycine max]
AH17G03650														1	4	38	49	23	0.0467323	0.100264	0.934397	1.20918	0.544867	2.88e-05	0.0734982	0.896149	-3.85558	down	3	3	59	43	53	0.0886609	0.0861443	1.42871	1.13386	1.33843	6.04e-08	-4.11664	down	[RTKL]	--	--	--	Leucine-rich repeat receptor-like serine/threonine-protein kinase BAM3 (Precursor) GN=BAM3 OS=Arabidopsis thaliana (Mouse-ear cress) PE=2 SV=3	PREDICTED: leucine-rich repeat receptor-like serine/threonine-protein kinase BAM3-like [Glycine max]
AH18G00130														4	8	111	143	98	0.177719	0.304621	4.54559	5.86876	4.00736	8.12e-18	0.24117	4.80724	-4.27129	down	15	4	156	177	151	0.574422	0.166092	6.42061	7.4659	6.45772	2.92e-19	-4.09344	down	--	--	--	--	Protein ASPARTIC PROTEASE IN GUARD CELL 2 (Precursor) GN=ASPG2 OS=Arabidopsis thaliana (Mouse-ear cress) PE=2 SV=1	PREDICTED: protein ASPARTIC PROTEASE IN GUARD CELL 2-like [Glycine max]
AH05G26290														4	7	57	78	78	0.255547	0.398745	2.8507	3.99	3.8166	1.08e-10	0.327146	3.55243	-3.6725	down	2	4	83	35	33	0.160964	0.235771	4.17242	1.91299	1.71595	0.00772753	-4.08373	down	--	--	--	--	Probable protein ABIL5 OS=Oryza sativa subsp. japonica (Rice) PE=2 SV=1	PREDICTED: probable protein ABIL5-like [Glycine max]
AH09G25070														4	6	53	29	25	0.257414	0.354473	2.69242	1.46614	1.24235	0.00412924	0.305943	1.8003	-2.81776	down	1	3	34	17	50	0.0960772	0.190157	1.70049	0.906457	2.59503	0.00201204	-4.08347	down	--	--	--	--	Remorin OS=Solanum tuberosum (Potato) PE=1 SV=1	PREDICTED: remorin-like [Glycine max]
AH00G01440														275	777	6441	4845	8345	24.987	71.5607	634.506	468.294	792.061	8.03e-10	48.2739	631.62	-3.61993	down	4	412	5514	2761	2152	0.405446	37.8177	542.306	281.988	215.349	0.00162711	-4.08214	down	--	--	--	--	--	T1 [Arachis hypogaea]
AH12G10430														0	2	22	17	19	0	0.252192	2.24324	1.80243	1.91398	0.000876994	0.126096	1.98655	-4.25492	down	3	0	12	31	33	0.365664	0	1.27165	3.36454	3.48816	0.00149742	-4.08014	down	--	--	--	--	--	Ulp1 protease family, carboxy-terminal domain protein [Medicago truncatula]
AH13G51040														0	8	34	41	31	0	0.849898	3.55491	4.31584	3.23465	2.98e-05	0.424949	3.7018	-3.12404	down	4	0	21	53	26	0.519791	4.57e-19	2.14477	5.35656	2.66394	0.00479795	-4.06479	down
AH19G00160														2	6	89	120	96	0.173728	0.449889	3.57803	4.55241	3.49255	2.16e-17	0.311808	3.87433	-4.64937	down	9	3	79	110	109	0.331212	0.252931	3.51162	5.46511	4.2109	1.87e-13	-4.056	down	[Q]	Secondary metabolites biosynthesis, transport and catabolism	--	--	Cytochrome P450 71A1 GN=CYP71A1 OS=Persea americana (Avocado) PE=1 SV=2	PREDICTED: cytochrome P450 71A1-like [Glycine max]
AH04G26730														8	11	74	117	72	0.302278	0.35891	2.47635	4.10856	2.5121	6.54e-07	0.330594	3.03234	-3.1877	down	8	2	80	72	95	0.266748	0.118132	2.71497	2.63673	3.85646	1.45e-11	-4.04726	down	[M]	Cell wall/membrane/envelope biogenesis	--	--	Probable polygalacturonase OS=Vitis vinifera (Grape) PE=1 SV=1	PREDICTED: probable polygalacturonase [Glycine max]
AH14G01610														2	3	84	76	33	0.110322	0.125627	3.49842	3.18608	1.40184	4.59e-05	0.117974	2.69545	-4.66768	down	7	0	38	63	72	0.276296	0.0340567	1.60575	2.62652	3.05798	2.52e-07	-4.04488	down	[E]	Amino acid transport and metabolism	--	K01761|0.0|pop:POPTR_709036|methionine gamma-lyase (EC:4.4.1.11)	Methionine gamma-lyase GN=MGL OS=Arabidopsis thaliana (Mouse-ear cress) PE=1 SV=1	Cys/Met metabolism pyridoxal-phosphate-dependent enzyme family protein [Populus trichocarpa]
AH09G11770														3	0	53	28	40	0.781601	0	10.9475	5.85203	8.12262	2e-07	0.3908	8.30738	-4.73401	down	4	0	33	27	38	0.929782	0	6.80032	6.05411	8.41935	3.14e-05	-4.033	down	--	--	Molecular Function: DNA binding (GO:0003677);; Molecular Function: sequence-specific DNA binding transcription factor activity (GO:0003700);; Molecular Function: transcription cofactor activity (GO:0003712);; Cellular Component: nucleus (GO:0005634);; Cellular Component: cytosol (GO:0005829);; Biological Process: glycine catabolic process (GO:0006546);; Biological Process: unsaturated fatty acid …	--	Transcription factor APG OS=Oryza sativa subsp. japonica (Rice) PE=1 SV=1	PREDICTED: transcription factor PIL1-like isoform X2 [Glycine max]
AH18G15560														63	33	188	166	172	5.91318	3.36301	19.2891	16.7552	17.3706	5.01e-08	4.6381	17.805	-1.85241	down	9	7	96	130	164	1.52262	0.71069	9.85247	14.1143	17.6752	4.63e-11	-4.03026	down	[J]	Translation, ribosomal structure and biogenesis	--	--	--	hypothetical protein Csa_3G234020 [Cucumis sativus]
AH08G00910														12	7	86	93	123	0.262123	0.169376	1.90824	2.0315	2.58746	1.28e-12	0.215749	2.17573	-3.38891	down	2	4	61	46	37	0.0577959	0.0949762	1.376	1.12178	0.865219	2.71e-07	-4.01434	down	[G]	Carbohydrate transport and metabolism	--	--	Beta-galactosidase 3 (Precursor) OS=Arabidopsis thaliana (Mouse-ear cress) PE=1 SV=1	hypothetical protein PHAVU_009G012700g [Phaseolus vulgaris]
AH06G03070														5	25	277	137	96	0.13957	0.651497	6.47998	3.06657	2.36941	0.00999924	0.395534	3.97199	-3.48511	down	18	0	120	229	83	0.492209	0	2.68058	5.70079	2.05987	0.00316739	-4.0074	down	[Q]	Secondary metabolites biosynthesis, transport and catabolism	--	K04123|4e-80|vvi:100251295|hypothetical protein LOC100251295	Beta-amyrin 11-oxidase GN=CYP88D6 OS=Glycyrrhiza uralensis (Chinese licorice) PE=1 SV=1	RecName: Full=Beta-amyrin 11-oxidase; AltName: Full=Cytochrome P450 88D6 [Glycyrrhiza uralensis]
AH01G18700														35	27	291	304	279	0.926576	0.755549	7.84978	8.10305	6.80759	8.85e-22	0.841062	7.58681	-3.21522	down	23	12	239	298	301	0.633571	0.39794	6.25104	8.41766	7.97134	1.49e-25	-4.00462	down	--	--	--	--	--	MORC family CW-type zinc finger protein 3 [Glycine soja]
AH17G29670														0	5	16	27	18	0	0.275304	0.810876	1.33603	0.897713	0.00446054	0.137652	1.01487	-3.00442	down	3	0	22	21	29	0.172326	0	1.11777	1.09844	1.51068	0.000678659	-4.00291	down	--	--	--	--	NAD(P)H-quinone oxidoreductase subunit M, chloroplastic (Precursor) OS=Vitis vinifera (Grape) PE=2 SV=1	hypothetical protein PHAVU_009G130400g [Phaseolus vulgaris]
AH12G34810														0	1	26	28	23	0.0205151	0.0356211	0.558597	0.604709	0.48697	5.02e-06	0.0280681	0.550092	-5.66311	down	6	2	38	78	75	0.132334	0.0558754	0.824285	1.74246	1.65878	5.73e-06	-3.9986	down	[RTKL]	--	--	--	Probable receptor protein kinase TMK1 (Precursor) GN=TMK1 OS=Arabidopsis thaliana (Mouse-ear cress) PE=1 SV=1	hypothetical protein PHAVU_007G268200g [Phaseolus vulgaris]
AH03G04580														39	37	85	126	98	1.07753	1.05685	2.33754	3.35494	2.59675	0.000357148	1.06719	2.76308	-1.4208	down	9	7	114	140	125	0.265134	0.206246	3.23927	4.01628	3.67585	7.81e-16	-3.99096	down	[I]	Lipid transport and metabolism	--	K01897|0.0|pop:POPTR_833082|long-chain-fatty-acid-CoA ligase (EC:6.2.1.3)	Long chain acyl-CoA synthetase 2 GN=F13F21.14 OS=Arabidopsis thaliana (Mouse-ear cress) PE=2 SV=1	PREDICTED: long chain acyl-CoA synthetase 2-like isoform X1 [Glycine max]
AH10G08150														25	19	234	255	248	6.4688	4.82639	65.7446	73.5302	71.3752	2.14e-22	5.64759	70.2167	-3.46404	down	18	17	231	303	291	5.34577	4.80708	65.555	85.9845	88.9745	3.31e-25	-3.98397	down	--	--	--	K02723|7e-38|vvi:100252545|hypothetical protein LOC100252545	Photosystem II protein psbY-2, chloroplastic (Precursor) GN=PSBY OS=Spinacia oleracea (Spinach) PE=1 SV=2	PREDICTED: photosystem II core complex proteins psbY, chloroplastic [Vitis vinifera]
AH14G07790														4	2	26	36	16	0.148522	0.0705881	0.693759	1.00976	0.440331	0.000887733	0.109555	0.714615	-3.09766	down	3	2	46	34	37	0.110089	0.0816349	1.29938	0.985839	1.07458	4.82e-06	-3.97323	down	--	--	--	--	Ferric reduction oxidase 7, chloroplastic (Precursor) GN=FRO7 OS=Arabidopsis thaliana (Mouse-ear cress) PE=2 SV=1	hypothetical protein PHAVU_006G133600g [Phaseolus vulgaris]
AH15G04800														10	5	38	58	45	0.359095	0.206494	1.305	1.98213	1.53267	1.73e-05	0.282795	1.6066	-2.63029	down	4	0	31	22	41	0.153102	0.0318171	1.07727	0.8284	1.4412	5.71e-05	-3.97184	down	--	--	--	--	Protein TPX2 GN=TPX2 OS=Arabidopsis thaliana (Mouse-ear cress) PE=1 SV=1	PREDICTED: protein TPX2-like isoform X1 [Glycine max]
AH05G37660														21	6	71	61	102	0.808795	0.251762	2.88299	2.51583	4.16836	3.47e-05	0.530278	3.18906	-2.5147	down	5	0	45	42	30	0.20746	0	1.89149	1.79679	1.31786	4.79e-06	-3.96957	down	--	--	--	--	Endoglucanase 17 (Precursor) GN=At4g02290 OS=Arabidopsis thaliana (Mouse-ear cress) PE=2 SV=1	PREDICTED: endoglucanase 17-like [Glycine max]
AH15G08960														178	292	1855	2002	1970	7.72319	12.4262	101.681	107.307	108.085	2e-20	10.0747	105.691	-3.0295	down	114	191	2358	2235	2498	5.28146	8.21114	128.842	118.434	139.531	1.53e-28	-3.96589	down	[H]	Coenzyme transport and metabolism	--	--	Thiamine thiazole synthase 2, chloroplastic {ECO:0000255|HAMAP-Rule:MF_03158} (Precursor) GN=VIT_10s0116g00530 OS=Vitis vinifera (Grape) PE=3 SV=1	PREDICTED: thiamine thiazole synthase 2, chloroplastic-like [Glycine max]
AH03G29200														7	1	47	61	66	0.427501	0.09072	2.88031	3.65249	3.91277	1.36e-09	0.259111	3.48186	-3.84164	down	3	4	73	49	40	0.202555	0.250906	4.44136	3.03274	2.49455	1.5e-06	-3.96093	down	--	--	--	--	Probable membrane-associated kinase regulator 2 GN=MAKR2 OS=Arabidopsis thaliana (Mouse-ear cress) PE=2 SV=1	PREDICTED: probable membrane-associated kinase regulator 2-like [Glycine max]
AH15G07350														7	21	52	56	45	0.242897	0.663621	1.82069	1.8548	1.4576	0.00075484	0.453259	1.71103	-1.84699	down	7	3	70	99	63	0.225726	0.122517	2.39636	3.52415	2.27928	3.97e-10	-3.96051	down	--	--	--	--	--	PREDICTED: uncharacterized protein LOC100785910 [Glycine max]
AH13G00660														11	22	68	76	115	1.209	1.98415	6.33637	8.17073	10.8726	9.76e-05	1.59657	8.45991	-2.37018	down	5	4	91	61	56	0.631333	0.620098	9.84507	5.69871	6.55314	1.53e-08	-3.9569	down	--	--	--	--	PLASMODESMATA CALLOSE-BINDING PROTEIN 3 (Precursor) GN=PDCB3 OS=Arabidopsis thaliana (Mouse-ear cress) PE=1 SV=1	hypothetical protein PHAVU_003G290700g [Phaseolus vulgaris]
AH10G01930														15	31	249	272	156	0.355135	0.711731	5.5944	6.1517	3.45892	2.84e-08	0.533433	5.06834	-3.27631	down	18	16	139	283	360	0.434992	0.368521	3.13082	6.67598	8.33368	0.000105035	-3.946	down	--	--	--	--	GDSL esterase/lipase At1g28580 (Precursor) GN=At1g28580 OS=Arabidopsis thaliana (Mouse-ear cress) PE=2 SV=1	GDSL esterase/lipase [Medicago truncatula]
AH13G18960														6	8	57	40	31	0.340271	0.418354	3.00964	2.1214	1.62249	0.000129344	0.379312	2.25117	-2.59057	down	4	5	35	71	100	0.228433	0.26934	1.86793	4.03467	5.59709	0.000928305	-3.93952	down	[C]	Energy production and conversion	--	--	Chaperone protein dnaJ 10 GN=F28O16.7 OS=Arabidopsis thaliana (Mouse-ear cress) PE=2 SV=2	unknown [Lotus japonicus]
AH17G30550														6	4	32	53	44	0.178847	0.113257	0.845085	1.38234	1.15679	4.32e-06	0.146052	1.12807	-3.08675	down	4	0	29	38	24	0.120965	0.0237339	0.807138	1.10158	0.714595	8.77e-05	-3.92873	down	[I]	Lipid transport and metabolism	--	K01897|0.0|rcu:RCOM_1032290|long-chain-fatty-acid CoA ligase, putative (EC:6.2.1.3)	Long chain acyl-CoA synthetase 9, chloroplastic GN=LACS9 OS=Arabidopsis thaliana (Mouse-ear cress) PE=2 SV=1	PREDICTED: long chain acyl-CoA synthetase 9, chloroplastic-like [Cicer arietinum]
AH19G08030														11	11	70	51	58	0.483311	0.488879	2.88149	2.12033	2.34458	6.57e-06	0.486095	2.4488	-2.42271	down	7	1	57	62	63	0.298444	0.0733755	2.26035	2.74206	2.74151	9.95e-09	-3.9285	down	[Q]	Secondary metabolites biosynthesis, transport and catabolism	--	--	Cytochrome P450 714C2 GN=OsJ_35025 OS=Oryza sativa subsp. japonica (Rice) PE=2 SV=1	Cytochrome P450 734A6 [Glycine soja]
AH16G40730														0	0	48	29	43	0	0	1.95934	1.2038	1.77679	8.03e-11	0	1.64664	#VALUE!	down	0	5	21	31	61	0	0.202162	0.87384	1.27451	2.52813	0.00790002	-3.92555	down	--	--	--	--	Pathogenesis-related protein 5 (Precursor) GN=At1g75040 OS=Arabidopsis thaliana (Mouse-ear cress) PE=1 SV=1	hypothetical protein JCGZ_08436 [Jatropha curcas]
AH13G38780														11	9	58	88	71	0.63598	0.496223	3.20143	4.89738	3.87999	3.77e-08	0.566102	3.99293	-2.837	down	4	5	74	55	74	0.24574	0.292	4.12962	3.27953	4.3061	1.57e-09	-3.92108	down	--	--	--	--	--	hypothetical protein glysoja_010823 [Glycine soja]
AH07G07490														17	7	49	70	50	2.16766	0.928435	8.82884	8.91048	5.98815	4.25e-05	1.54805	7.90916	-2.21364	down	0	10	82	94	46	0.330071	1.42436	9.70943	11.9472	7.1949	6.91e-06	-3.90703	down	--	--	--	--	--	Transcription factor bHLH93 [Medicago truncatula]
AH07G09820														16	15	99	102	121	0.637836	0.578843	3.48264	3.65826	4.23367	2.11e-10	0.608339	3.79152	-2.77478	down	1	7	54	58	65	0.0599932	0.276063	1.94466	2.23963	2.38907	1.94e-08	-3.89713	down	[R]	General function prediction only	--	--	Protein FIZZY-RELATED 3 GN=MAC12.21 OS=Arabidopsis thaliana (Mouse-ear cress) PE=1 SV=1	hypothetical protein PHAVU_001G232800g [Phaseolus vulgaris]
AH11G22860														5	7	34	41	36	0.381354	0.836284	3.20936	3.72578	3.01241	0.000157602	0.608819	3.31585	-2.6068	down	4	0	29	35	25	0.550966	0.180881	2.54216	2.5773	2.44941	0.000118274	-3.8963	down	--	--	--	--	Transcriptional corepressor LEUNIG GN=LUG OS=Arabidopsis thaliana (Mouse-ear cress) PE=1 SV=2	Transcriptional corepressor LEUNIG [Glycine soja]
AH16G04430														16	8	76	82	92	0.316453	0.165224	1.44728	1.58788	1.73102	9.22e-09	0.240839	1.58873	-2.77918	down	9	6	136	123	73	0.175493	0.123176	2.62978	2.51089	1.49937	1.37e-07	-3.89501	down	[RTKL]	--	--	--	Leucine-rich repeat receptor-like tyrosine-protein kinase At2g41820 (Precursor) GN=At2g41820 OS=Arabidopsis thaliana (Mouse-ear cress) PE=2 SV=1	Leucine-rich repeat receptor-like tyrosine-protein kinase [Glycine soja]
AH16G27760														31	43	395	366	261	0.894249	1.23429	11.2923	10.4483	7.44666	2.55e-13	1.06427	9.72909	-3.18521	down	32	16	217	474	374	0.943117	0.464092	6.24538	14.1978	11.2589	5.13e-06	-3.89477	down	--	--	--	--	--	PREDICTED: uncharacterized protein LOC101511812 isoform X1 [Cicer arietinum]
AH13G46330														7	10	24	47	32	0.265781	0.375254	0.933692	1.71121	1.10568	0.00380629	0.320518	1.25019	-1.9956	down	6	0	43	55	35	0.244109	0	1.66525	2.20136	1.45625	1.23e-06	-3.89127	down	[V]	Defense mechanisms	--	--	MATE efflux family protein 2, chloroplastic (Precursor) GN=DTX44 OS=Arabidopsis thaliana (Mouse-ear cress) PE=2 SV=1	PREDICTED: MATE efflux family protein 2, chloroplastic-like isoform X1 [Glycine max]
AH08G13350														4	1	20	16	32	0.144388	0.0503835	0.598232	0.489209	0.93325	0.0014367	0.0973859	0.673564	-3.16503	down	0	3	23	21	22	0.0270662	0.106922	0.690579	0.678301	0.693589	0.00168518	-3.89126	down	[RTKL]	--	--	--	Receptor-like serine/threonine-protein kinase NCRK (Precursor) GN=NCRK OS=Arabidopsis thaliana (Mouse-ear cress) PE=1 SV=1	protein kinase family protein precursor [Glycine max]
AH18G23400														0	3	29	36	22	0	0.225773	1.67572	2.31265	1.35804	9.63e-06	0.112887	1.78214	-4.25387	down	3	1	21	29	38	0.155038	0.125555	1.47838	2.00717	2.40101	0.000139312	-3.8798	down	--	--	--	--	PLASMODESMATA CALLOSE-BINDING PROTEIN 3 (Precursor) GN=PDCB3 OS=Arabidopsis thaliana (Mouse-ear cress) PE=1 SV=1	Glucan endo-1,3-beta-glucosidase 4 [Glycine soja]
AH20G00290														1	0	19	18	37	0.137448	0.0595052	1.39495	1.35142	2.60741	0.000126266	0.0984766	1.78459	-5.60939	down	5	0	47	22	41	0.387269	0	3.44933	1.78439	3.10858	4.36e-05	-3.87811	down	--	--	--	--	--	PREDICTED: uncharacterized protein LOC100799543 [Glycine max]
AH16G41600														6	1	65	74	65	0.0852948	0.0211932	0.801376	0.907168	0.778527	6.37e-12	0.053244	0.829024	-4.26363	down	7	4	85	83	73	0.0897103	0.0551921	1.04834	1.09047	0.932412	7.33e-11	-3.87806	down	--	--	--	--	Protein CHROMATIN REMODELING 4 {ECO:0000303|PubMed:16547115} OS=Arabidopsis thaliana (Mouse-ear cress) PE=2 SV=1	PREDICTED: uncharacterized protein LOC100814680 isoform X1 [Glycine max]
AH03G13540														0	1	59	34	55	0.0247592	0.043025	1.45575	0.85558	1.35388	3.16e-11	0.0338921	1.22174	-6.60695	down	4	2	53	42	36	0.11524	0.0686559	1.33692	1.11999	0.94426	1.62e-06	-3.87333	down	--	--	--	--	Beta-amylase GN=BMY1 OS=Glycine max (Soybean) PE=1 SV=3	beta-amylase [Glycine max]
AH04G17270														3	5	61	70	59	0.147433	0.190794	2.27553	2.64646	2.14972	1.4e-10	0.169114	2.35723	-3.96711	down	0	10	42	74	101	0.0341254	0.392504	1.57682	2.93191	3.94984	0.00013618	-3.86852	down	[Q]	Secondary metabolites biosynthesis, transport and catabolism	--	--	Laccase-7 (Precursor) GN=LAC7 OS=Arabidopsis thaliana (Mouse-ear cress) PE=2 SV=1	putative copper ion-binding laccase [Pisum sativum]
AH20G03110														8	17	80	49	67	0.158834	0.326165	1.50214	0.899684	1.18267	4.1e-06	0.242499	1.19483	-2.36901	down	1	6	43	53	55	0.0350858	0.120967	0.792714	1.10565	1.10138	2.58e-07	-3.8604	down	--	--	--	--	Protein argonaute PNH1 GN=P0417D05.31 OS=Oryza sativa subsp. japonica (Rice) PE=2 SV=1	PREDICTED: protein argonaute PNH1-like isoform X1 [Glycine max]
AH15G04980														0	2	72	64	47	0.23758	0.60611	19.0187	17.2813	12.6146	9.87e-14	0.421845	16.3049	-5.91216	down	4	3	41	57	53	1.13649	0.914948	11.0545	14.9293	15.0396	2.57e-07	-3.85537	down	--	--	--	--	--	PREDICTED: uncharacterized protein LOC100803628 [Glycine max]
AH12G07230														4	4	41	49	49	0.345135	0.283623	3.01503	3.5452	3.49508	2.23e-07	0.314379	3.35177	-3.51665	down	0	5	29	34	44	0.0700057	0.363548	2.13783	2.73602	3.35519	2.02e-05	-3.84965	down	--	--	--	K12592|4e-43|rcu:RCOM_0920830|hypothetical protein	--	PREDICTED: uncharacterized protein LOC100795174 [Glycine max]
AH11G23350														30	11	300	220	178	0.694428	0.269772	7.42094	5.50004	4.4371	5.57e-09	0.4821	5.78603	-3.48822	down	24	4	114	210	278	0.556376	0.100785	2.86519	5.36325	7.1278	7.12e-05	-3.84463	down	[C]	Energy production and conversion	--	K10960|0.0|vvi:100243277|hypothetical protein LOC100243277	Geranylgeranyl diphosphate reductase, chloroplastic (Precursor) GN=CHLP OS=Nicotiana tabacum (Common tobacco) PE=2 SV=1	PREDICTED: geranylgeranyl diphosphate reductase, chloroplastic [Glycine max]
AH03G46290														1118	1327	7681	9113	10608	39.8826	48.0809	275.389	332.099	373.656	3.79e-14	43.9817	327.048	-2.88414	down	622	215	7523	5248	5135	22.8496	7.81888	272.991	203.219	193.633	3.79e-14	-3.84275	down	[Q]	Secondary metabolites biosynthesis, transport and catabolism	--	--	Ent-kaurenoic acid oxidase 2 GN=T32F6.4 OS=Arabidopsis thaliana (Mouse-ear cress) PE=2 SV=2	hypothetical protein PHAVU_006G123500g [Phaseolus vulgaris]
AH09G26110														17	19	148	160	222	0.499472	0.55169	4.38137	4.7228	6.36334	2.99e-11	0.525581	5.15584	-3.27799	down	6	14	162	161	102	0.187102	0.415773	4.79166	5.09231	3.14147	8.45e-11	-3.83952	down	--	--	--	--	Protein tesmin/TSO1-like CXC 2 OS=Arabidopsis thaliana (Mouse-ear cress) PE=1 SV=1	PREDICTED: protein tesmin/TSO1-like CXC 2-like [Glycine max]
AH13G16580														5	9	33	55	45	0.417345	0.655156	2.65654	4.40787	3.7913	2.74e-05	0.53625	3.61857	-2.64472	down	2	8	87	82	43	0.194274	0.56096	6.9812	6.23408	3.62836	8.89e-06	-3.83817	down	--	--	--	--	Uncharacterized GPI-anchored protein At4g28100 (Precursor) GN=At4g28100 OS=Arabidopsis thaliana (Mouse-ear cress) PE=1 SV=1	PREDICTED: uncharacterized GPI-anchored protein At4g28100-like [Glycine max]
AH19G24370														2	8	81	71	75	0.140008	0.360196	3.7926	3.62433	3.43036	6.58e-12	0.250102	3.61576	-3.90191	down	4	3	44	51	54	0.233526	0.231886	2.13182	2.61415	2.96676	3.35e-07	-3.83591	down	[R]	General function prediction only	--	--	Pheophytinase, chloroplastic (Precursor) GN=MAC12.25 OS=Arabidopsis thaliana (Mouse-ear cress) PE=1 SV=1	PREDICTED: epoxide hydrolase 3-like [Glycine max]
AH20G20220														11	5	26	38	33	1.38051	0.588452	3.55996	5.25195	4.52824	0.00437777	0.984481	4.44672	-1.99776	down	3	0	20	22	22	0.461294	0.113609	2.79951	3.00187	3.16992	0.00227972	-3.83426	down	--	--	--	--	Cyclin-dependent kinase inhibitor 7 GN=F14J22.14 OS=Arabidopsis thaliana (Mouse-ear cress) PE=1 SV=2	hypothetical protein PHAVU_003G295400g [Phaseolus vulgaris]
AH18G18950														13	11	117	130	122	1.95781	1.84743	18.161	18.9381	19.8049	2.65e-14	1.90262	18.968	-3.34034	down	7	7	125	95	75	1.38497	1.03064	18.7631	15.1388	13.2512	1.39e-09	-3.82459	down	--	--	--	--	Glucan endo-1,3-beta-glucosidase (Precursor) GN=GLC1 OS=Triticum aestivum (Wheat) PE=2 SV=1	unknown [Lotus japonicus]
AH13G33760														0	5	83	71	59	0	0.0876419	1.23289	1.069	0.872302	1.33e-13	0.0438209	1.05806	-4.80938	down	6	6	70	100	83	0.0935384	0.0925821	1.05067	1.57419	1.28111	3.97e-11	-3.82373	down	[RTKL]	--	--	--	Mitogen-activated protein kinase kinase kinase YODA GN=YDA OS=Arabidopsis thaliana (Mouse-ear cress) PE=1 SV=1	PREDICTED: mitogen-activated protein kinase kinase kinase YODA-like isoform X1 [Glycine max]
AH13G05480														14	8	94	110	116	0.486323	0.285138	3.2481	3.73236	3.89256	1.39e-12	0.38573	3.62434	-3.26064	down	12	0	109	82	62	0.426458	0	3.74762	2.9667	2.20986	9.05e-08	-3.81944	down	[R]	General function prediction only	--	--	Probable serine/threonine-protein kinase At5g41260 GN=At5g41260 OS=Arabidopsis thaliana (Mouse-ear cress) PE=1 SV=1	hypothetical protein PHAVU_011G060100g [Phaseolus vulgaris]
AH17G28930														13	7	115	84	148	0.530073	0.29087	4.76722	3.52077	6.14915	4.17e-08	0.410471	4.81238	-3.51592	down	4	4	71	21	76	0.175217	0.171704	2.98695	0.898079	3.24896	0.00654041	-3.81546	down	--	--	--	K03921|0.0|vvi:100255873|hypothetical protein LOC100255873	Acyl-[acyl-carrier-protein] desaturase 6, chloroplastic (Precursor) GN=S-ACP-DES6 OS=Arabidopsis thaliana (Mouse-ear cress) PE=2 SV=2	Acyl-[acyl-carrier-protein] desaturase 6 [Morus notabilis]
AH18G27040														116	97	585	675	704	2.57155	2.21204	13.0376	15.2439	15.5672	4.99e-18	2.3918	14.6162	-2.60277	down	46	48	728	647	583	1.08794	1.08597	16.2479	15.4384	13.6017	1.47e-30	-3.80712	down	--	--	--	--	Probable inactive leucine-rich repeat receptor-like protein kinase At3g03770 (Precursor) GN=At3g03770 OS=Arabidopsis thaliana (Mouse-ear cress) PE=2 SV=1	Putative inactive leucine-rich repeat receptor-like protein kinase [Glycine soja]
AH01G30130														3	6	37	22	24	0.324025	0.394205	2.50399	1.74246	1.5895	0.00141925	0.359115	1.94532	-2.60319	down	0	3	20	21	21	0	0.21191	1.37754	1.70337	1.35418	0.00308394	-3.80093	down	--	--	--	--	--	PCTP-like protein [Glycine soja]
AH10G26060														12	47	162	205	235	0.504921	2.13519	7.55305	9.36431	10.2508	2.8e-11	1.32006	9.05605	-2.748	down	23	5	232	161	183	0.957539	0.268571	10.3425	7.91981	8.6179	1.17e-16	-3.78461	down	[Q]	Secondary metabolites biosynthesis, transport and catabolism	--	--	Cytochrome P450 85A GN=BA13 OS=Phaseolus vulgaris (Kidney bean) PE=3 SV=2	hypothetical protein PHAVU_004G041700g [Phaseolus vulgaris]
AH16G14680														90	46	1121	751	1079	4.67052	2.4246	61.174	41.79	59.6762	6.45e-17	3.54756	54.2134	-3.83853	down	54	18	570	291	593	2.84171	0.983486	31.4579	16.1454	33.367	1.83e-06	-3.75687	down	[R]	General function prediction only	--	--	--	hypothetical protein FOMMEDRAFT_23654 [Fomitiporia mediterranea MF3/22]
AH17G30580														2	3	96	94	111	0.156899	0.19348	5.9046	5.67516	6.65433	4.88e-19	0.175189	6.07803	-5.30949	down	6	5	87	67	67	0.383765	0.319674	5.32957	4.28303	4.19896	8.64e-10	-3.75422	down	--	--	--	--	--	PREDICTED: uncharacterized protein LOC100816511 [Glycine max]
AH09G34760														118	274	1726	2420	1470	10.3227	23.9749	161.5	227.54	135.975	3.53e-09	17.1488	175.005	-3.23714	down	293	126	1279	3058	4063	26.4914	11.3029	120.296	297.411	398.394	0.00167281	-3.74519	down	--	--	Molecular Function: carbohydrate binding (GO:0030246);; Molecular Function: metal ion binding (GO:0046872);; Biological Process: multi-organism process (GO:0051704);;	--	Galactose-binding lectin (Precursor) OS=Arachis hypogaea (Peanut) PE=1 SV=3	RecName: Full=Galactose-binding lectin; AltName: Full=Agglutinin; AltName: Full=PNA; Flags: Precursor [Arachis hypogaea]	GAGGAGGAGGAGGAGGAGGAGGAGGAGGAGAAGAAGAAGAAGGATATGTTTTTTGTTATTGAAACGCACGTGTATACACGCTGGTTTGATGAAAGTGATTTTTTTATGAGTTTGGACCAACTTGATTGAATTTAGTTGGCAAAAATACTTAGATATGTAGCTGGACTGAAATGACGATGATGATGATTATTTAACTAATTTAGGATATAGTCTAAAAATATAATAATAAAACTTTTTTGTTATTTATAATATATTTAATATATTAAAAAATAAAAAAAATTATAAAATATTTTTTTATAATATAAAATACAAATTAATAAAATTCTAATAATAATAATTTGTGGAAGTGGGGCTGCGGTTCTCTCTTATCTTTTTGATTTGTGAGCTTCTGTCGTACAT…
AH00G00660														0	7	76	90	42	0.138232	1.32246	13.1008	15.4523	7.10357	2.99e-06	0.730348	11.8856	-4.28883	down	6	7	56	106	96	1.09298	1.35041	9.4287	18.2937	16.9217	3.72e-07	-3.73598	down	--	--	--	--	MEPFL2 {ECO:0000305} (Precursor) GN=T28I19.4 OS=Arabidopsis thaliana (Mouse-ear cress) PE=2 SV=1	PREDICTED: EPIDERMAL PATTERNING FACTOR-like protein 2-like [Cicer arietinum]
AH13G21380														3	21	43	64	43	0.295384	1.55591	3.59714	4.13064	2.81073	0.000633041	0.925648	3.51284	-2.03994	down	8	0	53	54	51	0.659154	0	3.7208	3.67381	3.7291	2.32e-07	-3.72346	down	--	--	--	--	--	PREDICTED: uncharacterized protein LOC100789939 [Glycine max]
AH01G31130														20	31	164	213	169	1.21613	1.82459	10.8365	13.9341	10.9097	8.36e-15	1.52036	11.8934	-2.81744	down	10	9	97	137	140	0.66397	0.541293	6.50035	9.68277	9.81137	1.53e-14	-3.72334	down	--	--	--	--	SPX domain-containing protein 1 GN=SPX1 OS=Arabidopsis thaliana (Mouse-ear cress) PE=2 SV=2	SPX domain-containing protein 1 [Stylosanthes guianensis]
AH09G22180														368	1053	9655	11212	7503	20.038	58.0992	532.092	614.247	406.801	8.02e-19	39.0686	517.713	-3.71612	down	1405	958	9027	15984	21530	77.6203	52.5497	499.255	908.129	1214.81	4.2e-05	-3.72141	down	--	--	--	--	Peroxygenase GN=SOP1 OS=Sesamum indicum (Oriental sesame) PE=1 SV=1	PREDICTED: peroxygenase-like isoform X1 [Cicer arietinum]
AH10G03330														6	0	44	87	52	0.193527	0.0248954	1.26717	2.52859	1.49603	9.2e-06	0.109211	1.76393	-4.32868	down	5	6	97	82	35	0.162109	0.186985	2.82341	2.5245	1.06273	0.00115198	-3.71193	down	[RTKL]	--	--	--	Protein STRUBBELIG-RECEPTOR FAMILY 3 (Precursor) GN=SRF3 OS=Arabidopsis thaliana (Mouse-ear cress) PE=2 SV=1	PREDICTED: protein STRUBBELIG-RECEPTOR FAMILY 3-like [Glycine max]
AH17G02220														123	182	1105	964	1048	55.1789	82.0459	540.411	456.672	492.878	5.43e-19	68.6124	496.654	-2.75113	down	31	73	752	570	698	15.8473	37.3323	360.436	270.601	357.774	1.56e-29	-3.70759	down	--	--	--	--	Putative lipid-transfer protein DIR1 (Precursor) GN=DIR1 OS=Arabidopsis thaliana (Mouse-ear cress) PE=1 SV=1	PREDICTED: putative lipid-transfer protein DIR1-like [Cicer arietinum]
AH13G15360														16	11	129	130	85	0.935615	0.672725	6.5738	6.50446	4.25347	2.84e-10	0.80417	5.77724	-3.06914	down	15	5	114	111	165	0.815195	0.265051	6.13823	6.40642	9.08233	2.8e-12	-3.70599	down	--	--	--	--	Uncharacterized GPI-anchored protein At1g61900 (Precursor) GN=At1g61900 OS=Arabidopsis thaliana (Mouse-ear cress) PE=1 SV=1	Putative GPI-anchored protein [Glycine soja]
AH10G05050														4	2	37	45	73	0.243467	0.126148	2.01118	2.4604	3.87591	1.61e-05	0.184808	2.7825	-4.08982	down	8	0	42	59	55	0.417282	0.0457017	2.30387	3.36994	3.17615	3.02e-07	-3.7044	down	[GC]	--	--	--	Anthocyanidin 3-O-glucosyltransferase 2 OS=Fragaria ananassa (Strawberry) PE=1 SV=1	PREDICTED: kaempferol 3-O-beta-D-galactosyltransferase-like [Cicer arietinum]
AH15G10900														26	16	357	371	386	2.91191	1.43754	31.1965	32.4568	32.9019	2.17e-32	2.17472	32.1851	-4.12741	down	0	29	182	168	204	0.0804624	2.94522	15.9949	15.3124	18.5763	1.38e-18	-3.68683	down	--	--	--	--	MLP-like protein 423 OS=Arabidopsis thaliana (Mouse-ear cress) PE=2 SV=1	unknown [Lotus japonicus]
AH03G00350														2	13	91	87	50	0.255107	1.14752	8.32338	7.83883	4.45938	2.09e-06	0.701314	6.87386	-3.32254	down	11	4	58	79	152	1.01864	0.378066	5.2616	7.68534	14.5357	0.0031623	-3.68656	down	--	--	--	K00679|2e-34|vvi:100243077|hypothetical protein LOC100243077	Putative phospholipid:diacylglycerol acyltransferase 2 GN=PDAT2 OS=Arabidopsis thaliana (Mouse-ear cress) PE=3 SV=1	PREDICTED: putative phospholipid:diacylglycerol acyltransferase 2 [Nelumbo nucifera]
AH16G44480														40	28	363	420	354	0.67374	0.514877	5.88587	6.85354	5.60666	4.53e-26	0.594309	6.11536	-3.46136	down	33	37	476	510	354	0.506044	0.558682	8.02165	8.85785	6.04638	1.54e-18	-3.68621	down	[RTKL]	--	--	--	LRR receptor-like serine/threonine-protein kinase ERECTA {ECO:0000303|PubMed:8624444} (Precursor) OS=Arabidopsis thaliana (Mouse-ear cress) PE=1 SV=1	LRR receptor-like serine/threonine-protein kinase ERECTA [Glycine soja]
AH15G09240														5	12	58	38	70	0.508794	1.09342	5.0805	3.46625	6.03963	3.79e-05	0.801107	4.86213	-2.68583	down	3	5	43	61	47	0.313628	0.466283	3.82393	5.74016	4.35398	5.76e-07	-3.66602	down	--	--	--	--	--	hypothetical protein glysoja_027391, partial [Glycine soja]
AH00G00650														2	5	55	47	44	0.356147	0.602663	6.85485	5.82156	5.36851	3.18e-08	0.479405	6.01497	-3.77991	down	3	5	29	49	72	0.45421	0.682875	3.66836	6.38999	9.53565	0.000562501	-3.65276	down	--	--	--	--	--	PREDICTED: retrotransposon-like protein 1-like [Glycine max]
AH00G04200														11	31	999	681	451	0.486794	1.2738	43.6905	28.9339	18.9427	1.75e-07	0.880297	30.5224	-5.06243	down	110	0	316	794	952	4.5879	0	13.8717	37.151	43.3887	0.00147427	-3.64505	down	--	--	--	--	Copper transport protein ATX1 GN=ATX1 OS=Arabidopsis thaliana (Mouse-ear cress) PE=1 SV=1	PREDICTED: myb-like protein X-like [Cicer arietinum]
AH13G56490														8	0	31	25	17	0.665035	0	2.15957	1.78772	1.15224	0.00349442	0.332518	1.69984	-2.58898	down	5	0	35	35	23	0.404719	0	2.41685	2.57117	1.6783	0.000144632	-3.63855	down	--	--	--	--	MLP-like protein 34 GN=MLP34 OS=Arabidopsis thaliana (Mouse-ear cress) PE=2 SV=1	hypothetical protein PHAVU_003G023600g [Phaseolus vulgaris]
AH03G10010														40	9	179	140	216	2.42402	0.556318	11.3221	8.96646	13.3807	3.69e-09	1.49017	11.2231	-2.84801	down	13	5	131	102	101	0.84	0.331692	8.45423	7.1254	6.96343	4.62e-13	-3.63736	down	--	--	--	--	--	hypothetical protein glysoja_006150 [Glycine soja]
AH05G16840														6	2	70	80	69	0.27112	0.0992659	3.23744	3.78204	3.24967	2.42e-12	0.185193	3.42305	-4.17305	down	9	3	67	66	90	0.411318	0.146223	3.14673	3.07206	4.39886	1.51e-09	-3.63695	down	--	--	--	--	--	transferring glycosyl group transferase [Medicago truncatula]
AH08G14540														19	14	45	62	85	0.426715	0.420401	1.20566	1.97884	2.58614	0.00168734	0.423558	1.92355	-1.9387	down	7	2	55	51	61	0.271006	0.0470895	1.68913	1.08571	2.02183	1.6e-07	-3.63529	down	--	--	--	--	--	PREDICTED: protein FAR1-RELATED SEQUENCE 5-like [Vitis vinifera]
AH15G21680														1	7	37	43	40	0.0713139	0.276479	1.41068	1.63837	1.49434	3.75e-06	0.173896	1.51446	-3.30357	down	6	3	26	66	75	0.234525	0.132177	0.9797	2.61018	2.93697	0.00178971	-3.63475	down	--	--	--	--	Probable inactive receptor kinase At1g48480 (Precursor) GN=RKL1 OS=Arabidopsis thaliana (Mouse-ear cress) PE=2 SV=1	PREDICTED: probable inactive receptor kinase At2g26730-like [Glycine max]
AH16G09610														4	11	63	40	40	0.514976	1.08873	5.54736	3.64865	3.43723	2.61e-05	0.801853	4.21108	-2.65076	down	2	7	54	53	59	0.291252	0.769959	4.80937	5.54376	5.48225	1.82e-07	-3.6337	down	--	--	--	--	Golgi apparatus membrane protein-like protein ECHIDNA GN=ECH OS=Arabidopsis thaliana (Mouse-ear cress) PE=1 SV=1	PREDICTED: protein ECHIDNA-like [Fragaria vesca subsp. vesca]
AH16G01430														29	38	82	162	192	0.732326	0.93739	2.31814	4.59977	5.51638	0.00732214	0.834858	4.14476	-2.09942	down	39	16	288	441	287	0.998432	0.399251	8.16274	12.1056	8.14236	1.24e-09	-3.63142	down	--	--	--	--	Phospholipase A1-Igamma2, chloroplastic (Precursor) GN=At2g30550 OS=Arabidopsis thaliana (Mouse-ear cress) PE=1 SV=2	PREDICTED: phospholipase A1-Igamma2, chloroplastic-like isoform X1 [Glycine max]
AH15G26240														6	4	50	58	43	0.776679	0.479375	6.00768	6.94503	5.06473	2e-07	0.628027	6.00581	-3.31419	down	2	7	52	62	51	0.317438	0.838252	6.23069	7.87325	6.49657	2.06e-07	-3.62597	down	--	--	--	--	Uncharacterized GPI-anchored protein At4g28100 (Precursor) GN=At4g28100 OS=Arabidopsis thaliana (Mouse-ear cress) PE=1 SV=1	PREDICTED: uncharacterized GPI-anchored protein At4g28100-like [Cicer arietinum]
AH04G15170														38	41	249	499	790	2.33666	2.5784	12.6665	31.7281	44.6162	0.00346033	2.45753	29.6703	-3.6809	down	26	9	95	222	327	1.36738	0.493997	4.95179	15.3248	18.5063	0.00569742	-3.6204	down	--	--	--	--	--	DnaJ like subfamily B member 8 [Glycine soja]
AH17G28340														8	11	97	100	66	0.445543	0.558227	4.98152	5.08604	3.27954	1.12e-10	0.501885	4.44903	-3.18828	down	11	13	96	160	183	0.599298	0.681878	4.90907	8.65301	9.72497	2.03e-07	-3.61739	down	--	--	--	--	--	PREDICTED: uncharacterized protein LOC100808653 [Glycine max]
AH07G23610														19	20	112	140	101	3.43339	3.46712	16.5984	20.5409	14.8312	4.61e-10	3.45026	17.3235	-2.57543	down	9	3	110	59	50	2.2895	0.525308	17.6872	9.59858	7.94522	0.00109025	-3.61472	down	--	--	--	--	Glucan endo-1,3-beta-glucosidase (Precursor) GN=GLC1 OS=Triticum aestivum (Wheat) PE=2 SV=1	unknown [Lotus japonicus]
AH17G27550														21	20	132	140	151	0.740315	0.697886	4.62459	4.88405	5.16382	2.05e-12	0.7191	4.89082	-2.76489	down	4	11	106	80	85	0.158295	0.403559	3.77336	3.0618	3.11306	5.04e-11	-3.60423	down	[T]	Signal transduction mechanisms	--	--	Protein phosphatase 2C 57 GN=PPH1 OS=Arabidopsis thaliana (Mouse-ear cress) PE=2 SV=2	hypothetical protein PHAVU_009G050800g [Phaseolus vulgaris]
AH16G33980														70	79	595	592	621	1.69118	1.91587	13.052	12.5554	12.7838	1.69e-22	1.80352	12.7971	-2.99887	down	37	35	434	448	418	1.01764	0.915735	10.1251	10.7702	9.48147	3.14e-26	-3.60008	down	--	--	--	--	Cyclic nucleotide-gated ion channel 1 GN=CNGC1 OS=Arabidopsis thaliana (Mouse-ear cress) PE=1 SV=1	hypothetical protein L484_000176 [Morus notabilis]
AH09G26120														6	23	60	60	73	0.334236	0.996433	2.76945	2.99463	3.2314	2.58e-05	0.665334	2.99849	-2.13178	down	6	5	106	37	55	0.269178	0.247187	5.074	1.88706	2.83326	0.00948913	-3.59632	down	[RTKL]	--	--	--	Serine/threonine-protein kinase HT1 GN=HT1 OS=Arabidopsis thaliana (Mouse-ear cress) PE=1 SV=1	PREDICTED: serine/threonine-protein kinase HT1-like isoform X1 [Cicer arietinum]
AH14G35620														31	36	225	372	306	1.41549	1.62715	9.91318	16.4801	13.2579	6.57e-10	1.52132	13.217	-3.14958	down	19	17	268	282	96	0.940723	0.76412	11.8109	13.626	4.37836	0.00206545	-3.59475	down	[FJ]	--	--	--	3-oxoacyl-[acyl-carrier-protein] synthase II, chloroplastic (Precursor) OS=Arabidopsis thaliana (Mouse-ear cress) PE=1 SV=1	PREDICTED: guanine deaminase-like isoform X1 [Cicer arietinum]
AH01G30930														30	12	467	390	316	0.459187	0.196485	7.05166	5.92473	4.60818	1.76e-20	0.327836	5.86152	-4.20215	down	23	27	179	323	389	0.366117	0.421619	2.72881	5.21843	6.13319	9.68e-06	-3.57925	down	[V]	Defense mechanisms	--	--	Pleiotropic drug resistance protein 3 GN=PDR3 OS=Nicotiana tabacum (Common tobacco) PE=2 SV=1	PREDICTED: pleiotropic drug resistance protein 3-like isoform X1 [Glycine max]
AH11G02170														21	21	159	252	170	1.53189	1.50712	11.4789	18.6031	12.2176	1.01e-08	1.51951	14.0999	-3.18708	down	26	8	229	204	172	1.88034	0.574967	16.857	15.9564	13.3321	6.38e-19	-3.57676	down	--	--	--	--	Uncharacterized protein ycf54 GN=ycf54 OS=Porphyra purpurea (Red seaweed) PE=3 SV=1	Hypothetical protein glysoja_029772 [Glycine soja]
AH18G10550														1	2	31	31	29	0.074993	0.0977909	1.21517	1.23475	1.10798	4.6e-06	0.0863919	1.18597	-4.32022	down	4	0	20	23	28	0.172472	0	0.799478	0.975045	1.12237	0.00164607	-3.56786	down	[RTKL]	--	--	--	Serine/threonine-protein kinase CDL1 {ECO:0000305} OS=Arabidopsis thaliana (Mouse-ear cress) PE=1 SV=1	hypothetical protein PHAVU_005G094300g [Phaseolus vulgaris]
AH09G27290														2	2	51	54	54	0.120271	0.1023	2.35385	2.38946	2.46701	1.32e-10	0.111286	2.40344	-4.71071	down	7	0	32	58	34	0.284292	0.0363082	1.46633	2.72414	1.58565	8.91e-05	-3.56751	down	--	--	--	--	Magnesium transporter MRS2-F OS=Oryza sativa subsp. japonica (Rice) PE=1 SV=1	Magnesium transporter MRS2-3 [Glycine soja]
AH16G45230														23	33	217	144	153	0.886766	1.28416	7.87147	5.25882	5.42744	4.98e-08	1.08546	6.18591	-2.59641	down	8	19	190	118	167	0.3062	0.742204	6.87221	4.48241	6.18916	2.17e-11	-3.5647	down	--	--	--	--	7-deoxyloganetin glucosyltransferase GN=UGT85A24 OS=Gardenia jasminoides (Cape jasmine) PE=1 SV=1	PREDICTED: UDP-glycosyltransferase 85A2-like [Glycine max]
AH06G11010														20	18	142	160	145	1.19849	1.07722	8.68169	9.78002	8.55235	5.38e-14	1.13786	9.00469	-2.95394	down	16	6	114	148	126	0.970905	0.369637	7.03092	9.98835	8.28278	3.31e-14	-3.56346	down	--	--	--	--	--	PREDICTED: uncharacterized protein LOC100782596 isoform X1 [Glycine max]
AH01G20850														1	10	39	49	36	0.112572	0.541103	2.29361	2.85742	2.05033	1.63e-05	0.326837	2.40046	-2.89104	down	4	1	33	30	25	0.24401	0.109805	1.92815	1.90442	1.59045	0.000294171	-3.56051	down	--	--	--	--	Guanine nucleotide-binding protein subunit gamma 3 (Precursor) GN=GG3 OS=Arabidopsis thaliana (Mouse-ear cress) PE=2 SV=1	dense and erect pancile 1 [Glycine max]
AH18G06640														15	16	46	63	56	0.567208	0.601868	1.8189	2.56036	2.25355	0.00062011	0.584538	2.21094	-1.80953	down	10	2	62	76	73	0.399156	0.0981142	2.47965	3.05458	2.98437	6.34e-09	-3.55735	down	[Q]	Secondary metabolites biosynthesis, transport and catabolism	--	--	Linolenate hydroperoxide lyase, chloroplastic {ECO:0000305|PubMed:9701595} (Precursor) OS=Arabidopsis thaliana (Mouse-ear cress) PE=1 SV=1	13-hydroperoxide lyase [Lotus japonicus]
AH05G39000														15	5	62	64	55	1.0129	0.31795	4.07122	4.40935	3.67961	2.08e-06	0.665425	4.05339	-2.57629	down	9	2	57	75	61	0.597348	0.177049	3.95558	5.33815	4.30419	2.73e-08	-3.55506	down	[R]	General function prediction only	--	--	RNA-binding protein CP33, chloroplastic {ECO:0000305} (Precursor) OS=Arabidopsis thaliana (Mouse-ear cress) PE=2 SV=1	31 kDa ribonucleoprotein, chloroplastic [Glycine soja]
AH19G42220														134	116	1170	837	1229	8.54162	7.54689	77.0733	55.0449	77.7237	2.24e-14	8.04425	69.9473	-3.09284	down	93	85	1051	1212	849	6.12462	5.54922	69.9586	89.6911	59.8075	4.01e-20	-3.55454	down	--	--	--	--	Early light-induced protein, chloroplastic (Precursor) OS=Pisum sativum (Garden pea) PE=2 SV=1	putative early light induced protein [Arachis hypogaea]
AH16G42040														17	1	78	49	54	0.52491	0.0979601	3.21482	1.88196	2.1981	1.52e-05	0.311435	2.43163	-2.72955	down	4	0	18	27	25	0.211534	0	0.848761	0.990302	0.985901	0.00189029	-3.54818	down	[RTKL]	--	--	--	Probable serine/threonine protein kinase IRE {ECO:0000305} OS=Arabidopsis thaliana (Mouse-ear cress) PE=2 SV=1	PREDICTED: serine/threonine-protein kinase tricorner [Glycine max]
AH12G20960														4	12	40	34	38	0.504562	1.32425	3.96461	3.62571	3.93379	0.000831352	0.914407	3.84137	-2.20485	down	0	6	27	27	50	0	0.647495	2.75401	2.8508	5.10101	0.000269669	-3.54409	down	--	--	--	--	--	hypothetical protein PHAVU_007G199200g [Phaseolus vulgaris]
AH13G45510														3	29	55	99	77	0.11254	0.850072	1.68407	3.00926	2.33469	0.000752029	0.481306	2.34267	-2.24772	down	14	2	88	96	94	0.416914	0.0779435	2.73932	3.05753	3.00699	4.75e-11	-3.53982	down	[M]	Cell wall/membrane/envelope biogenesis	--	K00012|0.0|rcu:RCOM_1621050|UDP-glucose 6-dehydrogenase, putative (EC:1.1.1.22)	UDP-glucose 6-dehydrogenase 1 GN=UGD1 OS=Glycine max (Soybean) PE=1 SV=1	PREDICTED: UDP-glucose 6-dehydrogenase-like isoform X1 [Cicer arietinum]
AH08G05680														33	33	262	291	309	2.90853	2.80731	22.1369	23.7588	24.1019	1.12e-20	2.85792	23.3325	-3.10499	down	20	17	247	206	186	3.29995	0.976331	21.9954	21.5844	15.0289	3.26e-19	-3.53628	down	--	--	--	--	--	PREDICTED: uncharacterized protein LOC100816511 [Glycine max]
AH13G32570														27	26	86	89	119	0.86016	0.800717	2.98547	2.98671	4.0063	7.67e-06	0.830438	3.32616	-1.86991	down	9	1	80	46	47	0.291544	0.0566677	2.78126	1.69223	1.68294	2.63e-05	-3.53479	down	[B]	Chromatin structure and dynamics	--	--	High mobility group B protein 13 OS=Arabidopsis thaliana (Mouse-ear cress) PE=2 SV=1	PREDICTED: high mobility group B protein 6 isoform 1 [Glycine max]
AH01G06940														7	5	32	55	41	0.395143	0.242041	1.81462	3.1686	2.09923	1.73e-05	0.318592	2.36082	-2.81228	down	6	1	34	49	38	0.403891	0.113508	1.8088	2.66614	2.11184	1.37e-05	-3.5331	down	--	--	--	--	--	PREDICTED: protein SPT2 homolog isoform X4 [Glycine max]
AH19G20780														16	26	221	233	230	0.420279	0.567999	6.12491	6.73301	6.57201	2.5e-21	0.494139	6.47665	-3.42304	down	46	29	494	435	363	1.13306	0.641369	15.1371	12.6128	10.1448	4.03e-24	-3.53195	down	--	--	--	--	--	hypothetical protein glysoja_035601 [Glycine soja]
AH16G07760														10	16	39	69	66	2.85041	4.1329	12.0488	21.6301	20.3859	0.000197935	3.49166	18.0216	-2.1395	down	3	8	41	75	73	1.07274	2.40622	12.862	22.3657	24.5744	1.16e-06	-3.53004	down	--	--	--	--	Calvin cycle protein CP12-2, chloroplastic (Precursor) GN=CP12-2 OS=Arabidopsis thaliana (Mouse-ear cress) PE=1 SV=1	CP12 [Pisum sativum]
AH17G20000														7	6	53	37	38	0.229416	0.215856	1.65696	1.22882	1.25164	3.01e-05	0.222636	1.37914	-2.69796	down	5	5	50	63	59	0.174283	0.171265	1.54462	2.25594	1.93783	1.8e-07	-3.52973	down	--	--	--	--	Probable alkaline/neutral invertase B {ECO:0000305} OS=Arabidopsis thaliana (Mouse-ear cress) PE=1 SV=1	PREDICTED: alkaline/neutral invertase CINV2-like [Glycine max]
AH14G42690														4	4	74	93	93	0.0350158	0.0306615	0.618739	0.785612	0.787091	9.04e-15	0.0328386	0.730481	-4.42003	down	11	4	116	78	64	0.0932299	0.0571624	1.01052	0.723955	0.611563	3.02e-06	-3.52898	down	[M]	Cell wall/membrane/envelope biogenesis	--	--	--	Beta-glucan-binding protein [Medicago truncatula]
AH16G14470														67	17	217	179	190	8.4283	2.15813	30.5908	22.9518	25.6349	7.57e-11	5.29321	26.3925	-2.20136	down	16	7	111	129	156	2.84358	1.23653	15.8122	16.9683	23.1821	3.06e-14	-3.52767	down	--	--	--	--	Protein CURVATURE THYLAKOID 1B, chloroplastic (Precursor) GN=F19D11.10 OS=Arabidopsis thaliana (Mouse-ear cress) PE=1 SV=2	hypothetical protein JCGZ_14176 [Jatropha curcas]
AH11G00820														286	324	2382	1548	1727	68.1926	78.4282	598.387	396.203	436.568	1.35e-08	73.3104	477.053	-2.61151	down	121	83	1345	845	1316	30.2372	20.4522	344.167	215.158	349.659	4.73e-12	-3.5268	down	--	--	--	--	Defensin-like protein (Precursor) OS=Nelumbo nucifera (Sacred lotus) PE=3 SV=1	Defensin [Medicago truncatula]
AH10G02810														36	43	150	242	182	1.63139	1.35833	6.25113	10.6897	6.75157	1.17e-06	1.49486	7.89747	-2.25811	down	31	27	253	356	385	0.98418	1.11609	9.97753	15.2669	16.2183	2.43e-15	-3.52311	down	[RTKL]	--	--	--	Serine/threonine-protein kinase HT1 GN=HT1 OS=Arabidopsis thaliana (Mouse-ear cress) PE=1 SV=1	PREDICTED: serine/threonine-protein kinase HT1-like [Cicer arietinum]
AH05G33690														8	4	63	57	78	0.217883	0.105284	1.48281	1.33223	1.87107	1.76e-09	0.161584	1.56204	-3.4431	down	1	9	47	59	64	0.0450095	0.2062	1.09213	1.47702	1.64576	2.32e-07	-3.51708	down	[O]	Posttranslational modification, protein turnover, chaperones	--	--	Chaperonin 60 subunit beta 4, chloroplastic (Precursor) GN=F28B23.11 OS=Arabidopsis thaliana (Mouse-ear cress) PE=1 SV=1	PREDICTED: chaperonin 60 subunit beta 4, chloroplastic-like isoform X1 [Glycine max]
AH18G07950														11	2	44	37	52	0.603604	0.128532	2.5834	2.20395	3.06671	1.59e-05	0.366068	2.61802	-2.75411	down	2	7	77	45	30	0.141658	0.37277	4.49182	2.63428	1.83036	0.00363055	-3.51009	down	--	--	--	--	Uncharacterized GPI-anchored protein At4g28100 (Precursor) GN=At4g28100 OS=Arabidopsis thaliana (Mouse-ear cress) PE=1 SV=1	PREDICTED: uncharacterized GPI-anchored protein At4g28100-like [Glycine max]
AH19G42020														109	46	484	559	712	2.79596	1.21069	12.8242	14.8337	18.3353	3.43e-12	2.00333	15.3311	-2.89965	down	45	34	465	510	362	1.18433	0.88875	12.3645	14.5299	10.0155	6.32e-20	-3.50712	down	--	--	--	--	Protein tesmin/TSO1-like CXC 2 OS=Arabidopsis thaliana (Mouse-ear cress) PE=1 SV=1	PREDICTED: protein tesmin/TSO1-like CXC 2-like [Glycine max]
AH11G31400														11	5	50	43	30	0.265898	0.11502	1.14721	0.992352	0.688998	0.000235398	0.190459	0.942854	-2.34078	down	4	3	41	43	33	0.100465	0.0785562	0.94816	1.0349	0.780659	2.33e-05	-3.48886	down	[R]	General function prediction only	--	--	PsbB mRNA maturation factor Mbb1, chloroplastic (Precursor) GN=MBB1 OS=Chlamydomonas reinhardtii (Chlamydomonas smithii) PE=2 SV=1	PREDICTED: psbB mRNA maturation factor Mbb1, chloroplastic-like [Cicer arietinum]
AH13G28050														2	9	31	35	24	0.0996127	0.309506	1.09745	1.23749	0.807187	0.00144327	0.204559	1.04737	-2.429	down	2	3	32	33	18	0.094728	0.124623	1.12803	1.2198	0.686706	0.000586733	-3.4825	down	[P]	Inorganic ion transport and metabolism	--	--	Probable flavin-containing monooxygenase 1 GN=FMO1 OS=Arabidopsis thaliana (Mouse-ear cress) PE=2 SV=1	PREDICTED: probable flavin-containing monooxygenase 1-like [Glycine max]
AH13G39860														18	1	79	89	91	0.585101	0.0523357	3.37065	3.84976	3.50038	1.75e-10	0.318718	3.5736	-3.16784	down	9	10	107	106	103	0.287353	0.662842	3.96083	4.60104	4.23905	6.37e-12	-3.48197	down	[Q]	Secondary metabolites biosynthesis, transport and catabolism	--	--	Cytochrome P450 71A25 GN=CYP71A25 OS=Arabidopsis thaliana (Mouse-ear cress) PE=2 SV=1	cytochrome P450 family 71 protein [Medicago truncatula]
AH04G22810														12	18	69	119	56	0.208482	0.356504	1.63602	3.01349	1.28002	0.00467147	0.282493	1.97651	-2.42013	down	18	5	57	159	168	0.350183	0.118958	1.05144	3.86545	4.13606	0.00254892	-3.48118	down	[RTKL]	--	--	--	Serine/threonine-protein kinase STN8, chloroplastic (Precursor) GN=STN8 OS=Arabidopsis thaliana (Mouse-ear cress) PE=2 SV=1	PREDICTED: serine/threonine-protein kinase STN8, chloroplastic-like isoform X1 [Glycine max]
AH05G04830														2	21	83	91	64	1.01598	6.91727	29.4047	30.4556	21.6067	1.96e-08	3.96663	27.1557	-2.76765	down	11	11	63	132	171	4.30344	4.40368	21.4341	44.9469	60.8109	0.00090276	-3.47892	down	--	--	--	--	--	late embryogenesis abundant protein group 8 protein [Arachis hypogaea]
AH02G10660														6	5	39	56	31	0.725409	0.538422	4.22094	6.12549	3.31192	1.99e-05	0.631915	4.55278	-2.91489	down	3	10	70	74	70	0.390406	1.14846	7.63905	8.45663	7.92246	9.05e-09	-3.47012	down	--	--	--	K08903|6e-88|vvi:100260011|hypothetical protein LOC100260011	Photosystem II reaction center PSB28 protein, chloroplastic (Precursor) GN=P0504E02.24 OS=Oryza sativa subsp. japonica (Rice) PE=2 SV=2	unknown [Lotus japonicus]
[truncated: 3,568 more rows]
