# Supplementary material for: Identification of Key Gene Networks and Deciphering Transcriptional Regulators Associated With Peanut Embryo Abortion Mediated by Calcium Deficiency
Source: Front Plant Sci. 2022 Mar 21;13:814015. doi: 10.3389/fpls.2022.814015 (PMC8978587; doi:10.3389/fpls.2022.814015)
Supplement: Supplementary file 11 [file Table_7.xlsx]

## Sheet: Sheet1
Supplementary Table 7 Relative expression of important DEGs
calcium transport and signaling transduction pathway related genes
	ID	Gene Name	suf15-1	suf15-2	suf15-3	suf15-AVE	def15-1	def15-2	def15-3	def15-AVE	suf20-1	suf20-2	suf20-3	suf20-AVE	def20-1	def20-2	def20-3	def20-AVE	suf30-1	suf30-2	suf30-3	suf30-AVE	def30-1	def30-2	def30-3	def30-AVE
	AH07G01100	ACA13	0.482336	0.608549	0.269759	0.453548	1.25516	0.0759023	0.162171	0.497743	0.592353	0.305328	0.233726	0.377136	1.90701	1.91944	1.73273	1.85306	0.703728	0.429763	0.501375	0.544955	1.99649	2.26786	2.9651	2.40982
	AH20G34940	ACA13	1.91488	1.64075	1.06245	1.53936	20.176	1.05927	1.39652	7.54393	3.492	1.25377	1.80913	2.18497	17.8405	16.068	17.0602	16.9896	2.24678	1.82988	2.81234	2.29633	11.4376	9.10851	14.5846	11.7102
	AH16G01740	ACA12	0.244741	0.327586	0.267732	0.28002	4.95539	0.750871	0.621065	2.10911	0.257985	0.281591	2.58e-05	0.179867	2.84583	1.90067	3.92359	2.89003	0.346398	0.509533	0.13433	0.330087	2.56877	1.46656	2.12028	2.05187
	AH06G02290	ACA4	1.7081	2.2761	2.0194	2.0012	9.90487	5.03446	5.07482	6.67138	1.36872	1.73854	1.13666	1.41464	10.1684	12.1696	11.305	11.2143	2.05611	1.40906	1.59048	1.68521	9.00163	7.45381	13.9772	10.1442
	AH16G04830	ACA4	1.60044	1.37905	1.87103	1.61684	9.10449	4.47317	3.5793	5.71899	1.53524	1.43084	1.67597	1.54735	10.1833	11.7197	10.866	10.923	1.58315	2.02652	1.81805	1.80924	9.9205	8.02768	16.8667	11.605
	AH06G14240	ECA4	4.64077	7.52864	5.6447	5.93804	21.5581	11.2274	8.68655	13.824	5.14247	7.7509	5.06334	5.98557	20.1266	20.5747	23.5173	21.4062	9.47478	10.7161	6.95338	9.04807	20.7471	16.5701	24.8338	20.717
	AH16G17340	ECA4	7.33018	8.23758	6.93762	7.50179	31.4032	14.3473	10.799	18.8498	4.82161	5.9218	6.36482	5.70274	25.2789	27.7642	30.3431	27.7954	10.6408	12.4427	6.05105	9.7115	29.7417	24.0504	27.7526	27.1816
	AH15G02510	MCU2	7.74208	11.2992	7.14826	8.72984	19.859	18.0587	17.8178	18.5785	5.13608	5.41069	6.86584	5.80421	17.0424	23.9896	21.6736	20.9019	7.45372	6.57626	6.39952	6.80984	25.385	17.4193	13.5974	18.8005
	AH12G24450	CAX3	24.5664	28.06	23.1519	25.2594	6.22514	10.3417	7.55263	8.03982	30.9984	33.7754	27.0343	30.6027	5.24345	4.91849	7.44108	5.86767	33.6883	20.1447	20.2985	24.7105	3.8593	3.18701	4.81407	3.95346
	AH17G14150	CAX3	1.41545	0.250324	0.247294	0.637688	0.105082	0	0	0.0350272	1.67878	1.16835	1.14188	1.32967	0.0340857	0.0401888	0.342372	0.138882	0.551731	2.20198	0.914894	1.22287	0	0.428067	0	0.142689
	AH07G15370	CAX3	6.5905	2.79094	2.74061	4.04068	0.362039	0.104056	0.285379	0.250491	8.30863	4.87409	4.05804	5.74692	0	0.0828227	0.615792	0.232872	3.42035	9.90629	8.48669	7.27111	0.30527	1.98964	0.104829	0.799914
	AH05G30730	CNGC20	0.751566	1.55559	1.37241	1.22652	2.87346	2.3549	1.57707	2.26848	1.22663	1.32859	1.2155	1.25691	3.44637	2.99235	2.88895	3.10922	0.585952	0.991029	0.934729	0.837237	3.91053	3.13997	2.67546	3.24199
	AH13G03050	CNGC15	0.398405	0.506037	0.668843	0.524428	4.60495	0.528215	0.410499	1.84789	0.432108	0.401474	0.448996	0.427526	3.65022	3.24916	5.55909	4.15282	0.076889	0.283056	0.630966	0.330304	3.42642	3.88587	4.76709	4.02646
	AH06G27430	CNGC1	8.17141	8.54314	6.84975	7.85477	2.44481	4.75698	5.71819	4.30666	8.34435	8.31177	7.8389	8.165	3.43729	1.79274	1.43794	2.22266	6.09907	6.23218	5.44845	5.92657	1.01835	1.56003	0.716692	1.09836
	AH16G33980	CNGC1	12.1586	13.4082	10.0851	11.884	2.61746	6.02655	7.68947	5.44449	13.052	12.5554	12.7838	12.7971	3.73691	1.69118	1.91587	2.44798	10.1251	10.7702	9.48147	10.1256	1.01764	2.2331	0.915735	1.38883
	AH11G00590	CPK28	1.58623	2.4461	1.40796	1.81343	27.8783	4.35899	2.22238	11.4866	5.81559	2.36871	3.78559	3.98996	27.0915	25.6147	26.4323	26.3795	2.98067	3.43621	6.54882	4.3219	18.5324	14.9033	23.677	19.0376
	AH01G08340	CPK28	1.7119	2.1103	1.50769	1.77663	20.7319	2.64985	1.71425	8.36532	6.81782	1.97164	3.17583	3.98843	21.6772	17.3362	21.341	20.1182	4.17311	2.69072	5.93909	4.26764	12.9641	11.8655	19.6465	14.8254
	AH01G34550	CPK10	2.14769	2.17974	1.98008	2.1025	15.4716	4.98686	2.31975	7.59274	3.99884	2.39604	3.04208	3.14565	13.29	14.7404	15.6135	14.5479	2.5923	2.86369	4.91398	3.45666	13.4741	8.99013	13.0893	11.8512
	AH11G22340	CPK10	4.33746	4.15898	4.11979	4.20541	19.7083	11.2061	3.78412	11.5662	6.13021	5.32241	5.84883	5.76715	19.6452	19.2694	22.8842	20.5996	4.54522	5.50798	10.3465	6.79991	20.8709	14.214	16.9232	17.336
	AH01G04120	CRCK2	0.137496	0.155108	0.140891	0.144498	7.19287	1.5606	0.673678	3.14238	0.441163	0.360306	0.0865466	0.296005	8.71417	12.8313	12.1255	11.2236	0.235088	0.307107	0.106897	0.216364	9.46009	6.18911	6.73497	7.46139
	AH11G04610	CRCK2	1.63059	1.84096	2.91787	2.12981	9.82482	4.44787	3.42237	5.89835	2.83101	1.52031	1.62256	1.99129	10.9851	15.6511	12.5005	13.0456	1.81746	1.33027	0.893894	1.34721	7.2326	6.8111	8.19826	7.41399
	AH02G01200	CRCK2	0.20426	0.606298	0.211467	0.340675	3.18619	2.31242	1.14244	2.21368	0.688363	0.949125	0.495972	0.711153	5.35019	10.5117	7.85553	7.90581	0.788141	1.48988	0.61334	0.963787	7.50867	5.6803	5.91366	6.36754
	AH12G01240	CRCK2	0.360614	0.694136	0.621956	0.558902	4.2147	2.40264	0.961897	2.52641	0.564111	0.619611	0.598279	0.594	5.98303	13.8945	10.4726	10.1167	0.605615	0.732176	1.06617	0.80132	10.1711	9.45486	16.7519	12.126
	AH01G24840	CRCK3	4.35652	4.3395	5.81385	4.83663	18.3263	9.69151	6.94616	11.6546	3.82015	4.70972	3.9511	4.16032	18.7502	18.1219	20.7778	19.2166	7.99603	8.43557	6.28283	7.57148	15.6919	14.1546	17.4069	15.7511
	AH16G31070	CML39	1.42483	0.519215	0.218655	0.7209	1.35268	0.630061	2.20992	1.39755	1.38111	0.355472	1.07288	0.936487	6.1947	16.7864	7.80049	10.2605	0.541182	0.397503	1.37337	0.770685	9.78417	8.23547	11.2632	9.76095
	AH09G19680	CML11	1.02693	0.531429	0.630736	0.729698	28.9332	5.67849	1.83088	12.1475	1.52564	0.836953	0.996419	1.11967	17.1723	41.4507	35.8457	31.4896	2.54206	1.56677	1.10214	1.73699	16.8745	13.4929	15.5389	15.3021
	AH19G24870	CML11	0.622014	1.78402	1.48482	1.29695	41.9245	5.91058	3.46735	17.1008	4.0979	2.2938	1.50249	2.6314	31.1173	73.2092	56.9186	53.7484	3.74248	4.31533	3.21775	3.75852	26.7839	27.6216	30.5971	28.3342
	AH00G00660	EGFR2	11.8877	3.51207	8.76863	8.05614	0.816511	2.09142	1.31308	1.40701	11.4667	10.6165	6.12692	9.40335	0.818646	1.99805	1.12378	1.31349	11.2774	16.6883	12.7018	13.5558	0.133924	3.31626	0	1.15006
	AH08G08760	EGFR2	13.5944	3.25953	11.4945	9.44947	1.41892	0.776594	1.73697	1.31083	13.1008	15.4523	7.10357	11.8856	0.123695	0.138232	1.32246	0.52813	9.4287	18.2937	16.9217	14.8814	1.09298	3.21692	1.35041	1.88677
	AH07G08310	PLC2	1.70439	1.88753	2.3245	1.97214	0.607719	1.48729	2.25083	1.44861	2.20924	1.94504	2.0877	2.08066	0.727716	0.315613	0.480611	0.50798	1.56598	1.63965	1.7796	1.66174	0.714046	0.771041	0.469427	0.651505
	AH17G14060	PLC4	2.70721	2.93367	1.85066	2.49718	1.28394	1.11113	2.66246	1.68584	2.50514	2.9213	2.06343	2.49662	2.06674	0.695954	0.791659	1.18479	2.0514	2.80616	2.42366	2.42707	0.385832	0.357533	0.789082	0.510815
apoptosis-inducing factor
	#ID	Gene Name	Relative expressions by transcriptome sequencing
			suf15-1	suf15-2	suf15-3	suf15-AVE	def15-1	def15-2	def15-3	def15-AVE	suf20-1	suf20-2	suf20-3	suf20-AVE	def20-1	def20-2	def20-3	def20-AVE	suf30-1	suf30-2	suf30-3	suf30-AVE	def30-1	def30-2	def30-3	def30-AVE
	AH03G11420	APIFA	0.411482	0.955242	2.40805	1.25826	46.0038	92.5277	26.6461	55.0592	1.88232	0.815215	0.981121	1.22622	45.4138	168.462	98.2023	104.026	0.509138	0.305249	0.961413	0.591933	136.842	106.811	138.222	127.291
	AH13G14300	APIFA	9.12722	8.31746	14.8557	10.7668	127.882	216.597	61.7073	135.395	17.213	9.45095	12.9621	13.2087	127.361	305.963	203.128	212.151	6.12052	8.00654	17.3892	10.5054	288.432	213.612	260.948	254.331
embryo development related genes
	ID	Gene Name	suf15-1	suf15-2	suf15-3	suf15-AVE	def15-1	def15-2	def15-3	def15-AVE	suf20-1	suf20-2	suf20-3	suf20-AVE	def20-1	def20-2	def20-3	def20-AVE	suf30-1	suf30-2	suf30-3	suf30-AVE	def30-1	def30-2	def30-3	def30-AVE
	AH08G07030	ACC1	2.1695	2.11613	2.70866	2.33143	8.07305	3.03078	2.49288	4.53224	2.77786	2.92377	2.89285	2.86483	12.446	10.809	11.2058	11.4869	3.60938	5.60393	3.96819	4.39383	9.4461	12.5663	10.7821	10.9315
	AH01G19560	PDE129	6.16863	6.52353	6.16443	6.28553	19.0686	11.7696	9.52126	13.4532	5.39655	4.67893	4.20037	4.75861	25.3973	35.9552	26.8954	29.416	6.46672	5.47151	3.71761	5.21861	20.9031	19.8698	23.6644	21.4791
	AH14G40800	EMB2781	39.9027	42.2335	41.0703	41.0689	183.972	76.043	64.0021	108.006	60.7387	38.8866	52.8627	50.8294	256.653	454.323	316.903	342.626	35.7069	29.657	58.565	41.3096	321.489	290.424	394.822	335.578
	AH06G26620	At1g27190	3.05558	1.92414	1.60956	2.19643	9.27784	6.13021	3.99131	6.46646	2.3656	2.79011	2.73269	2.62947	10.3614	10.1221	10.8805	10.4547	3.46359	3.51567	2.96046	3.31324	9.29543	8.38948	11.5924	9.75909
	AH06G26620	At1g27190	1.20951	0.715945	0.982191	0.969215	3.2359	1.30606	0.880055	1.80734	1.00753	0.711146	1.03285	0.917175	2.90331	4.65244	5.33364	4.29646	0.790118	0.874716	1.10044	0.921758	3.62232	2.86192	5.29565	3.92663
	AH14G16620	At1g32860	0.19206	0.450874	0.165305	0.269413	0.718518	0.749141	0.661714	0.709791	0.314338	0.406279	0.428343	0.382987	0.75921	1.01256	1.53752	1.1031	0.278825	0.136736	0.276105	0.230555	1.67632	1.86397	1.30491	1.61507
	AH06G23930	FUS3	110.23	84.4401	106.222	100.297	17.8662	28.4865	25.4713	23.9413	116.427	138.137	104.779	119.781	11.3041	4.66092	12.126	9.36368	122.283	178.046	182.953	161.094	17.8607	37.3036	1.98875	19.051
	AH16G29570	FUS3	123.09	102.242	122.484	115.938	22.3135	35.0524	32.9068	30.0909	134.293	172.894	129.01	145.399	18.1405	9.19497	17.9152	15.0836	153.109	203.095	221.458	192.554	25.5171	51.522	2.29767	26.4456
	AH02G18100	ABI3	19.9387	18.2694	12.9358	17.048	5.98986	7.27592	5.47216	6.24598	29.0455	26.086	22.3191	25.8169	3.84653	4.12722	6.76119	4.91165	18.3079	27.6646	32.7327	26.2351	11.55	9.62714	3.31531	8.16415
	AH15G37050	PKP1	42.3694	35.1038	31.4927	36.3219	12.1302	12.6452	11.0864	11.9539	38.2649	52.8647	40.395	43.8415	13.8687	9.85438	9.89249	11.2052	41.4449	45.7682	49.9744	45.7292	8.1724	14.6162	8.15078	10.3131
	AH15G37050	PKP1	14.0902	13.8979	10.5076	12.8319	5.28708	4.3815	5.06782	4.91214	15.544	18.6746	15.2483	16.489	5.15177	3.40499	3.90443	4.15373	13.7652	17.3924	17.7621	16.3066	2.85688	7.22053	2.56707	4.21482
	AH19G43420	PKP1	10.9406	11.961	8.00486	10.3022	4.27987	2.10976	2.25405	2.88123	9.58576	13.9341	13.3801	12.3	3.3689	1.36264	1.99013	2.24056	10.1474	12.116	10.1313	10.7982	1.65758	3.47337	1.06158	2.06418
	AH09G24320	PKP1	9.44973	10.4621	6.22494	8.71226	3.17662	3.04115	1.82348	2.68042	10.0498	11.6994	12.5399	11.4297	4.08139	1.19989	1.44046	2.24058	10.4134	11.0456	10.5715	10.6768	1.19189	3.35335	0.716186	1.75381
	AH09G29340	PLE2	8.7099	8.02806	7.3773	8.03842	3.18727	2.34842	2.12636	2.55402	7.60487	10.0656	8.04301	8.57116	2.85553	1.47323	1.62881	1.98586	8.99979	7.81103	7.25759	8.0228	1.57086	3.67123	1.49717	2.24642
	AH19G38730	PLE2	9.11951	10.5906	7.31075	9.00697	3.68643	2.96639	2.24998	2.9676	6.81554	10.3441	9.82271	8.99411	3.58184	1.29593	1.53898	2.13892	8.18009	10.0391	8.10275	8.77399	2.30956	4.20363	1.65187	2.72169
	AH03G21100	ARP4	5.11306	4.50219	3.54459	4.38661	2.10304	2.87911	3.19734	2.7265	4.27482	6.04722	4.79707	5.0397	2.38571	0.86434	1.40768	1.55258	4.13864	3.5355	3.99685	3.89033	1.55725	2.13496	1.16158	1.61793
	AH17G01380	AGPC	138.092	140.419	175.346	151.286	25.2896	47.7797	95.2273	56.0989	122.92	179.715	134.729	145.788	33.2777	15.9753	23.4948	24.2493	154.527	138.178	158.399	150.368	15.0874	35.108	23.2098	24.4684
	AH08G10570	RAP2-1	45.4938	29.8971	42.7797	39.3902	2.82047	5.33136	5.51532	4.55572	48.2926	66.3943	41.6443	52.1104	0.990417	1.22092	2.09424	1.43519	44.172	58.0117	84.8572	62.347	4.12644	15.5969	0.916509	6.87995
Plant hormones biosythesis and signlaing pathway related genes
	ID	Gene Name	suf15-1	suf15-2	suf15-3	suf15-AVE	def15-1	def15-2	def15-3	def15-AVE	suf20-1	suf20-2	suf20-3	suf20-AVE	def20-1	def20-2	def20-3	def20-AVE	suf30-1	suf30-2	suf30-3	suf30-AVE	def30-1	def30-2	def30-3	def30-AVE
	Auxin
	AH08G05840	ALDH3H1	3.75275	3.89205	3.52436	3.72305	22.3838	21.5834	21.4727	21.8133	4.987	4.69133	4.81207	4.83013	98.4273	101.128	100.364	99.9731	4.81728	5.08664	5.1977	5.03387	151.904	154.586	166.253	157.581
	AH17G30320	ALDH3H1	3.39164	3.26775	3.00611	3.22183	25.9666	26.0088	25.0644	25.6799	4.38098	4.71463	4.46873	4.52145	83.4705	87.377	87.4002	86.0826	4.27984	4.14406	4.188	4.20397	134.286	122.197	131.164	129.216
	AH11G11050	GH3.1	0.406925	0.908767	0.456065	0.590586	2.69604	2.22552	4.08751	3.00302	0.810778	0.142765	2.8528	1.26878	1.12342	13.9894	0.505385	5.20607	1.04876	0.217297	0.595543	0.620533	1.68153	1.48092	1.7721	1.64485
	AH01G11330	GH3.1	1.87344	3.47069	1.72184	2.35532	7.3333	6.31503	23.7373	12.4619	1.07101	1.21678	3.69493	1.99424	3.54812	57.2327	2.5665	21.1158	3.08826	0.382692	1.33834	1.6031	5.76868	3.91614	8.60443	6.09642
	AH13G19860	GH3.6	2.07337	2.50243	2.89656	2.49079	8.15126	5.71426	4.59352	6.15301	2.36224	1.99763	2.50705	2.28897	4.35548	10.2504	7.82563	7.47717	3.07573	2.83211	1.98738	2.63174	7.32451	6.2445	6.57421	6.71441
	AH16G02980	GH3.6	42.0447	38.6588	42.1883	40.9639	123.63	84.4827	42.4484	83.5205	55.5723	37.7572	43.4439	45.5911	203.979	199.858	181.903	195.247	22.9789	24.0819	46.043	31.0346	158.791	140.397	151.186	150.125
	AH04G19170	LAX2	0.6233	0.823563	0.284796	0.57722	1.51243	1.56328	1.51031	1.52868	0.703745	0.601422	0.614114	0.63976	1.32867	2.8068	4.00599	2.71382	1.15387	0.247932	0.683843	0.695215	7.9834	6.37546	7.94133	7.4334
	AH14G22050	LAX2	1.83192	1.86821	3.27557	2.32523	3.27096	3.31955	2.95325	3.18125	1.79337	1.77896	1.65128	1.7412	3.76253	5.92724	9.48274	6.39084	2.04454	0.904572	1.23057	1.39323	13.8277	9.64222	12.2131	11.8943
	AH10G15960	SAUR32	1.42969	0.968687	1.64103	1.34647	3.69983	0.182586	0.754763	1.54573	0.222026	0.252011	0.649498	0.374512	3.38062	6.4635	5.40107	5.08173	0.583741	1.45246	0.262631	0.766277	8.48025	6.04643	4.78552	6.4374
	AH10G15960	SAUR32	0.793634	2.58559	0.516303	1.29851	6.27107	1.81266	0.819805	2.96785	2.18891	0.27739	0.71803	1.06144	5.54951	6.23196	9.91628	7.23258	1.07007	0.319645	1.76174	1.05049	8.49173	6.04313	8.05661	7.53049
	AH05G01590	PILS3	0.0503829	0.596115	0.306858	0.317785	0.792085	0.695476	0.399424	0.628995	0.195372	0.113773	0.284999	0.198048	0.775917	1.93293	1.39002	1.36629	0.433008	0.207102	0.0591808	0.233097	1.95197	1.40425	1.89075	1.74899
	AH05G01590	PILS3	1.69327	1.77643	0.975403	1.4817	4.11525	3.40897	2.91747	3.48056	0.938156	1.01573	0.710386	0.888092	4.43119	9.62744	8.20986	7.42283	1.28411	1.92696	1.46306	1.55804	10.6977	10.0181	11.7816	10.8325
	ABA
	AH10G14230	CYP707A4	0.600886	0.355211	0.569536	0.508544	6.81216	8.91179	1.87989	5.86795	1.60479	0.437794	0.950345	0.997642	4.59409	10.6151	5.29266	6.83396	0.165706	1.48588	1.67315	1.10824	11.9253	4.99288	4.97342	7.29722
	AH05G01230	CYP707A3	2.59898	1.29592	3.25796	2.38429	47.09	5.77388	1.6185	18.1608	2.87348	1.78283	1.57036	2.07556	40.4563	34.3076	49.048	41.2706	5.38654	4.18606	7.45191	5.67484	34.2428	30.0816	43.8323	36.0522
	AH05G01230	CYP707A3	0.96152	0.646142	1.79548	1.13438	18.5929	3.10337	1.20804	7.63478	1.2066	0.803658	0.500911	0.837057	17.0798	14.7285	21.8443	17.8842	1.84367	1.71011	2.96938	2.17439	13.2486	11.8849	18.4694	14.5343
	AH13G54760	CYP707A2	2.34902	0.955566	2.22333	1.84264	0.766277	0.184776	0.367434	0.439495	1.77517	1.34394	1.42535	1.51482	0.511297	0.403545	0.485682	0.466841	1.68337	1.7566	1.87137	1.77044	0.382522	0.340622	0.186028	0.303058
	AH15G06590	PP2C51	2.60843	2.997	6.98922	4.19822	7.89875	4.93886	3.14434	5.32732	3.85491	3.99335	3.77308	3.87378	8.30808	9.81548	11.3886	9.83739	3.05595	4.08264	4.85355	3.99738	19.805	19.6608	22.3067	20.5908
	AH13G22840	PP2C6	3.38859	3.91389	5.22156	4.17468	7.018	6.60108	5.45467	6.35792	2.5745	1.95887	2.46291	2.3321	7.541	8.31559	7.45119	7.76926	1.16435	1.71514	2.02893	1.63614	7.58677	6.56166	6.74509	6.96451
	AH08G15540	ABI5-1	19.7804	19.9452	17.1135	18.9464	4.96957	4.95695	7.00628	5.64427	19.0798	24.7669	19.336	21.0609	3.46878	1.60092	2.67201	2.58057	23.1183	24.9301	28.2932	25.4472	0.983471	4.24022	0.781108	2.0016
	AH08G15540	ABI5-1	17.2868	15.8779	16.8579	16.6742	3.99332	5.2966	6.9781	5.42267	15.9655	22.5809	17.2077	18.5847	3.06214	1.0926	2.90861	2.35445	19.0966	20.5021	23.0365	20.8784	1.76104	4.10668	0.701519	2.18975
	AH10G29800	ABI5-2	14.9407	11.1179	10.3742	12.1443	2.86202	4.46228	5.22167	4.18199	14.0406	18.387	13.8827	15.4368	2.95717	1.92013	3.00832	2.62854	14.9648	18.148	20.1491	17.754	2.91716	4.60121	1.36067	2.95968
	AH13G57510	ABI5-2	18.498	13.2807	14.4861	15.4216	4.73198	5.54109	6.66546	5.64618	15.4124	22.4794	17.4111	18.4343	3.69926	1.68619	4.0231	3.13618	15.7741	19.7905	25.8805	20.4817	2.78069	3.74938	1.73658	2.75555
	Cytokinin
	AH01G21620	CKX2	18.951	16.2715	16.1157	17.1127	249.364	131.636	41.6432	140.881	29.3896	19.3455	21.7475	23.4942	287.077	585.759	421.657	431.498	15.3038	12.5377	38.9543	22.2652	372.436	319.142	455.073	382.217
	AH11G36140	CKX2	3.83604	2.9572	3.33006	3.37443	91.9021	89.3616	23.9503	68.4047	5.28744	3.19541	3.29264	3.92516	128.888	418.83	259.394	269.037	2.4382	3.28937	6.97938	4.23565	287.214	221.315	385.024	297.851
	AH10G20650	CKX7	8.72062	10.4478	10.8924	10.0203	17.9071	17.2742	12.7535	15.9782	10.9585	6.97416	6.81022	8.24763	29.158	28.6222	22.8603	26.8801	5.74476	4.20423	6.97943	5.64281	20.4511	26.1353	27.524	24.7035
	AH20G27040	CKX7	2.69845	2.45334	2.73656	2.62945	8.86779	5.71154	2.95416	5.8445	2.4765	2.1795	2.1563	2.27077	11.8707	10.3529	9.52765	10.5837	1.38079	2.27008	2.98176	2.21087	7.77225	10.1461	10.9193	9.61255
	Gibberellin
	AH16G02130	GA1	155.933	210.069	203.75	189.917	99.3242	114.278	63.3383	92.3136	228.511	323.078	283.513	278.368	57.1666	28.5975	45.7062	43.8234	314.867	313.213	241.49	289.857	164.067	64.4307	10.5048	79.6675
	AH06G11150	GA1	209.163	200.85	395.804	268.606	76.4277	153.969	208.357	146.251	197.661	286.15	257.301	247.038	52.8412	25.3362	40.5304	39.5693	290.699	302.601	219.461	270.92	124.337	70.879	10.5022	68.5728
	AH18G00120	GA3	34.5142	47.6481	32.5518	38.238	11.8388	22.9007	24.625	19.7882	47.0163	39.5805	44.0905	43.5624	13.1084	7.3652	7.66055	9.37805	36.3376	30.6854	28.862	31.9617	6.87198	7.21321	3.6282	5.90446
	AH18G00120	GA3	23.5024	31.0123	16.1381	23.5509	8.75696	14.6662	12.403	11.9421	37.2479	27.6331	31.2718	32.0509	8.70995	4.20315	4.3363	5.7498	26.262	18.9304	18.7258	21.3061	4.25342	4.5511	2.93779	3.9141
	AH19G42490	GA20OX1	1.01219	0.620301	0.661543	0.764678	0.163424	0.241783	0.0659761	0.157061	0.773871	1.83436	0.87098	1.15974	0.0959397	0	0	0.0319799	1.02066	1.05382	1.01153	1.02867	0	0.55338	0.0347001	0.196027
	AH15G35120	GA20OX2	1.6511	1.03937	2.03408	1.57485	0.151369	0.594093	0.918377	0.554613	2.49284	2.08209	2.13112	2.23535	0.344172	0.288759	0.443863	0.358931	3.40251	4.68413	3.29989	3.79551	0.994141	0.938054	0.217438	0.716544
	AH04G08810	KOA1	4.13606	4.92167	6.30805	5.12193	1.11197	5.47584	6.00578	4.19786	6.56931	3.80008	4.98974	5.11971	2.37619	1.4934	1.42789	1.76583	4.58999	3.77096	5.0065	4.45581	0.305903	1.07399	1.0166	0.798832
	AH14G09390	KOA1	7.61604	6.34249	9.63573	7.86476	2.45506	7.79631	10.2634	6.83826	10.7538	5.48677	8.16108	8.13387	3.67266	0.564143	0.823995	1.68693	5.73059	5.65951	7.14543	6.17851	0.163529	0.75112	0.553735	0.489461
	AH16G05570	KOA1	3.88008	0.979658	1.57835	2.14603	0.121047	0.312357	0.822525	0.418643	6.47998	3.06657	2.36941	3.97199	0.545645	0.13957	0.651497	0.445571	2.68058	5.70079	2.05987	3.48041	0.492209	3.91345	0	1.46855
	AH06G03070	KOA1	3.3647	1.57486	1.11676	2.01877	0.355112	0.773333	0.872703	0.667049	5.55821	2.81394	2.181	3.51772	0.612093	0.108445	0.488583	0.40304	3.70273	5.5616	0.451306	3.23855	0.0503882	0.195991	0.376461	0.207613
	AH12G31180	GID1B-2	6.81884	5.20901	7.67501	6.56762	30.2904	19.4124	7.49876	19.0672	11.2001	7.3625	8.27507	8.94589	18.5265	19.7469	29.9578	22.7437	8.19414	11.8581	13.8093	11.2872	29.4783	27.9713	42.4673	33.3056
	AH02G27640	GID1B-2	4.48531	3.27694	5.42238	4.39488	19.3494	10.7253	5.88064	11.9851	5.21585	3.66599	3.7788	4.22021	13.5005	13.1743	19.7301	15.4683	4.975	7.61976	6.84979	6.48152	23.5011	18.5067	28.0433	23.3503
	AH16G03140	GID1B-1	2.68607	1.94408	2.95287	2.52767	25.1001	8.4504	3.81361	12.4547	2.8561	1.76408	1.3977	2.00596	16.585	14.2479	25.3346	18.7225	3.54557	4.25312	5.69624	4.49831	21.1509	13.9586	32.5496	22.553
	AH06G00560	GID1B-1	2.07133	1.66503	2.1453	1.96055	22.89	6.08443	3.81278	10.9291	1.4218	1.95166	1.78863	1.7207	16.9428	10.3575	20.9692	16.0898	2.81963	4.05937	7.02756	4.63552	13.1773	7.85119	23.8715	14.9667
	AH06G24360	DELLA	1.26273	1.38125	0.984315	1.20943	0.651009	0.493001	0.452831	0.53228	1.28817	1.11069	1.34374	1.24753	0.259893	0	0.119041	0.126311	1.42449	1.28557	1.10611	1.27206	0.280269	0.499535	0.107191	0.295665
	AH20G03120	DELLA	4.85402	3.25245	2.52412	3.54353	1.86719	1.75778	1.63482	1.75326	3.56662	4.1138	4.59047	4.0903	1.13367	0.473029	0.497048	0.701249	5.6617	7.30501	6.02855	6.33175	0.959849	1.56595	0.997718	1.1745
	ETH
	AH04G26840	ACS1	0.280535	0.133766	0.213856	0.209386	7.99341	4.86001	1.70103	4.85148	3.009	1.19866	0.133908	1.44719	7.33419	18.2021	16.9132	14.1498	0.184404	0.867029	2.44074	1.16406	10.9238	9.76131	7.80641	9.49719
	AH12G02100	ACS1	0	0	0	0	8.14467	3.04256	1.62423	4.27049	0.216017	0.0506072	0.0426984	0.103108	6.86434	5.01459	5.48787	5.78893	0.0766941	0.0588486	0.104587	0.0800432	5.63381	3.18738	6.08085	4.96735
	AH14G31590	ACS1	2.45033	0.556454	2.71024	1.90568	8.20352	7.73772	2.00161	5.98095	10.1941	6.62075	3.09266	6.63582	10.4938	28.4458	17.2043	18.7146	1.79058	7.02432	14.0533	7.62272	16.1182	35.9639	9.3876	20.4899
	AH15G00190	ACS8	0	0	0.189708	0.063236	9.0578	0.921995	0.297035	3.42561	0.16998	0	0	0.05666	4.18241	6.61891	6.74846	5.84993	0.189071	0	0.311396	0.166822	3.96162	1.95491	3.71525	3.21059
	AH15G00190	ACS8	0.0523645	0	0	0.0174548	2.83856	0.289447	0	1.04267	0	0.112439	0	0.0374797	1.46342	2.18716	1.51167	1.72075	0.0425716	0	0	0.0141905	1.18278	0.401065	0.720069	0.767971
	AH11G12500	ACS8	0	0.0356301	0.088982	0.0415374	0.501035	0.0344735	0.104408	0.213306	0.119982	0	0.0398217	0.0532679	0.60827	0.392621	0.183156	0.394682	0.0354098	0	0	0.0118033	0.603155	0.146588	0.46043	0.403391
	AH07G06710	ACS4	0.0655209	0.0524379	0.0666131	0.061524	1.00883	0.355626	1.02152	0.795325	0	0.214572	0	0.071524	1.31777	1.10113	2.39219	1.6037	1.43587	0.606014	0.921209	0.987698	0.836843	2.31047	2.31711	1.82147
	AH03G29380	ACS6	2.09142	1.74847	2.32126	2.05372	18.6659	2.34025	1.22445	7.4102	1.13015	3.38172	1.33173	1.94787	14.8301	12.8382	23.2305	16.9663	6.64763	15.2477	6.75127	9.54887	13.0844	10.1525	22.7661	15.3343
	AH13G33260	ACS6	1.14232	0.806896	1.71771	1.22231	6.05616	0.583418	0.520568	2.38672	0.726917	0.884196	0.394487	0.668533	4.22777	3.3018	8.82972	5.4531	1.85096	1.99228	1.84643	1.89656	3.73053	3.54732	7.45033	4.90939
	AH05G24990	ACS7	7.49268	11.3827	5.65883	8.17806	2.46893	2.61396	1.30751	2.13013	14.838	12.9586	12.8572	13.5513	1.81337	2.23388	3.00953	2.35226	6.65319	10.5695	22.5473	13.2567	1.97779	7.53014	4.10487	4.5376
	AH04G04690	ACO3	11.6	8.10688	11.1408	10.2825	22.1348	20.4711	20.2112	20.939	6.11457	6.99428	6.98272	6.69719	37.534	33.379	40.4181	37.1104	31.0575	26.9235	13.3886	23.7899	25.6858	52.0686	27.7134	35.1559
	AH10G29160	MS1	1.61439	1.95336	1.38973	1.65249	0.632975	0.692104	0.355669	0.560249	1.59274	2.43635	1.91951	1.98287	1.17865	0.273419	0.623852	0.691974	2.21156	3.03905	2.65687	2.63583	0.778946	1.02149	0.392014	0.730817
	AH13G58160	MS1	2.36138	2.71606	0.850333	1.97592	0.616444	0.694118	0.322046	0.544203	2.22239	2.36327	2.49528	2.36031	0.747777	0.352236	0.523209	0.541074	2.69933	2.82391	2.47133	2.66486	0.435121	0.621552	0.231888	0.42952
	AH10G22540	ETR1	1.21086	1.04972	0.912184	1.05759	6.64012	1.95148	1.91982	3.50381	1.32359	1.38378	1.28969	1.33235	6.11734	4.93051	6.7637	5.93718	2.55923	2.99987	1.91893	2.49268	5.42285	4.57001	5.85789	5.28358
	AH16G46520	EBF1-1	2.7819	3.22739	4.52764	3.51231	20.5423	19.2875	7.65545	15.8284	4.02701	4.51499	5.55232	4.69811	21.8692	25.3869	23.5884	23.6148	6.94321	14.9219	6.36477	9.40996	35.0306	25.1275	29.4219	29.86
	AH16G36280	EBF1-1	3.18783	3.7966	3.47374	3.48606	17.6441	19.0031	7.86209	14.8364	4.11067	4.07936	4.66452	4.28485	20.6652	25.0494	20.6358	22.1168	6.73597	10.757	6.17908	7.89068	30.7377	21.3341	26.3836	26.1518
	AH10G18160	ABR1-1	0.901845	0.817374	0.562912	0.76071	18.745	2.47004	1.95562	7.72357	4.00355	1.58147	0.682654	2.08923	24.9384	51.4194	28.0209	34.7929	0.980897	0.723507	4.73318	2.14586	37.7649	22.4199	37.2967	32.4938
	AH20G24140	ABR1-1	0.687667	0.713654	0.709229	0.703517	23.3623	1.0045	0.981401	8.44941	2.03761	0.902468	0.577755	1.17261	21.8886	49.1827	29.8941	33.6551	1.42827	0.211541	3.73828	1.7927	42.092	22.4502	50.3096	38.2839
	AH16G01160	ERF098	9.98335	5.6912	2.96742	6.21399	104.952	23.7351	12.0815	46.9229	17.1209	11.5973	7.24086	11.9864	155.434	178.611	143.776	159.274	11.1964	6.43357	16.741	11.457	117.401	76.7861	90.316	94.8344
	AH10G02190	PTI5	0.181726	0.906059	1.57918	0.888988	18.2161	17.2621	28.9396	21.4726	1.8553	1.1287	0.328759	1.10425	33.5095	103.967	56.5383	64.6716	1.1592	1.02644	1.59899	1.26154	87.9836	63.7955	79.1168	76.9653
	AH20G07350	PTI5	0.503337	0.283987	1.15265	0.646658	14.5242	14.5504	14.9764	14.6837	2.95156	1.74269	0.611322	1.76852	26.603	72.8444	32.8062	44.0845	0.803239	1.54202	2.37833	1.57453	49.985	29.0128	38.9126	39.3035
	AH15G23300	EO-1	5.33415	2.30679	3.79622	3.81238	4.73901	5.69175	2.13272	4.18783	2.96859	2.73852	2.23737	2.64816	1.81356	21.4309	11.9662	11.7369	3.16782	1.55909	1.01888	1.91527	10.3448	6.39283	9.02085	8.58616
	AH15G06050	MPK4-1	0.821558	1.82345	1.04567	1.23023	1.28366	2.23711	1.41566	1.64548	1.74958	1.77423	0.921708	1.48184	3.32972	10.9852	5.17829	6.49774	0.899474	1.08978	1.23136	1.07354	6.40707	3.97658	5.64767	5.34377
	AH14G31360	MPK4-2	2.54179	2.61988	2.59691	2.58619	13.8249	3.23193	1.92566	6.32751	6.21842	2.86712	2.5123	3.86595	13.0272	13.9917	18.2134	15.0774	3.57614	3.46429	5.00395	4.01479	12.9139	9.9575	12.4502	11.7739
	AH14G05380	MPKKK3	2.08096	3.81448	2.57873	2.82472	5.64929	5.31651	5.13281	5.3662	4.01754	1.33131	3.4092	2.91935	6.46522	6.41064	5.02293	5.96626	2.19296	1.44921	2.31617	1.98611	6.46084	5.95561	8.35515	6.92387
	AH17G26420	MPKKK5	0.885397	1.63491	0.643695	1.05467	6.11748	1.8255	0.529296	2.82409	1.42531	1.16443	0.767417	1.11905	5.1875	9.32008	7.40916	7.30558	1.43572	1.78559	1.80593	1.67575	7.87296	4.96009	7.10556	6.6462
	AH08G10570	RAP2-1	45.4938	29.8971	42.7797	39.3902	2.82047	5.33136	5.51532	4.55572	48.2926	66.3943	41.6443	52.1104	0.990417	1.22092	2.09424	1.43519	44.172	58.0117	84.8572	62.347	4.12644	15.5969	0.916509	6.87995
	AH05G02980	ERF039	126.237	94.0658	158.049	126.117	11.4093	21.8504	26.3843	19.8813	148.826	200.055	141.978	163.62	1.53472	1.38416	5.39151	2.77013	165.675	223.868	254.81	214.784	12.2138	49.4801	0.311304	20.6684
	AH15G12290	WRI1	6.56472	3.69749	4.47884	4.91368	0.894343	2.10587	1.27725	1.42582	5.22862	7.38746	4.81382	5.80996	0.650867	0.381115	0.248136	0.426706	5.60216	8.61835	10.2332	8.15123	0.15454	2.1995	0.130108	0.828051
	AH08G25830	WRI1	13.016	10.7676	10.159	11.3142	1.7421	3.26292	4.02172	3.00891	12.1647	13.4273	11.9943	12.5287	2.0407	0.728807	0.649306	1.1396	13.4573	17.1237	16.1451	15.5754	1.10227	3.57778	0.188796	1.62295
	AH18G30790	WRI1	22.4625	23.0194	17.2465	20.9094	5.19276	6.15509	6.13621	5.82802	22.5707	32.3373	27.3036	27.4039	2.87066	1.18009	1.57604	1.8756	26.5476	29.5636	30.4668	28.8593	2.12354	8.68647	0.137881	3.6493
	Brassinosteroid
	AH17G07320	CYP90A1	2.99383	3.14771	3.69621	3.27925	0.592357	0.865109	1.46848	0.975317	2.79024	2.59782	3.23323	2.87376	1.09658	0.52825	0.567992	0.730942	3.64786	2.47607	2.49396	2.87263	0.477519	1.37822	1.22065	1.02546
	AH07G08350	CYP90A1	2.55289	3.95771	4.24084	3.58381	0.366275	2.17237	2.54352	1.69405	3.45549	3.7834	3.24411	3.49434	0.906744	0.0922488	0.708595	0.569196	4.68351	2.44448	2.2959	3.1413	0.357912	0.956364	0.535986	0.616754
	AH10G00860	CURL3	100.956	43.2513	97.0369	80.4148	9.95688	16.8092	26.2736	17.6799	116.285	116.382	95.2301	109.299	8.63427	8.39988	23.0571	13.3637	100.058	156.796	182.144	146.333	52.8091	51.0792	26.033	43.3071
	AH13G05480	BSK3-2	2.32321	3.60314	3.31871	3.08169	0.741455	2.14363	1.99191	1.62567	3.2481	3.73236	3.89256	3.62434	1.40589	0.486323	0.285138	0.725782	3.74762	2.9667	2.20986	2.97472	0.426458	0.393398	0	0.273285
	AH08G13280	BSK3-1	7.63589	6.62811	6.23746	6.83382	3.33679	5.80652	3.72322	4.28884	8.18311	10.0277	8.30156	8.83746	3.09372	3.35517	4.26348	3.57079	7.86912	13.1395	11.6467	10.8851	7.40737	5.39136	3.52645	5.44173
	AH18G03750	BSK3-1	7.1964	6.99653	7.542	7.24497	2.84032	6.34209	5.36736	4.84992	9.29389	11.5787	9.45333	10.1086	2.79334	4.46482	4.55165	3.9366	9.1426	13.2737	12.0621	11.4928	8.79283	7.87039	4.97064	7.21128
	AH03G45710	BAK1	3.10805	2.68604	3.1608	2.98496	1.88913	2.46538	2.65473	2.33641	3.81994	3.80941	2.78016	3.46984	2.47856	1.12759	1.94908	1.85174	2.82533	3.55752	3.19869	3.19385	0.887529	0.899761	0.948035	0.911775
	JA
	AH06G07550	LOX4	0.702453	0.313023	0.601108	0.538861	26.6227	4.95749	1.11787	10.8994	1.11445	0.293643	1.06332	0.823803	40.4269	66.2777	44.2426	50.3157	0.82991	0.393742	0.993073	0.738909	55.5329	45.6184	73.5746	58.242
	AH08G02990	AOS	5.35848	3.31794	5.51655	4.73099	1.75285	0.920894	1.14481	1.27285	2.63297	5.29179	4.19346	4.03941	1.59107	0.574883	1.27817	1.14804	9.76776	14.2302	13.0204	12.3395	2.25269	1.80342	0.745552	1.60055
	AH16G03850	TAG10	0.152203	0.036586	0.208523	0.132437	1.41067	0.936654	0.308195	0.885172	0.0655491	0.106397	0.136911	0.102952	1.65177	7.44777	7.83173	5.64376	0.0579732	0.256836	0.227284	0.180698	7.17937	10.6718	17.9869	11.946
	AH05G02890	TLP1b-1	16.4522	7.9883	9.58355	11.3414	4.75255	2.07687	2.12646	2.98529	17.8194	18.555	14.6192	16.9979	2.68211	2.96909	3.44337	3.03152	12.3606	22.1399	25.7338	20.0781	4.39748	8.40104	2.09453	4.96435
	SA
	AH20G08720	PNC2-1	0	0	0.405078	0.135026	33.4363	13.561	1.66569	16.221	0	0.577611	0.06063	0.212747	24.9615	33.4872	31.1423	29.8637	0.0546762	0	0.447108	0.167261	26.247	17.4354	28.1341	23.9388
	AH10G05800	PNC2-1	1.55916	0.803226	0.994728	1.11904	175.678	27.3751	5.89864	69.6506	0.964333	1.06347	2.51833	1.51538	148.132	186.504	168.053	167.563	1.61329	1.73295	3.90831	2.41818	126.625	95.143	132.112	117.96
	AH10G05810	PNC2-2	19.4685	16.6393	14.4708	16.8595	540.099	31.9983	16.3865	196.161	36.6233	22.7066	21.1035	26.8111	560.887	462.4	460.23	494.506	28.6918	32.071	69.1171	43.2933	300.191	270.346	397.259	322.599
	AH20G08730	PNC2-2	5.34882	4.3407	2.92794	4.20582	260.129	10.7475	4.05111	91.6425	10.3169	6.27025	6.76466	7.78394	267.536	262.482	220.58	250.199	11.804	9.38725	27.4129	16.2014	171.737	162.096	210.227	181.353
	AH10G17560	peroxidase P7-1	1.60551	1.34313	1.44206	1.46357	19.2109	3.51844	1.62599	8.11844	4.22185	2.84785	1.50232	2.85734	20.3149	21.6662	19.862	20.6144	1.87943	1.69025	4.20501	2.59156	17.4634	12.8711	10.429	13.5878
	AH07G12530	peroxidase P7-2	1.84508	1.20905	1.3376	1.46391	4.93037	11.3889	4.84216	7.05381	1.66492	0.744364	1.61889	1.34272	11.5757	17.0458	13.4836	14.035	1.27616	0.694085	0.434222	0.801489	17.8492	15.1721	24.4927	19.1713
	AH17G11990	peroxidase P7-2	0.408868	0.0670082	0.420098	0.298658	0.449405	1.93484	1.17601	1.18675	0.154497	0	0.149899	0.101465	2.57042	2.56238	2.33192	2.48824	0.137374	0.21783	0	0.118401	4.5716	1.71437	4.7297	3.67189
	AH12G36640	PAL	25.1443	23.3322	20.9095	23.1287	164.688	98.7082	53.9486	105.782	36.072	27.373	24.7737	29.4062	168.672	351.873	248.071	256.206	26.3592	52.2388	41.5446	40.0475	189.393	237.318	309.159	245.29
	AH07G00380	PAL3	0.0878567	0.234031	0.059883	0.127257	1.51847	0.913293	0.529914	0.987227	0	0.192338	0.10829	0.10021	2.31738	12.3471	6.35865	7.00771	0.19462	0.0753132	0.233137	0.16769	6.46348	7.54074	10.6379	8.21404
	AH17G00670	PAL3	1.01145	0.923782	0.95189	0.962376	4.51734	1.73127	1.47223	2.57362	0.957403	0.772351	0.712795	0.814183	5.79868	14.666	8.69045	9.71839	1.17947	1.58322	1.70095	1.48788	8.85486	10.9798	15.2146	11.6831
	AH17G03260		1.70183	1.13726	1.92104	1.58671	0.410814	0.343974	0.456868	0.403885	1.92295	2.62368	1.49013	2.01225	0.220686	0.388195	0.536605	0.381829	1.64106	2.04387	1.81512	1.83335	0.292344	0.528584	0.501494	0.440807
	AH11G10250	CCOAOMT1	7.4418	8.06807	3.86705	6.45897	1.50518	2.19025	1.87431	1.85658	6.62549	8.52943	8.01328	7.72273	2.30019	0.580829	2.31858	1.7332	6.48163	5.59785	6.86193	6.3138	0.931422	2.30124	0.660728	1.2978
	AH01G10690	CCOAOMT5	0.658123	0.594723	0.0900228	0.447623	5.65555	4.46845	0.744577	3.62286	0.338955	0.469498	0.671609	0.493354	19.0665	14.8831	17.6016	17.1837	0.867336	0.866957	1.07445	0.936248	20.3758	22.165	25.4448	22.6619
	AH13G21990	TAT2	2.83864	2.54974	4.97267	3.45368	7.57616	19.11	5.2767	10.6543	4.25652	5.69303	4.80636	4.91864	10.2883	22.317	16.2342	16.2798	6.60097	7.75677	8.40835	7.5887	25.1193	27.362	20.4094	24.2969
transcription factors
	ID	Gene Name	suf15-1	suf15-2	suf15-3	suf15-AVE	def15-1	def15-2	def15-3	def15-AVE	suf20-1	suf20-2	suf20-3	suf20-AVE	def20-1	def20-2	def20-3	def20-AVE	suf30-1	suf30-2	suf30-3	suf30-AVE	def30-1	def30-2	def30-3	def30-AVE
	AH20G24140	ABR1	0.687667	0.713654	0.709229	0.703517	23.3623	1.0045	0.981401	8.44941	2.03761	0.902468	0.577755	1.17261	21.8886	49.1827	29.8941	33.6551	1.42827	0.211541	3.73828	1.7927	42.092	22.4502	50.3096	38.2839
	AH16G01160	ERF098	9.98335	5.6912	2.96742	6.21399	104.952	23.7351	12.0815	46.9229	17.1209	11.5973	7.24086	11.9864	155.434	178.611	143.776	159.274	11.1964	6.43357	16.741	11.457	117.401	76.7861	90.316	94.8344
	AH16G01160	ERF098	0.000434324	0.315914	0	0.105449	8.92158	2.06115	0.0702694	3.68433	0.83539	1.79685	0.283163	0.971801	24.0833	15.9772	19.2641	19.7749	0.0483591	8.89e-07	1.99496	0.681107	8.74428	6.35726	9.18703	8.09619
	AH10G18160	ERF110	0.901845	0.817374	0.562912	0.76071	18.745	2.47004	1.95562	7.72357	4.00355	1.58147	0.682654	2.08923	24.9384	51.4194	28.0209	34.7929	0.980897	0.723507	4.73318	2.14586	37.7649	22.4199	37.2967	32.4938
	AH03G33510	ERF112	1.70778	1.39839	5.14008	2.74875	135.412	5.04862	3.12608	47.8623	6.6858	2.90183	1.87496	3.82086	112.831	127.016	114.865	118.238	2.7656	2.69394	11.7133	5.72427	96.354	60.4654	124.418	93.7458
	AH19G34820	ERF112	0	0	0	0	1.82874	2.32907	0.396039	1.51795	0	0	0.102183	0.0340611	1.94808	5.03355	5.18879	4.05681	0.136323	0.0680456	0.121433	0.108601	5.4108	4.9183	4.85235	5.06048
	AH16G28980	ERF114	0.174933	0.293841	0	0.156258	0.638048	3.87405	0.283681	1.59859	0.485554	0.370178	0.322208	0.392647	1.48437	3.10446	4.37602	2.98828	0.27859	0	0	0.0928633	7.20532	6.65109	7.27791	7.04477
	AH08G29300	ERF114	0	0	0	0	3.40914	1.59534	0.425095	1.80986	0	0	0.0800628	0.0266876	3.60445	12.9836	8.48359	8.35721	0.0697514	0	0	0.0232505	7.55551	5.43046	10.7853	7.92376
	AH03G31360	ERF114	0	0	0.378015	0.126005	0.524297	1.54686	0	0.690386	0	0	0	0	1.95865	11.1289	5.73107	6.27287	0.295473	0	0	0.098491	5.13214	6.23639	4.19466	5.18773
	AH18G34060	ERF114	0	0	0	0	7.40097	1.74271	0.667212	3.2703	0	0	0	0	7.03353	19.8362	10.5174	12.4624	0.235225	0.0889605	0	0.108062	16.1261	14.2217	17.8733	16.0737
	AH13G35500	ERF114	0	0	0	0	2.22153	0.213681	0.542933	0.992715	6.14e-08	0	0	2.04667e-08	4.37792	9.16223	2.88685	5.47567	0.133799	0.215479	0	0.116426	7.53564	4.72843	7.04226	6.43544
	AH16G28980	ERF114	0.508816	0.418772	0.889632	0.60574	1.69218	1.98207	0.654664	1.44297	0.136712	0.0792803	0.267383	0.161125	2.28306	2.13888	5.30486	3.24227	0.54001	0.84114	0.820595	0.733915	4.10246	5.55097	4.92362	4.85902
	AH13G40070	HsfA2c	0.201422	0	0	0.0671408	0.690613	0.0881368	0.0833681	0.287373	0	0	0	0	1.0186	3.719	2.27506	2.33756	0.0852204	0.134302	0	0.073174	2.35272	1.5268	1.89813	1.92589
	AH03G36820	HsfB2b	0.067761	0	0	0.022587	1.27511	0.689207	0.926022	0.963446	0	0.0755216	0	0.0251739	1.51336	6.75356	4.06895	4.11196	0.0574308	0	0.0777615	0.0450641	5.35181	2.92144	5.3049	4.52605
	AH06G02170	HsfB3	0.139301	0.288091	0	0.142464	0.313038	2.23421	0.332722	0.959991	0.134472	0	0.320729	0.151734	1.65417	12.7694	7.15994	7.19449	0	0	0	0	6.10397	8.83688	22.1627	12.3678
	AH10G02190	PTI5	0.181726	0.906059	1.57918	0.888988	18.2161	17.2621	28.9396	21.4726	1.8553	1.1287	0.328759	1.10425	33.5095	103.967	56.5383	64.6716	1.1592	1.02644	1.59899	1.26154	87.9836	63.7955	79.1168	76.9653
	AH20G07350	PTI5	0.503337	0.283987	1.15265	0.646658	14.5242	14.5504	14.9764	14.6837	2.95156	1.74269	0.611322	1.76852	26.603	72.8444	32.8062	44.0845	0.803239	1.54202	2.37833	1.57453	49.985	29.0128	38.9126	39.3035
	AH13G33160	WRKY22	0.166117	0.420258	1.89e-05	0.195465	7.92481	0.945363	0.265162	3.04511	0.152096	0.337329	0.820807	0.436744	17.1788	11.564	13.6887	14.1438	0.524327	0	1.98e-05	0.174782	10.5582	6.1e-05	9.72089	6.75972
	AH03G29330	WRKY22	0.0705499	0	0.072172	0.047574	5.05647	0.351621	0.0579633	1.82202	0.0666281	0	0.0648901	0.0438394	5.05285	11.5031	8.17519	8.24371	0.232138	0	0.154371	0.128836	8.0713	3.67885	9.00368	6.91794
	AH04G04400	WRKY6	14.2622	16.8567	10.4575	13.8588	62.6369	39.2366	12.4444	38.1059	15.1758	13.2065	18.7275	15.7033	78.2636	105.783	90.3391	91.462	8.99852	8.04266	16.7722	11.2711	127.611	117.753	121.597	122.32
	AH14G05400	WRKY6	13.7174	14.9324	13.6942	14.1147	60.0637	36.8027	16.9092	37.9252	18.2793	14.7328	16.3238	16.4453	72.3462	98.9715	74.7024	82.0067	12.2374	8.52307	13.8171	11.5259	114.563	90.359	103.846	102.923
	AH06G04640	WRKY23	2.21155	2.8374	2.69965	2.58287	12.5671	11.8317	6.70721	10.3687	3.18496	1.71979	2.43777	2.4475	13.8116	16.9621	14.2952	15.023	1.54594	1.62122	2.34423	1.83713	21.809	19.0948	18.6254	19.8431
	AH16G08030	WRKY23	2.14189	2.31912	2.09267	2.18456	9.99896	9.45724	4.35349	7.93656	1.65945	1.34467	2.30018	1.7681	8.37511	9.71233	9.72132	9.26959	0.891817	2.04383	2.84476	1.9268	15.5236	9.70995	11.5838	12.2725
	AH19G14480	WRKY23	6.07869	4.56867	5.05429	5.23388	59.5849	20.6518	8.99952	29.7454	5.09862	6.60918	6.33752	6.01511	55.6382	65.5293	57.6635	59.6103	10.5614	8.87626	6.851	8.76288	55.1749	55.9639	69.2908	60.1432
	AH13G49080	WRKY28	0.618355	0.253231	0.310721	0.394102	31.1172	19.9156	7.08661	19.3731	0.794453	0.38492	0.442685	0.540686	39.9604	43.19	36.4838	39.8781	1.25166	1.11645	2.05446	1.47419	33.368	27.6533	30.2153	30.4122
	AH03G46450	WRKY28	0.583189	0.592079	0.395623	0.52363	56.0893	29.9131	8.094	31.3655	0.714739	0.723942	0.470186	0.636289	62.048	68.5198	65.9023	65.49	2.02645	0.470196	1.18475	1.22713	57.2887	43.7229	51.2978	50.7698
	AH12G03520	WRKY30	0.204059	0.175301	0.424644	0.268001	6.37241	1.5108	0.58843	2.82388	0.0663913	0.232761	0	0.0997174	3.87151	6.65375	8.49144	6.3389	0.0584703	0.46457	0.159358	0.227466	5.51469	4.71124	3.3414	4.52244
	AH12G03520	WRKY30	1.51874	1.30637	1.44341	1.42284	8.04541	5.54359	2.51913	5.36938	0.810511	1.50134	1.7805	1.36412	12.7182	19.4032	15.054	15.7251	1.01156	0.853302	1.05292	0.972594	16.2094	13.8516	11.8998	13.9869
	AH07G13150	WRKY33	1.14545	0.454274	0.560488	0.720072	14.2803	1.75344	0.758772	5.59749	0.882507	0.880927	0.706873	0.823436	19.2824	19.714	15.9711	18.3225	1.07093	0.747355	1.53209	1.11679	13.8192	12.3126	9.22066	11.7842
	AH07G13150	WRKY33	0.0938591	0.157366	0.387959	0.213061	5.87356	0.0791203	0.0773568	2.01001	0.27028	0.525737	0	0.265339	5.5811	4.63816	4.60054	4.93993	0.0798643	0	0.78371	0.287858	4.58031	2.1161	5.46317	4.05319
	AH10G19710	WRKY40	0.257652	0.268624	0.456695	0.327657	11.2796	2.39766	0.856681	4.84465	0.484434	0.276791	0.0594914	0.273572	10.2369	15.5175	13.7221	13.1588	0.428854	0.24625	0.875219	0.516774	11.6061	9.04313	11.9342	10.8611
	AH20G23630	WRKY40	0.117881	0.68295	0.363596	0.388142	4.10502	5.05832	1.35279	3.50538	1.68018	1.3045	0.435724	1.14013	4.46969	5.07947	3.65841	4.40252	0.792014	1.2423	2.14023	1.39151	11.5245	11.645	5.37451	9.51467
	AH16G37090	WRKY40	0.220242	0.0914388	0	0.103894	4.14351	0.553511	0.624801	1.77394	0.320735	0	0.308353	0.209696	2.30262	0.92954	2.58239	1.93818	0	0.148886	0.257729	0.135538	4.4035	3.59247	2.11982	3.37193
	AH20G23630	WRKY40	0.236593	0	0	0.0788643	0.296424	0.601009	0	0.299144	0.112519	0	0.109456	0.0739917	0.768778	1.93982	1.26767	1.32542	0.198908	0.467439	0.537549	0.401299	5.06759	9.49919	5.11055	6.55911
	AH20G25950	WRKY40	0.363954	0.107046	0.393486	0.288162	15.7184	2.29934	0.751429	6.2564	0.424859	0.138786	0.297447	0.287031	16.2568	18.649	25.6285	20.1781	0.646238	0	0.588261	0.4115	16.1955	21.4551	23.1519	20.2675
	AH08G04790	WRKY41	0.114007	0.187819	0	0.100609	5.19139	0.318095	0.0925257	1.86734	0.313448	0	0.155074	0.156174	7.36459	14.195	14.9919	12.1838	0.552865	0.0704572	0.807983	0.477102	13.3321	7.34337	12.879	11.1848
	AH17G28410	WRKY53	0.227754	0.232979	0	0.153578	3.47564	0.180076	0.0456126	1.23378	0.260656	0.303683	0.155369	0.239903	8.12333	16.4836	13.1787	12.5952	0.738383	0.280587	1.05627	0.691745	11.63	5.6551	10.6349	9.30666
	AH06G24570	WRKY75	0.269357	0.559429	0.0916486	0.306812	9.32057	8.28029	3.6806	7.09382	0	0.289149	0.258512	0.182554	20.9994	35.574	29.3534	28.6423	0.385354	0.184143	0.33572	0.301739	31.7175	37.0323	46.1506	38.3001
	AH03G30560	WRKY75	0.3845	0.108475	0.52257	0.338515	6.22032	6.29845	1.91614	4.81164	0	0.279473	1.43143	0.570301	15.0628	37.3772	15.545	22.6617	1.71111	0.490672	0.871092	1.02429	30.7647	13.3321	13.8607	19.3192
	AH13G34700	WRKY75	0.262961	0	0.402377	0.221779	4.50246	1.57844	0.6102	2.23037	0	0	0.367083	0.122361	9.84965	17.4471	10.8648	12.7205	1.2025	0	0.592443	0.598316	17.0392	5.80083	8.3129	10.3843
	AH16G30280	WRKY75	0	0.371297	0	0.123766	13.6326	12.5581	1.89625	9.36232	0	0	1.27965	0.42655	23.2794	44.3945	34.2772	33.9837	0	1.76626	0.573331	0.779864	21.2327	42.5667	53.1061	38.9685
	AH07G04610	At1g14600	0	0	0	0	1.50251	2.72023	0.516412	1.57972	0	0	0	0	2.26756	5.14667	5.97884	4.46436	0	0	0	0	11.9265	8.27724	5.8343	8.67935
	AH17G03460	At1g14600	0	0	0.273859	0.0912863	3.29932	2.64773	0.692439	2.21317	0.257416	0	0	0.0858052	5.38218	14.4366	8.87036	9.56304	0	0.113167	0	0.0377223	14.0519	10.9935	10.8474	11.9643
	AH07G04490	JUNGBRUNNEN 1	0.0637806	0	0.0563867	0.0400558	6.01752	2.40974	0.342642	2.9233	0	0.503913	0.0607669	0.188227	7.63447	30.3305	13.4923	17.1524	0.110663	0	0.431852	0.180838	16.588	15.2077	31.2484	21.0147
	AH17G03340	JUNGBRUNNEN 1	0.0926995	0	0	0.0308998	1.8273	1.21631	0	1.01454	0	0.105305	0	0.0351017	2.4263	10.2849	6.03373	6.24831	0.161887	0	0.220808	0.127565	6.14456	3.8264	9.61175	6.52757
	AH01G25950	MYB108	0.0782395	0.135983	0	0.0714075	0.810219	0.402116	0.26282	0.491718	0	0.0831095	0	0.0277032	2.315	4.45232	2.27278	3.01337	0.0638477	0	0	0.0212826	6.43198	3.61344	2.31119	4.11887
	AH11G32060	MYB108	0.460404	0.386652	0.452444	0.433167	9.19682	3.75404	3.92591	5.62559	0.578143	0.217561	0.421293	0.405666	12.3707	19.4966	13.8899	15.2524	1.33948	1.15873	0.524575	1.00759	16.5286	13.9079	11.2016	13.8794
	AH14G40800	TFIID	39.9027	42.2335	41.0703	41.0689	183.972	76.043	64.0021	108.006	60.7387	38.8866	52.8627	50.8294	256.653	454.323	316.903	342.626	35.7069	29.657	58.565	41.3096	321.489	290.424	394.822	335.578
	AH19G12180	AIL1	4.23045	3.84084	3.9722	4.01449	1.04038	2.38834	2.16954	1.86609	3.73051	3.74134	4.39112	3.95432	1.31373	0.493063	1.50684	1.10454	5.27945	4.73773	3.63234	4.54984	2.00311	1.33061	0.539531	1.29108
	AH05G04530	ANT	0.821361	0.984075	0.799149	0.868195	0.705645	0.379651	0.337745	0.474347	1.00459	1.56113	1.59971	1.38847	0.459139	0.76027	0.40895	0.542786	1.70848	2.03886	1.60804	1.78513	0.314364	0.471824	0.625054	0.470414
	AH05G04530	ANT	0.954547	0.657741	0.79419	0.80216	0.706382	0.417448	0.363842	0.495891	1.02401	1.31003	1.3384	1.22415	0.484732	0.188451	0.190633	0.287939	1.49226	1.80627	1.69356	1.66403	0.221583	0.749254	0.174284	0.381707
	AH02G18100	ABI3	19.9387	18.2694	12.9358	17.048	5.98986	7.27592	5.47216	6.24598	29.0455	26.086	22.3191	25.8169	3.84653	4.12722	6.76119	4.91165	18.3079	27.6646	32.7327	26.2351	11.55	9.62714	3.31531	8.16415
	AH06G23930	FUS3	110.23	84.4401	106.222	100.297	17.8662	28.4865	25.4713	23.9413	116.427	138.137	104.779	119.781	11.3041	4.66092	12.126	9.36368	122.283	178.046	182.953	161.094	17.8607	37.3036	1.98875	19.051
	AH16G29570	FUS3	123.09	102.242	122.484	115.938	22.3135	35.0524	32.9068	30.0909	134.293	172.894	129.01	145.399	18.1405	9.19497	17.9152	15.0836	153.109	203.095	221.458	192.554	25.5171	51.522	2.29767	26.4456
	AH10G31750	VRN1	3.96799	4.75664	4.47898	4.4012	2.68621	3.19507	3.50473	3.12867	4.91455	5.09093	3.8626	4.62269	2.5492	2.34117	1.37254	2.08764	6.17246	6.06608	5.83716	6.02523	1.34099	1.5514	1.11898	1.33712
	AH10G31750	VRN1	8.46419	7.40997	8.63883	8.171	1.86995	1.52931	2.36907	1.92278	10.2643	9.84416	7.10653	9.07166	1.10878	0.404478	1.04604	0.853098	10.2648	12.6506	10.5759	11.1638	0.473518	2.01488	0.297083	0.928494
	AH05G02980	ERF038	126.237	94.0658	158.049	126.117	11.4093	21.8504	26.3843	19.8813	148.826	200.055	141.978	163.62	1.53472	1.38416	5.39151	2.77013	165.675	223.868	254.81	214.784	12.2138	49.4801	0.311304	20.6684
	AH08G10570	RAP2-1	45.4938	29.8971	42.7797	39.3902	2.82047	5.33136	5.51532	4.55572	48.2926	66.3943	41.6443	52.1104	0.990417	1.22092	2.09424	1.43519	44.172	58.0117	84.8572	62.347	4.12644	15.5969	0.916509	6.87995
	AH08G25830	WRI1	13.016	10.7676	10.159	11.3142	1.7421	3.26292	4.02172	3.00891	12.1647	13.4273	11.9943	12.5287	2.0407	0.728807	0.649306	1.1396	13.4573	17.1237	16.1451	15.5754	1.10227	3.57778	0.188796	1.62295
	AH15G12290	WRI1	6.56472	3.69749	4.47884	4.91368	0.894343	2.10587	1.27725	1.42582	5.22862	7.38746	4.81382	5.80996	0.650867	0.381115	0.248136	0.426706	5.60216	8.61835	10.2332	8.15123	0.15454	2.1995	0.130108	0.828051
	AH18G30790	WRI1	22.4625	23.0194	17.2465	20.9094	5.19276	6.15509	6.13621	5.82802	22.5707	32.3373	27.3036	27.4039	2.87066	1.18009	1.57604	1.8756	26.5476	29.5636	30.4668	28.8593	2.12354	8.68647	0.137881	3.6493
	AH03G22140	MPI10.2	4.39821	4.21176	2.93589	3.84862	1.87773	2.75035	2.24793	2.292	3.42854	5.77811	4.73391	4.64686	0.824455	0.558265	0.610427	0.664382	5.49174	3.16602	3.39133	4.01636	1.17022	1.30567	0.224065	0.899986
	AH08G18380	GLK1	1.96885	2.10984	1.59873	1.89247	0.477928	0.646246	0.302005	0.475393	2.08653	2.70715	2.29982	2.3645	0.35317	0.055608	0.70997	0.372916	3.72711	3.40419	3.59034	3.57388	0.433917	0.595684	0.604826	0.544809
	AH18G09750	GLK1	2.33364	1.72571	2.86884	2.30939	1.0984	0.701856	0.562698	0.787652	3.12658	3.94818	3.71611	3.59695	0.495538	0.392464	0.947388	0.611797	4.44772	5.50411	5.04301	4.99828	0.841804	1.0205	0.731367	0.864555
	AH02G18470	AS1	9.93159	12.1002	8.48112	10.171	1.90108	3.78411	2.90925	2.86481	10.1122	14.1574	11.6902	11.9866	1.64658	0.413043	0.362375	0.807334	11.7766	11.3757	12.2095	11.7873	0.113699	1.04285	0.0838628	0.413472
	AH12G21700	AS1	10.4469	9.80439	6.98249	9.07793	1.86831	3.5531	2.98897	2.80346	7.97082	10.5525	10.4298	9.65105	1.172	0.572352	0.429815	0.724722	11.5479	10.3674	10.5677	10.8277	0.570228	0.98236	0.271732	0.608107
	AH19G01890	bHLH25	0.51883	0.196935	0.771035	0.4956	0	0	0.126407	0.0421355	2.22614	0.866898	0	1.03101	0	0	0.185399	0.0617997	1.23767	3.67251	1.07625	1.99548	0	0	0	0
	AH16G05200	bHLH100	0.120207	0.101424	1.87631	0.699314	0.900234	0.104327	0.101539	0.3687	0.816284	3.22978	0.794326	1.61346	0.490015	1.2682	0.595316	0.78451	3.19387	4.07804	7.08483	4.78558	0.546918	2.75537	0.982318	1.4282
	AH18G07330	bHLH115	8.36924	6.96707	11.6595	8.99862	1.42918	4.39679	3.99638	3.27411	9.70519	14.5889	8.94886	11.081	3.8871	2.44266	2.22674	2.85217	10.2002	11.7369	9.51825	10.4851	1.85788	3.12838	2.65341	2.54656
	AH02G04370	bHLH57	1.85394	1.30417	0.832638	1.33025	0.492036	0.763619	0.471814	0.575823	1.42814	1.57789	1.27013	1.42539	0.426725	0.205139	0.428269	0.353377	1.39047	2.37068	1.13053	1.63056	0.123172	0.222051	0.0614933	0.135572
	AH12G04850	bHLH70	1.87954	2.03619	0.882629	1.59945	0.758179	0.952629	1.23224	0.981017	2.26514	2.42963	2.59867	2.43115	0.553531	0.131064	0.618884	0.434493	1.89944	2.62197	1.36956	1.96366	0.451574	0.35072	0.0600773	0.287457
	AH05G39020	bHLH96	23.8451	21.2058	17.7042	20.9184	2.82584	8.16205	11.3808	7.45623	19.248	25.4093	22.0939	22.2504	3.60871	0.715893	1.03757	1.78739	24.586	28.0376	29.085	27.2362	0.205394	7.1331	0.354307	2.56427
	AH13G26170	DIVARICATA	1.96089	0.577501	2.02477	1.52105	0.155447	0.159025	0.62156	0.312011	1.35247	1.67234	1.11616	1.38032	0.151466	0.359168	0.153126	0.221253	3.69347	2.54865	2.98636	3.07616	0.0559103	0.294891	0.166385	0.172395
	AH04G18490	MYB113	0.445106	0.375043	0.692263	0.504137	0.0463374	0	0.0504439	0.0322604	0.292569	0	0.826631	0.373067	0.0809851	0	0.152189	0.0777248	1.38424	0.775002	1.40321	1.18749	0	0.0417588	0	0.0139196
	AH14G21580	MYB113	1.07291	0.831407	2.75952	1.55461	0.0460592	0.050399	0.15195	0.0828029	0.440273	0.541739	1.47162	0.817878	0	0	0.0451191	0.0150397	1.45838	0.692163	2.3607	1.50375	0.119898	0.305035	0	0.141644
	AH13G20740	PCF5	2.51402	2.57525	3.1133	2.73419	1.3436	0.826221	0.789884	0.986567	3.00794	2.61119	3.68923	3.10278	0.620228	0.162688	0.476087	0.419668	4.66553	5.40068	6.29846	5.45489	0.77303	1.47675	0.220385	0.823389
	AH03G18060	TCP4	2.52672	2.28516	2.26933	2.3604	0.908437	0.699982	0.38249	0.663636	1.5631	2.30433	3.77632	2.54792	0.53785	0.224114	0.189182	0.317048	3.3461	5.76962	4.25604	4.45725	0.681032	1.21546	0.315993	0.737497
	AH18G16690	TGA2	62.3152	23.0786	45.2594	43.5511	7.25631	10.1104	9.07102	8.81259	65.7656	61.1901	48.5992	58.5183	5.70822	5.24596	12.2895	7.7479	49.7143	94.5656	95.8145	80.0314	20.9623	28.6063	7.07639	18.8817
218 common DEGs
	ID	Gene Name	suf15-1	suf15-2	suf15-3	suf15-AVE	def15-1	def15-2	def15-3	def15-AVE	suf20-1	suf20-2	suf20-3	suf20-AVE	def20-1	def20-2	def20-3	def20-AVE	suf30-1	suf30-2	suf30-3	suf30-AVE	def30-1	def30-2	def30-3	def30-AVE
	AH15G32840	11417671	5.01506	1.59959	5.99755	4.20407	176.185	136.828	53.3083	122.107	18.6206	6.41204	8.97737	11.3367	257.316	542.252	338.343	379.304	3.16246	4.93843	12.8587	6.98653	446.805	373.118	472.087	430.67
	AH05G22760	11417671	0.299218	0.545186	1.18691	0.677105	43.3136	48.8976	7.96255	33.3912	0.82148	0.452205	1.05898	0.777555	70.5279	210.001	115.451	131.993	0.449613	0.200769	0.915386	0.521923	241.774	148.025	183.622	191.14
	AH15G32880	11417671	12.5378	8.41463	15.9776	12.31	136.805	85.0389	29.8434	83.8957	36.2291	17.4506	19.2223	24.3006	219.078	328.08	216.708	254.622	9.1621	6.5779	15.974	10.5713	209.152	153.114	215.212	192.493
	AH15G32930	11417671	0.591272	0.19112	0.591842	0.458078	10.9045	7.55946	2.50907	6.99101	1.10222	0.981061	0.420124	0.834468	24.7466	80.8885	34.7199	46.785	0.299565	0.280113	0.952253	0.510644	48.1829	49.8023	72.9003	56.9618
	AH05G02300	AATL1	30.0116	30.6685	28.9866	29.8889	485.141	358.253	103.339	315.578	62.1307	42.4284	66.8312	57.1301	872.112	705.582	691.849	756.514	37.2419	29.2314	69.7908	45.4214	505.521	434.12	534.654	491.432
	AH05G02300	AATL1	3.04269	2.26049	3.26871	2.8573	45.099	32.6157	10.5632	29.426	6.05602	4.07212	6.74554	5.62456	75.4446	63.2498	63.3923	67.3622	2.99491	3.238	7.21513	4.48268	46.2552	34.1627	44.5135	41.6438
	AH17G00830	ABCC3	1.10225	1.49888	0.876547	1.15922	7.97785	4.12259	6.8551	6.31851	1.26891	0.890308	1.32275	1.16066	8.36298	16.6012	11.9605	12.3082	0.473315	0.423365	1.06482	0.653835	11.8176	6.62455	6.23317	8.22512
	AH07G18420	ABCG36	1.29557	1.32077	1.28001	1.29878	41.5242	22.8995	3.84013	22.7546	2.0053	1.43988	2.11287	1.85269	61.6531	71.8077	61.9009	65.1206	2.05789	1.90101	1.79739	1.91877	75.7015	50.4586	75.1438	67.1013
	AH07G18430	ABCG36	0.584482	0.738793	0.92235	0.748542	20.8703	13.6825	2.28819	12.2803	1.02386	0.67524	0.810768	0.836623	32.6826	38.9279	36.5285	36.0463	0.863887	0.68729	0.712379	0.754519	41.9426	28.4045	36.4383	35.5951
	AH09G16680	AKR1	0.850333	2.1853	1.97384	1.66982	18.5087	17.7645	10.9392	15.7375	1.29633	1.74085	1.21077	1.41598	22.8802	40.4028	36.2736	33.1855	1.06553	0.618396	0.470173	0.718032	26.7095	25.4644	48.8812	33.6851
	AH16G41710	AMY1.1	0.0484253	0.0413779	0.0912589	0.060354	14.2408	5.87905	4.96909	8.36297	0.244576	0.0879788	0.074886	0.135814	11.0341	125.896	26.8954	54.6083	0.13548	0.0626067	0.111176	0.103088	36.4706	43.3903	37.3295	39.0635
	AH12G04920	ANMT	0.0577219	0.0790158	0	0.0455793	2.59163	2.04815	0.974138	1.8713	0.0595622	0.060709	0.0545163	0.0582625	1.03693	19.6154	11.8978	10.8501	0.0816574	0.129981	0.0677446	0.0931276	7.84155	13.6478	10.0536	10.5143
	AH12G19000	At1g06620	0.0678845	0.0394426	0	0.0357757	3.2886	2.90117	0.341638	2.17713	0	0.156205	0.130685	0.0956301	2.78015	6.84049	7.6463	5.75565	0.525535	0.452057	0.232973	0.403522	8.1245	11.3335	6.11199	8.52334
	AH17G03460	At1g14600	0	0	0.273859	0.0912863	3.29932	2.64773	0.692439	2.21317	0.257416	0	0	0.0858052	5.38218	14.4366	8.87036	9.56304	0	0.113167	0	0.0377223	14.0519	10.9935	10.8474	11.9643
	AH19G12530	At4g11170	0.749772	1.12212	1.28354	1.05181	4.19955	4.66517	2.29329	3.71934	0.704709	0.746563	1.02181	0.824361	2.8155	4.65084	4.59936	4.0219	0.658274	0.304143	0.62134	0.527919	5.83149	5.84359	5.92834	5.86781
	AH09G09470	At4g11170	0.261651	0.431034	0.425772	0.372819	1.40766	2.18221	0.658189	1.41602	0.0985868	0.297813	0.249764	0.215388	1.02433	1.96592	1.33902	1.44309	0.211143	0.299695	0.21342	0.241419	1.64105	2.24201	1.44574	1.77627
	AH12G07400	At4g27190	0.0290197	0.0124752	0.0300039	0.0238329	0.515604	0.806347	0.308618	0.543523	0.0344865	0.0301661	0.0416965	0.0354497	0.400655	0.546797	0.640278	0.529243	0.0631092	0.0198756	0.0237643	0.035583	0.600504	0.407195	0.759116	0.588939
	AH08G20680	At4g27290	0	0.0338085	0	0.0112695	0.303297	0.225708	0.0107188	0.179908	0	0	0.0125783	0.00419278	0.409778	0.680506	0.978876	0.68972	0	0	0	0	0.692294	0.780647	0.762271	0.745071
	AH08G20510	At4g27290	0.0786696	0.0119148	0.246138	0.112241	8.16583	3.57187	1.19758	4.31176	0.418475	0.181533	0.0525051	0.217504	15.6419	16.9701	17.2725	16.6282	0.0956212	0.0724031	0.221155	0.129727	9.89836	6.88834	5.19049	7.32573
	AH18G12720	At4g27290	0.133822	0.0898351	0.056802	0.0934864	7.69855	3.78765	1.03256	4.17292	0.0403882	0.0314392	0.0524664	0.0414313	12.5644	16.8537	14.5637	14.6606	0.0359044	0.0761555	0	0.0373533	12.584	9.42336	7.37704	9.7948
	AH04G21460	At5g01750	5.47951	7.94742	10.3624	7.92976	30.296	45.012	30.5888	35.2989	17.2873	7.35465	10.5676	11.7365	45.5666	72.5987	39.0493	52.4048	6.67784	10.4713	14.3224	10.4905	56.9649	34.4369	41.4839	44.2952
	AH14G24930	At5g01750	4.73181	4.46265	7.47697	5.55714	36.612	27.4579	10.3697	24.8132	7.9197	2.25	3.985	4.71823	36.122	77.5824	39.122	50.9421	3.39481	2.08438	9.77014	5.08311	53.7561	56.7809	56.4494	55.6621
	AH04G21410	At5g01750	1.74254	2.47028	1.30581	1.83954	11.2359	13.1267	3.76343	9.37536	1.64732	1.39344	1.19397	1.41158	23.1885	38.6981	22.5843	28.157	1.72683	2.3399	3.13051	2.39908	35.9057	31.6176	33.3232	33.6155
	AH13G32560	At5g41800	1.03026	1.03634	1.81261	1.29307	7.51844	8.38956	2.93691	6.28164	1.08549	0.86829	0.820068	0.924618	7.75707	12.7424	11.3643	10.6213	1.02622	0.497205	1.16818	0.897203	14.5841	12.0062	11.6029	12.731
	AH03G28810	At5g41800	1.97181	1.56092	2.07571	1.86948	7.70862	6.03261	3.34844	5.69656	2.12995	1.0902	1.29671	1.50562	10.0142	11.6054	12.0484	11.2227	2.55827	1.62844	2.02981	2.07217	14.2696	11.4756	12.0187	12.588
	AH13G32150	ATL21B	0	0	0	0	2.1073	1.28429	0.451706	1.2811	0.164622	0.194546	0.0546126	0.137927	2.41155	5.22901	6.89658	4.84571	0.146399	0.52346	0.736072	0.468644	7.70454	3.00666	4.98932	5.23351
	AH08G12720	BFRUCT1	0.388336	0.328597	0.324431	0.347121	24.5499	11.0468	3.27192	12.9562	0.402525	0.392889	0.430317	0.408577	16.6717	96.5911	36.5418	49.9349	0.660774	0	0.122842	0.261205	43.1868	26.0704	39.6009	36.2861
	AH18G02500	BFRUCT1	0.342711	0.852175	0.111162	0.435349	24.4771	17.8381	2.88857	15.0679	0.541974	0.594025	0.393301	0.509767	24.3688	99.0844	41.8698	55.1076	0.283574	0.0501117	0.132736	0.155474	59.2771	29.8345	44.8778	44.6631
	AH05G26160	BSPA	0	0.0981397	1.27921	0.459117	7.46436	17.6748	5.88246	10.3406	0.16312	0.509667	0.326294	0.333027	9.13238	37.0113	21.101	22.4149	0.100144	0	0	0.0333814	22.0775	16.0581	30.1872	22.7743
	AH13G47130	CAT1	1.82315	2.87587	4.10476	2.93459	27.7075	21.6435	5.65987	18.337	2.43632	1.55586	1.95023	1.9808	33.735	46.559	33.9709	38.0883	2.57051	1.46562	2.61266	2.21626	33.4957	24.4198	29.5081	29.1412
	AH14G13710	CAT5	1.7027	1.07088	1.54014	1.43791	17.2637	12.5174	2.81314	10.8647	1.14641	1.46107	1.14658	1.25135	14.0422	16.2848	22.402	17.5763	1.04662	1.13015	1.20047	1.12575	16.288	15.5737	14.6294	15.497
	AH10G14230	CYP707A4	0.600886	0.355211	0.569536	0.508544	6.81216	8.91179	1.87989	5.86795	1.60479	0.437794	0.950345	0.997642	4.59409	10.6151	5.29266	6.83396	0.165706	1.48588	1.67315	1.10824	11.9253	4.99288	4.97342	7.29722
	AH13G31640	CYP716B2	0.837634	0.734345	1.00016	0.85738	3.35004	3.41623	1.88587	2.88405	0.643296	0.750847	0.632167	0.675437	3.70702	3.67615	7.38038	4.92118	0.647348	0.478502	0.605552	0.577134	3.99157	5.35511	3.07883	4.14184
	AH11G11030	CYP81E8	0.222903	0.318316	0.433853	0.325024	7.88594	10.0269	2.9031	6.93864	0.565945	0.42277	0.247116	0.411944	12.3412	48.6415	22.0687	27.6838	0.50513	0.674474	0.692863	0.624156	36.9947	23.7581	35.3222	32.025
	AH13G11070	CYP81E8	0.114713	0.322404	0.78614	0.407752	19.8562	30.3778	6.65932	18.9644	0.25617	0.0850947	0.250008	0.197091	19.4014	52.7966	43.5484	38.5821	0.258668	0.151819	0.879453	0.42998	57.5313	56.053	47.8275	53.8039
	AH03G08470	CYP81E8	0	0.0704463	0	0.0234821	11.2527	9.5597	4.10011	8.30418	0	0	0.0794618	0.0264873	9.6915	33.3955	21.806	21.631	0.409306	0.112133	0.098862	0.206767	33.4139	26.8643	19.963	26.7471
	AH17G23850	CYP82A3	0.553133	1.08653	0.496536	0.712065	3.67381	6.80307	1.85169	4.10952	1.04384	1.00423	0.806521	0.951532	3.552	9.65399	8.79647	7.33415	2.26316	2.73601	1.34731	2.11549	7.8154	8.59475	10.5319	8.98069
	AH18G07940	ENT3	1.07293	1.61714	2.09941	1.59649	28.9436	20.1885	4.62334	17.9185	7.52216	3.85629	3.55662	4.97835	41.3418	42.1444	36.4845	39.9902	1.86788	4.75705	7.28377	4.63623	31.8832	16.4094	19.0212	22.4379
	AH19G34820	ERF112	0	0	0	0	1.82874	2.32907	0.396039	1.51795	0	0	0.102183	0.0340611	1.94808	5.03355	5.18879	4.05681	0.136323	0.0680456	0.121433	0.108601	5.4108	4.9183	4.85235	5.06048
	AH12G36210	fluG	2.77981	2.90898	2.71747	2.80209	26.2568	25.9929	11.526	21.2586	3.37475	1.9207	1.76877	2.35474	29.4793	58.9684	46.105	44.8509	2.4458	3.30718	2.10108	2.61802	60.3794	54.3195	48.5951	54.4313
	AH12G36210	fluG	0.630942	0.794925	0.727693	0.717853	7.22891	7.12148	2.46398	5.60479	0.899081	0.293514	0.589953	0.594182	7.16486	15.1555	12.0123	11.4442	0.510755	0.654048	0.6029	0.589235	14.9566	13.906	13.1538	14.0055
	AH20G06310	glysoja_041156	0	0	0	0	1.20855	1.17582	0.0340372	0.806136	0.039887	0	0	0.0132957	0.684573	12.7196	3.62752	5.67723	0	0	0	0	6.68578	12.5236	16.0483	11.7526
	AH13G54020	GST23	1.56968	1.66806	1.83986	1.69253	13.9011	17.0293	5.79171	12.2407	2.45113	2.43078	1.98805	2.28999	12.4567	41.0692	31.116	28.214	2.00773	2.375	2.8675	2.41674	31.3775	25.5574	30.5414	29.1588
	AH13G53260	GST23	2.49536	2.43719	4.15112	3.02789	33.2028	28.5064	9.35984	23.6897	4.18545	3.06498	2.6818	3.31074	42.5228	80.8915	63.7606	62.3916	3.1608	2.91023	3.8417	3.30424	60.0266	59.6576	61.5774	60.4205
	AH07G04490	JUB1	0.0637806	0	0.0563867	0.0400558	6.01752	2.40974	0.342642	2.9233	0	0.503913	0.0607669	0.188227	7.63447	30.3305	13.4923	17.1524	0.110663	0	0.431852	0.180838	16.588	15.2077	31.2484	21.0147
	AH02G20750	LAC7	0.0345625	0.0291215	0.0349685	0.0328842	1.36766	0.960481	0.193905	0.840682	0	0	0.127748	0.0425827	2.92051	20.4678	10.0271	11.1385	0.315835	0.0438614	0.231279	0.196992	16.3317	6.62174	9.44037	10.7979
	AH02G25860	LBD31	0	0	0.123185	0.0410617	1.51957	3.09325	0.0994995	1.57077	0.232753	0	0	0.0775843	0.65534	2.6326	2.07391	1.78728	0.204128	0	0	0.0680427	1.77945	4.39575	2.49644	2.89055
	AH14G40220	LRK10L-1.2	0.70186	0.681261	0.649906	0.677675	17.9958	13.5997	3.50452	11.7	2.0254	0.690434	0.778668	1.16484	29.4118	47.2326	33.2814	36.6419	0.878387	0.364268	1.55816	0.933605	33.0218	24.7374	25.0253	27.5948
	AH16G31160	MPC1	0.690896	3.13118	7.31494	3.71234	27.2611	61.7904	15.1888	34.7468	1.23609	4.05486	1.51497	2.26864	31.7171	96.478	56.7698	61.655	2.81687	3.21451	3.23808	3.08982	61.0662	57.336	48.0596	55.4873
	AH03G41660	N	0	0	0	0	14.467	6.73716	1.95714	7.72043	0	0	0.129884	0.0432947	19.115	30.9084	20.1908	23.4047	0	0	0	0	21.2882	12.3882	12.6878	15.4547
	AH13G44340	N	0.495232	0.821872	0.794981	0.704028	10.0721	6.91037	2.52016	6.50088	0.723096	0.458559	0.194863	0.458839	12.9576	19.4816	16.8179	16.419	0.293023	0.266318	0.319663	0.293001	14.5568	9.69374	9.94385	11.3981
	AH09G20870	NPF5.2	0.565552	0.628445	0.643393	0.612463	25.0972	22.5366	4.75417	17.4627	0.568756	0.543249	0.6547	0.588902	25.3768	40.4295	37.4778	34.4281	1.04151	1.17924	1.27714	1.16596	35.5987	26.5048	30.2038	30.7691
	AH19G26460	NPF5.2	0.303327	0.17921	0.310681	0.264406	15.6406	18.1732	5.20859	13.0075	0.536728	0.383674	0.201444	0.373948	16.8927	18.9165	20.5016	18.7703	0.957117	0.40873	0.15119	0.505679	21.1737	13.4875	16.0755	16.9122
	AH03G39780	Os07g0190000	0.995276	1.01634	0.885242	0.965621	13.5761	9.57029	2.29793	8.48142	1.12846	0.248987	0.536173	0.637873	19.8069	100.008	45.7614	55.1921	0.728709	0.98666	2.1292	1.28152	43.263	37.2919	73.1514	51.2354
	AH13G42720	Os07g0190000	1.02205	1.01551	1.26907	1.10221	19.0545	11.4676	2.59645	11.0395	1.24723	0.55955	0.471583	0.759454	28.5813	160.314	87.3866	92.094	0.862101	0.901575	1.02728	0.930319	82.787	70.0245	135.289	96.0335
	AH07G00380	PAL3	0.0878567	0.234031	0.059883	0.127257	1.51847	0.913293	0.529914	0.987227	0	0.192338	0.10829	0.10021	2.31738	12.3471	6.35865	7.00771	0.19462	0.0753132	0.233137	0.16769	6.46348	7.54074	10.6379	8.21404
	AH12G28100	PECS-2.1	0.0227374	0	0	0.00757913	14.3122	5.39538	1.65744	7.12168	0.0219536	0.0822938	0.359455	0.154567	40.3806	156.949	73.1271	90.1523	0.712522	0.0664417	0.910294	0.563086	126.681	52.0036	88.7489	89.1444
	AH02G24950	PECS-2.1	0.0466139	0.0864424	0.0238139	0.0522901	4.07235	7.05662	1.32166	4.15021	0.192823	0	0.138407	0.11041	14.2029	94.2604	42.3095	50.2576	0.0833107	0	0.624999	0.236103	74.4987	28.4277	55.2522	52.7262
	AH02G24960	PECS-2.1	0.14474	0	0	0.0482467	6.36335	3.19737	1.98729	3.84934	0.186843	0	0.225552	0.137465	14.9999	99.2298	32.1993	48.8097	0.123378	0	0.281199	0.134859	68.6504	27.8955	60.6858	52.4106
	AH08G19120	PER52	0.289573	0.239206	0	0.17626	4.32316	2.12478	1.01514	2.48769	0.646699	0.941615	0.26532	0.617878	7.95702	2.95407	3.73132	4.8808	0.427953	0.147273	0.644266	0.406497	3.60936	4.21944	2.91737	3.58206
	AH09G00070	PHT1-5	0.274723	0.318046	0.260487	0.284419	6.79669	13.334	3.1818	7.77083	1.08168	0.371817	0.742599	0.732032	9.36064	23.7261	15.3683	16.1517	0.106435	0.953937	1.12584	0.728737	19.3012	8.97757	12.9605	13.7464
	AH15G37860	PHT1-7	1.21773	0	2.61426	1.27733	15.1592	29.2081	3.70663	16.0246	2.61352	2.27976	1.09648	1.99658	25.0336	55.8955	30.5158	37.1483	2.2424	0.897024	2.54973	1.89638	45.222	23.2259	26.8527	31.7669
	AH16G14880	POT5	1.00412	1.23935	1.33797	1.19381	47.4274	15.5681	7.22598	23.4071	0.469531	1.11554	0.621642	0.73557	47.0714	64.1583	56.0665	55.7654	0.98086	0.441807	0.247688	0.556785	57.3558	34.4257	54.9081	48.8965
	AH16G39030	PSK2	2.36562	2.1359	3.33131	2.61094	15.1184	24.213	10.0458	16.4591	1.90575	1.46952	1.61477	1.66335	10.9986	13.7062	25.8957	16.8668	3.36266	0.909892	2.60302	2.29186	19.043	14.505	9.56687	14.3716
	AH16G43020	PSK2	6.71744	9.04123	15.8661	10.5416	57.5269	89.546	52.9033	66.6587	6.04358	3.35723	7.94184	5.78088	66.2915	87.8161	62.1173	72.075	6.15566	2.02016	2.00197	3.3926	52.0409	55.9936	33.4072	47.1472
	AH20G07350	PTI5	0.503337	0.283987	1.15265	0.646658	14.5242	14.5504	14.9764	14.6837	2.95156	1.74269	0.611322	1.76852	26.603	72.8444	32.8062	44.0845	0.803239	1.54202	2.37833	1.57453	49.985	29.0128	38.9126	39.3035
	AH10G02190	PTI5	0.181726	0.906059	1.57918	0.888988	18.2161	17.2621	28.9396	21.4726	1.8553	1.1287	0.328759	1.10425	33.5095	103.967	56.5383	64.6716	1.1592	1.02644	1.59899	1.26154	87.9836	63.7955	79.1168	76.9653
	AH19G25080	PUB43	0.0739589	0.0469689	0.115353	0.0787604	3.60383	1.46361	0.209649	1.75903	0.210812	0.142539	0.139594	0.164315	5.35198	5.55694	5.96255	5.62382	0.108407	0.267158	0.237157	0.204241	6.68823	4.87125	5.87174	5.81041
	AH04G08660	RS1	0	0.0612661	0	0.020422	7.90972	2.05779	0.545188	3.50423	0.283862	0.329294	0.206867	0.273341	13.0322	82.8529	29.262	41.7157	0.251506	0.198016	0.0866814	0.178734	19.6301	17.1045	28.8149	21.8498
	AH14G09910	RS3	0.0480675	0	0	0.0160225	8.27771	2.50974	1.0951	3.96085	0	0.0536735	0.0452456	0.032973	11.6403	114.623	32.3914	52.8849	0	0	0	0	42.6597	57.7323	58.4542	52.9487
	AH14G02430	RS3	0	0.12925	0	0.0430833	5.32431	1.70808	0.43629	2.48956	0.146838	0.0857353	0	0.0775244	1.9417	56.5255	29.7895	29.4189	0.589648	0.707237	0.0897333	0.462206	15.0308	17.3127	19.3218	17.2218
	AH04G01670	RS3	1.12724	0.722798	0.99154	0.947193	97.2276	38.5409	16.3226	50.697	3.12568	1.60304	1.30406	2.01093	164.14	476.892	263.606	301.546	4.19162	1.14064	4.09038	3.14088	231.541	236.318	332.886	266.915
	AH14G02430	RS3	0.144872	0.178983	0	0.107952	31.414	8.48086	6.15785	15.3509	0	0	0.266181	0.088727	36.3648	202.742	135.672	124.926	0.898848	0.0914794	0.737468	0.575932	104.962	123.474	150.877	126.438
	AH11G06850	RS3	0.421371	0.219413	0.108143	0.249642	88.9885	24.6654	12.9263	42.1934	0.800174	0.464325	0.391499	0.551999	115.391	510.032	287.395	304.273	1.91517	0.417121	0.972679	1.10166	240.892	293.138	319.629	284.553
	AH14G09790	RS3	1.69878	0.00513397	2.29623	1.33338	48.1065	19.8704	2.60762	23.5282	7.60684	0.0303735	9.63e-06	2.54574	131	306.199	319.467	252.222	4.75242	0.774643	0.000408515	1.84249	115.57	53.596	148.788	105.985
	AH06G10880	SBg7S	10.6477	8.14361	12.8038	10.5317	101.044	53.2077	20.7968	58.3495	17.3804	8.89225	11.6353	12.636	93.7813	164.218	116.201	124.733	6.58458	7.04349	17.756	10.4614	221.612	139.953	165.326	175.63
	AH02G27090	SBg7S	0.119278	0.100023	0.0800444	0.0997818	1.39533	0.737554	0.128408	0.753764	0.635297	0	0.146414	0.26057	1.71434	2.47664	2.17857	2.12318	0	0.0504958	0.266939	0.105812	3.93022	1.32415	3.20165	2.81867
	AH10G00700	SCPL18	0.359412	0.384298	0.5706	0.438103	2.81812	2.2797	0.813916	1.97058	0.423429	0.31357	0.16431	0.300436	3.31196	11.2576	7.14904	7.23954	0.318123	0.566323	0.840335	0.574927	6.57673	9.53896	6.83211	7.64927
	AH14G29290	SDR1	0.316524	0.315426	0.565566	0.399172	10.2718	12.5797	4.97546	9.27567	0.297604	0.0901472	0.22418	0.203977	9.38481	42.9538	37.6215	29.9867	0.138631	0.113371	0.0964349	0.116146	29.7407	33.2711	23.3444	28.7854
	AH15G18100	SRG1	0	0	0	0	3.74534	1.48683	1.03895	2.09037	0.22071	0	0.162572	0.127761	1.76694	26.9826	17.7862	15.5119	0	0	0	0	14.4999	17.1812	12.2183	14.6331
	AH07G23790	SRG1	0.104269	0.178998	0.161614	0.148294	10.5365	6.34019	3.16968	6.68212	0.151417	0.238938	0.645782	0.345379	13.5857	20.476	20.2423	18.1013	0.492582	0.632612	0.491273	0.538822	24.166	14.2861	24.1479	20.8667
	AH05G26740	SULTR3;5	10.3563	9.88801	10.8109	10.3517	70.0437	105.663	35.9146	70.5405	10.1327	9.21621	3.7398	7.69622	129.097	79.0842	74.6304	94.2705	7.51132	7.86651	8.66262	8.01348	58.7418	29.9866	40.9927	43.2403
	AH10G26480	SYP121	0.234638	0.415664	0.451184	0.367162	12.2694	8.46956	5.24437	8.6611	1.2813	1.14384	0.457607	0.960915	15.9733	49.7181	31.2539	32.3151	0.304607	0.206268	2.14211	0.88433	35.6418	23.5905	37.879	32.3704
	AH20G34230	SYP121	3.1601	2.2815	3.08752	2.84304	30.4676	23.9952	15.5313	23.3314	7.74593	4.49705	4.37933	5.54077	54.504	130.584	70.4373	85.1752	3.7495	3.98719	10.8152	6.18395	100.934	67.6436	96.1179	88.2317
	AH10G02870	UBC24	0.49533	0.678551	0.439283	0.537722	3.48767	2.72007	1.8876	2.69845	1.0182	0.507953	0.654704	0.726951	4.42012	9.42876	9.51339	7.78742	1.2666	1.54012	0.842936	1.21655	7.136	5.92741	5.82968	6.2977
	AH03G03190	UGT76C4	0	0.103923	0.169409	0.0911107	1.84797	4.53238	0.197958	2.19277	0	0	0	0	4.08538	9.59018	8.76205	7.4792	0	0.108918	0.0478318	0.0522499	13.6019	10.0867	10.3778	11.3555
	AH17G20490	UGT85A2	6.47797	7.12169	5.80242	6.46736	51.9631	54.8302	23.1614	43.3182	6.67335	6.37668	7.52524	6.85842	34.457	62.2758	57.5034	51.4121	7.11817	7.59114	7.6964	7.46857	67.7301	43.9522	58.6595	56.7806
	AH18G05810	WIP3	0.0592889	0.0902151	0	0.0498347	1.533	1.38616	0.571547	1.16357	0	0.116981	0.0998398	0.0722736	2.63915	2.35911	1.70752	2.23526	0	0	0.151346	0.0504485	2.0687	1.65854	2.0194	1.91555
	AH18G05810	WIP3	0	0	0.133396	0.0444653	5.77625	3.24419	1.94939	3.65661	0.249982	0.281703	0	0.177228	8.72857	8.73467	11.2718	9.57835	0	0	0.302291	0.100764	7.42232	4.94504	3.4662	5.27785
	AH16G08030	WRKY23	2.14189	2.31912	2.09267	2.18456	9.99896	9.45724	4.35349	7.93656	1.65945	1.34467	2.30018	1.7681	8.37511	9.71233	9.72132	9.26959	0.891817	2.04383	2.84476	1.9268	15.5236	9.70995	11.5838	12.2725
	AH06G04640	WRKY23	2.21155	2.8374	2.69965	2.58287	12.5671	11.8317	6.70721	10.3687	3.18496	1.71979	2.43777	2.4475	13.8116	16.9621	14.2952	15.023	1.54594	1.62122	2.34423	1.83713	21.809	19.0948	18.6254	19.8431
	AH03G46450	WRKY28	0.583189	0.592079	0.395623	0.52363	56.0893	29.9131	8.094	31.3655	0.714739	0.723942	0.470186	0.636289	62.048	68.5198	65.9023	65.49	2.02645	0.470196	1.18475	1.22713	57.2887	43.7229	51.2978	50.7698
	AH13G49080	WRKY28	0.618355	0.253231	0.310721	0.394102	31.1172	19.9156	7.08661	19.3731	0.794453	0.38492	0.442685	0.540686	39.9604	43.19	36.4838	39.8781	1.25166	1.11645	2.05446	1.47419	33.368	27.6533	30.2153	30.4122
	AH11G31630	WRKY48	2.97439	2.56569	4.76224	3.43411	28.1542	16.3084	7.67649	17.3797	3.7883	3.39596	4.46613	3.88346	26.3638	37.9242	31.3039	31.864	3.15728	1.70496	3.98377	2.94867	33.1258	28.159	40.6196	33.9681
	AH04G04400	WRKY6	14.2622	16.8567	10.4575	13.8588	62.6369	39.2366	12.4444	38.1059	15.1758	13.2065	18.7275	15.7033	78.2636	105.783	90.3391	91.462	8.99852	8.04266	16.7722	11.2711	127.611	117.753	121.597	122.32
	AH06G24570	WRKY75	0.269357	0.559429	0.0916486	0.306812	9.32057	8.28029	3.6806	7.09382	0	0.289149	0.258512	0.182554	20.9994	35.574	29.3534	28.6423	0.385354	0.184143	0.33572	0.301739	31.7175	37.0323	46.1506	38.3001
	AH03G30560	WRKY75	0.3845	0.108475	0.52257	0.338515	6.22032	6.29845	1.91614	4.81164	0	0.279473	1.43143	0.570301	15.0628	37.3772	15.545	22.6617	1.71111	0.490672	0.871092	1.02429	30.7647	13.3321	13.8607	19.3192
	AH16G30280	WRKY75	0	0.371297	0	0.123766	13.6326	12.5581	1.89625	9.36232	0	0	1.27965	0.42655	23.2794	44.3945	34.2772	33.9837	0	1.76626	0.573331	0.779864	21.2327	42.5667	53.1061	38.9685
	AH13G01040	XTH23	2.55118	3.51844	3.46016	3.17659	51.6873	44.2063	11.0758	35.6565	4.04681	3.19312	2.84146	3.36046	29.1005	77.5382	42.9915	49.8767	6.0818	9.91892	3.95666	6.65246	60.1396	74.1907	56.9331	63.7544
	AH13G52050	XTH23	11.0655	11.9795	23.1272	15.3907	106.423	127.302	20.8066	84.8439	4.79146	13.6021	9.27582	9.22312	96.2321	62.5044	88.3815	82.3726	13.1279	27.8621	4.85022	15.2801	80.1255	58.3461	97.3977	78.6231
	AH03G40770	XTH33	0.522449	0.482429	0.70552	0.570133	59.4321	19.3871	5.04726	27.9555	0.668219	1.3324	0.378357	0.792991	44.0315	38.1523	60.821	47.6683	6.31982	2.83511	2.14278	3.7659	40.1972	48.0593	49.21	45.8222
	AH10G29840	ZIFL2	3.20999	4.39966	12.3963	6.66865	37.805	61.5221	18.8985	39.4085	8.04435	7.57948	2.96913	6.19765	45.6813	73.2828	75.1826	64.7156	5.10103	7.68578	5.25462	6.01381	60.1559	61.8187	76.7411	66.2386
	AH16G36900	LOC101501606	0.0574738	0	0	0.0191579	13.9407	3.99923	2.61956	6.85316	0.052769	0.125623	0	0.059464	10.5408	49.5604	21.0233	27.0415	0.14223	0.072222	0.258589	0.15768	44.075	19.3419	35.6658	33.0276
	AH11G33900	LOC107877653	1.04724	1.15338	1.14764	1.11609	17.63	12.3834	3.59336	11.2023	0.231998	0.445118	0.601582	0.426233	25.7055	22.4505	14.9535	21.0365	0.820049	0.426472	0.372165	0.539562	19.4944	24.0355	15.121	19.5503
	AH18G27380	N8DT-2	0	0	0	0	2.65264	1.77999	0.0527547	1.49513	0	0	0	0	2.43143	17.1224	8.81072	9.45484	0.108192	0	0	0.0360639	5.49441	4.63927	9.19338	6.44235
	AH08G23290	N8DT-2	0.174057	0	0.0885214	0.0875263	113.719	30.5168	1.60406	48.6132	0	0.330995	0.152448	0.161148	95.112	220.486	242.82	186.139	0.211636	0.151595	0.262636	0.208622	90.3953	93.9436	150.777	111.705
	AH18G27360	N8DT-2	0.588218	0.402394	0.119614	0.370075	7.83304	11.5226	2.02519	7.12693	0.844651	0.528809	0.679871	0.684444	19.4404	107.1	63.5195	63.3534	0.204645	0.630525	1.65353	0.829567	69.5995	35.9643	66.7657	57.4432
	AH03G11420	KK1_022312	0.411482	0.955242	2.40805	1.25826	46.0038	92.5277	26.6461	55.0592	1.88232	0.815215	0.981121	1.22622	45.4138	168.462	98.2023	104.026	0.509138	0.305249	0.961413	0.591933	136.842	106.811	138.222	127.291
	AH13G14300	KK1_022312	9.12722	8.31746	14.8557	10.7668	127.882	216.597	61.7073	135.395	17.213	9.45095	12.9621	13.2087	127.361	305.963	203.128	212.151	6.12052	8.00654	17.3892	10.5054	288.432	213.612	260.948	254.331
	AH04G08910	At1g30700	0	0	0	0	2.96328	3.31484	2.58747	2.9552	0	0	0	0	2.432	29.409	13.6887	15.1766	0	0	0	0	19.9212	28.9003	11.721	20.1808
	AH14G09530	At1g30700	0.0400703	0	0	0.0133568	17.6149	18.4353	16.7399	17.5967	0.038929	0	0	0.0129763	24.9144	113.237	63.1793	67.1102	0	0	0.0463937	0.0154646	111.515	104.288	68.2043	94.6691
	AH03G46810	At5g44440	0	0.112854	4.9e-07	0.0376182	2.04734	1.43747	0.460628	1.31515	0.0848442	0	0.125445	0.0700964	1.43531	12.6488	4.55772	6.21394	0	0	0	0	11.5533	6.98926	12.0496	10.1974
	AH03G46680	At5g44400	0.0634395	0.0704603	0.043497	0.0591323	1.62258	3.03523	1.50973	2.05585	0.160491	0.0234727	0.0197142	0.0678926	2.09749	8.95483	5.20702	5.41978	0.0897314	0.0280793	0	0.0392702	13.2538	6.91907	3.16256	7.77848
	AH19G28640		1.07856	2.16173	1.31277	1.51769	13.9774	7.85417	7.90359	9.91172	1.26041	1.32841	2.01103	1.53328	15.9177	27.5447	20.8991	21.4538	1.90887	1.05263	2.10186	1.68779	22.2375	21.4663	25.2509	22.9849
	AH09G22680		1.50244	1.27941	1.09697	1.29294	16.6647	11.4423	9.44042	12.5158	2.15307	1.42314	1.94195	1.83939	17.4606	32.6548	23.9812	24.6988	1.48869	1.30308	1.75578	1.51585	26.0826	24.1279	28.7482	26.3196
	AH05G21700	LIGB	0.116792	0.0474951	0.165751	0.110013	4.14823	1.98268	1.89092	2.67394	0.641582	0	0.209749	0.283777	11.7428	24.4594	14.0385	16.7469	0.263276	0	0.380778	0.214685	14.1556	10.7364	10.926	11.9393
	AH13G53270		0.529779	0.45204	0.776604	0.586141	5.22431	5.06076	3.37673	4.55393	1.86702	0.57174	0.674293	1.03769	6.42611	22.6642	11.5746	13.555	1.06265	1.12092	2.29583	1.49313	11.2453	13.9906	12.5359	12.5906
	AH11G09390		0.122986	0.507671	0.250894	0.29385	6.12661	3.71252	1.45183	3.76365	0.30959	0.225653	0.302235	0.279159	11.6582	4.45561	4.75483	6.95621	0.37831	0.161784	0.187351	0.242482	5.22897	9.53373	2.78048	5.84773
	AH01G00330		0.0224795	0.110657	0.0461022	0.0597462	0.738685	0.796014	0.198232	0.577644	0.106352	0.0741938	0.06205	0.0808653	2.15563	0.586134	0.679908	1.14056	0.0567567	0	0.0259651	0.0275739	0.665717	1.81922	0.488287	0.991075
	AH13G05530		0	0.0764185	0	0.0254728	3.42873	1.39457	2.89528	2.57286	0	0	0	0	4.96961	9.7402	3.7305	6.14677	0	0	0	0	9.25656	17.2353	2.48276	9.65821
	AH17G04950		3.7021	2.97068	5.46908	4.04729	40.0432	25.6772	12.9869	26.2358	5.17552	3.51412	3.94878	4.21281	72.1727	73.4913	87.0505	77.5715	2.191	2.17519	1.47722	1.94781	42.5626	69.9239	54.8496	55.7787
	AH03G37890		9.73725	7.82558	7.83782	8.46688	125.441	271.836	22.5592	139.945	21.6052	7.32368	12.4152	13.7814	209.351	886.005	414.029	503.128	9.56941	12.6026	41.9377	21.3699	640.219	264.007	569.938	491.388
	AH14G07230		1.25525	0.63818	0.256234	0.716555	21.2308	15.0605	2.47239	12.9212	0.961409	0.282919	0.236121	0.493483	27.4613	41.3827	54.1109	40.985	1.50142	0.998628	1.76799	1.42268	43.6812	40.0317	60.2825	47.9985
	AH10G13920		2.33103	3.09168	4.8536	3.42544	46.1595	43.346	13.6111	34.3722	5.13823	3.05105	3.05081	3.7467	77.8451	117.086	71.5524	88.8278	1.95081	1.50711	1.80382	1.75391	98.1178	104.801	108.662	103.86
	AH14G07230		0.250164	0.123668	0.29109	0.221641	6.40429	9.38143	2.41714	6.06762	0	0.49622	0	0.165407	13.0032	28.7035	26.4248	22.7105	0.12288	0	0.340274	0.154385	24.5845	23.7632	31.5442	26.6306
	AH18G04730	25487841	0.16605	0.329779	0.631643	0.375824	14.7355	13.4878	8.99715	12.4068	0.217035	0.585176	0.145946	0.316052	14.4591	148.201	55.0677	72.5758	0.775079	0	0.0875827	0.287554	398.468	467.407	411.206	425.694
	AH14G36860		13.609	22.0608	16.8873	17.519	120.498	268.063	109.079	165.88	21.4323	18.0468	14.5051	17.9947	347.691	497.142	255.484	366.772	4.16746	3.73374	8.71869	5.53996	244.777	197.684	251.964	231.475
	AH12G02350		2.21863	3.24424	1.92162	2.4615	13.0881	8.56075	6.36814	9.339	0.912083	2.05805	1.03087	1.33367	13.1662	6.77208	5.82987	8.58938	0.979846	0.793666	0.556463	0.776658	3.46936	3.0758	3.59504	3.38007
	AH09G06680		0.927455	2.33178	2.69434	1.98453	14.6802	8.62096	7.48498	10.262	0.646897	1.49795	0.419177	0.854675	21.7792	14.8079	28.8068	21.798	0.952642	0.597925	1.43594	0.995502	24.692	13.6609	17.1722	18.5084
	AH14G02570		59.0512	64.5679	62.2828	61.9673	243.287	216.971	130.913	197.057	169.835	102.529	80.6389	117.668	511.655	678.919	402.12	530.898	70.7815	58.831	297.317	142.31	585.011	656.464	861.102	700.859
	AH06G08410	LOC101499251	81.8168	69.3581	82.7908	77.9886	585.039	729.042	347.207	553.763	160.836	98.9105	89.5031	116.417	1135.84	3659.83	2040.62	2278.76	62.0702	62.9216	129.078	84.6899	4887.24	5138.6	4395.37	4807.07
	AH16G11820	LOC101499251	0	0	0	0	11.4571	18.5335	7.24801	12.4129	1.12378	0.257004	0.219572	0.533452	22.2729	139.568	57.7769	73.2059	0.78835	0	0.537505	0.441952	209.379	163.655	147.832	173.622
	AH14G17460		0.370958	0.415843	0.426528	0.404443	12.0671	8.76629	4.99752	8.6103	0.451726	0.28814	0.148861	0.296242	29.0579	49.4818	38.5025	39.0141	0.311772	0.721763	0.117056	0.38353	34.8708	17.1029	22.0251	24.6663
	AH04G15130		0.0487617	0.210752	0.195537	0.151684	10.969	5.39044	3.42876	6.59607	0.460978	0.264764	0.136198	0.287313	32.3229	52.8187	28.8843	38.0086	0.205519	0	0.325662	0.17706	31.4582	22.3933	36.412	30.0878
	AH09G32950	ERF110	0	0.0363729	0.190047	0.0754731	1.94173	2.58398	0.480517	1.66874	0	0.482517	0.057363	0.17996	1.79322	4.36958	6.34342	4.16874	0.498819	0.266494	0.190128	0.318481	6.91115	3.17592	3.93262	4.67323
	AH08G29300	ERF114	0	0	0	0	3.40914	1.59534	0.425095	1.80986	0	0	0.0800628	0.0266876	3.60445	12.9836	8.48359	8.35721	0.0697514	0	0	0.0232505	7.55551	5.43046	10.7853	7.92376
	AH14G10870		0	0	0	0	6.01326	11.2222	3.45397	6.89648	0	0	0	0	23.2446	25.9508	6.40415	18.5332	0	0	0	0	16.1702	11.8168	6.67886	11.5553
	AH04G07910		0.134615	0.383102	0.543334	0.353684	3.54079	4.34272	3.31433	3.73261	0.683318	0.726024	0.793812	0.734385	5.05243	7.58918	14.7057	9.11577	0.551426	0.170484	0.226512	0.316141	10.1646	9.59132	14.1861	11.314
	AH12G03980	MYB308	0	0.119655	0.345062	0.154906	19.298	12.25	2.8216	11.4565	0	0.0737529	0	0.0245843	26.3907	106.227	67.8207	66.8128	0.0559987	0.0820769	0	0.0460252	54.3516	64.4939	91.2176	70.021
	AH08G29090	MYB308	0.0696716	0	0.286864	0.118845	12.1186	7.05513	3.41688	7.5302	0	0	0	0	13.3102	78.8518	42.1611	44.7744	0.116208	0	0	0.038736	24.2801	43.0979	59.6017	42.3266
	AH13G02630	RAX2	0	0	0	0	2.7067	3.24046	1.48428	2.47714	0	0	0	0	3.62642	9.21332	7.56555	6.80176	0	0	0	0	15.0035	4.85422	5.00499	8.28758
	AH15G03360		0.650091	0.378578	1.03318	0.687284	3.17351	5.73705	3.40933	4.10663	0.913928	0.821436	0.392444	0.709269	8.04125	91.3118	22.6048	40.6526	0.760783	0.877242	0.810289	0.816104	34.6122	34.1626	42.6365	37.1371
	AH05G00270		10.1707	12.9304	14.2654	12.4555	73.0823	44.1125	45.3802	54.1917	13.3839	9.13974	10.1629	10.8955	77.9665	118.705	98.7989	98.4903	9.09688	5.26826	8.57377	7.64631	70.378	53.4295	36.2369	53.3482
	AH02G25620		0	0.0498585	0.181101	0.0769864	1.83624	1.62909	0.287207	1.25085	0	0.188281	0.110437	0.0995729	1.88616	45.8078	9.65212	19.1154	0.150355	0	0.136843	0.0957328	7.08038	9.09505	8.07813	8.08452
	AH12G28830		0.245295	0.362596	0.565555	0.391149	7.94702	6.00199	3.4608	5.80327	0.526102	0.474595	0.286151	0.428949	11.8076	225.4	59.7335	98.9802	0.361716	0.878635	0.422374	0.554242	54.7649	62.1925	62.0014	59.6529
	AH08G24890		0.82744	0.876817	0.680064	0.794774	11.0624	9.95247	1.12281	7.37923	0.738419	0.74778	0.674236	0.720145	10.1507	12.6802	10.4911	11.1073	0.283206	0.666071	0.321906	0.423728	13.996	14.1706	11.9071	13.3579
	AH01G05970	LTP1	0	0	0.112408	0.0374693	12.9911	22.3226	9.97002	15.0946	0	0	0	0	15.9415	15.4151	18.4581	16.6049	0	0	0	0	11.9052	16.9442	13.0768	13.9754
	AH15G36220		0.130137	0.107428	0.66893	0.302165	6.4458	10.689	1.9558	6.36353	0.125854	0	0.120119	0.081991	16.0504	13.6891	9.49075	13.0767	0	0	0.154895	0.0516317	10.4937	16.9867	3.11076	10.1971
	AH05G35090		0	0.219783	0	0.0732609	3.82267	3.80561	1.70341	3.11056	0	0	0	0	7.75212	4.9093	8.26016	6.97386	0	0.356198	0.153768	0.169988	5.42155	8.29957	3.15848	5.62653
	AH20G08720	PNC2	0.0925241	0.155635	0.566831	0.271663	90.8682	41.1082	3.56757	45.1813	0.312269	0.589492	0.363669	0.42181	71.7977	97.4337	84.1422	84.4579	0.440522	0.265868	1.05316	0.586517	71.4237	47.3313	76.4341	65.063
	AH20G08720	PNC2	0	0	0.405078	0.135026	33.4363	13.561	1.66569	16.221	0	0.577611	0.06063	0.212747	24.9615	33.4872	31.1423	29.8637	0.0546762	0	0.447108	0.167261	26.247	17.4354	28.1341	23.9388
	AH09G27820	25485381	0.227771	0.19435	0.57371	0.331944	3.35701	4.00669	1.37133	2.91168	0.647018	0.432542	0.264923	0.448161	7.07619	41.1485	10.9666	19.7304	0.903195	1.15886	0.767071	0.943042	50.4289	23.048	41.6762	38.3844
	AH07G07040		117.987	148.459	167.943	144.796	513.022	784.158	269.479	522.22	54.674	52.1827	71.8171	59.5579	340.022	509.409	485.784	445.072	35.9676	11.8073	20.5798	22.7849	570.599	677.516	572.257	606.791
	AH11G10210	At5g67130	0	0	0	0	0.817674	0.916437	0.939925	0.891346	0	0.0493985	0	0.0164662	1.58242	14.1129	3.54219	6.4125	0	0	0.050971	0.0169903	8.74587	2.88788	6.96954	6.2011
	AH16G41330		0	0	0.0844148	0.0281383	11.9337	6.63523	5.24036	7.93643	0.238431	1.05245	0.175679	0.488853	27.1687	81.7257	60.1577	56.3507	0.0689271	0	0.282291	0.117073	109.045	55.8487	82.594	82.4959
	AH13G46980	GLUA2	0.0616887	0.153973	0.125	0.113554	16.5122	8.68489	0.947308	8.71479	0	0.202913	0.399037	0.20065	6.48267	47.2809	24.5634	26.109	0.203085	0.321674	0.0698606	0.198207	25.6988	33.3472	24.851	27.9657
	AH03G07200	DXMT1	0	0.101505	0.311193	0.137566	1.64885	1.82939	0.33698	1.27174	0	0.135699	0.113733	0.083144	2.28026	2.47653	3.79652	2.8511	0.0518866	0	0	0.0172955	4.00672	4.4892	6.4446	4.98017
	AH07G07070		0.532162	0.282343	0.435416	0.41664	4.13846	5.16704	0.719132	3.34154	0.318893	0.184317	0.236031	0.246414	2.84437	2.48699	3.51532	2.94889	0	0.319045	0.195434	0.171493	3.42963	4.53649	7.31481	5.09364
	AH07G19100		0	0.213877	1.8068	0.67356	21.0727	12.0034	2.93581	12.004	0.122712	0.141206	1.01825	0.427391	15.8088	117.483	58.0077	63.7665	0.303469	0	0	0.101156	84.26	71.1126	119.359	91.5772
	AH02G03950	PES	4.04271	6.14842	7.31781	5.83631	0.789648	1.80189	5.67653	2.75602	3.73945	2.18293	2.48544	2.80261	2.47545	0.521855	0.588117	1.19514	4.52162	4.37112	0.543102	3.14528	0	0.08206	0	0.0273533
	AH09G20990		0.164273	0	0	0.0547577	5.21673	2.67994	0.266563	2.72108	0.153662	0	0	0.0512207	8.84325	328.512	22.9941	120.116	0	0.207284	0.188466	0.131917	30.0648	146.898	108.29	95.0843
	Peanut_newGene_6845		2.15e-05	0.196465	2.85e-05	0.065505	4.27309	7.3926	6.02056	5.89542	0	5.15e-07	0	1.71667e-07	6.41535	47.7968	27.002	27.0714	0	0	0.368436	0.122812	31.556	12.3578	28.0685	23.9941
	AH16G01040		0	0	0	0	27.7488	19.9605	3.92224	17.2105	0	0	0	0	11.8849	140.115	83.7928	78.5976	0	0	0	0	42.2293	56.0057	46.984	48.4063
	AH05G36090		0.201502	0	0.626536	0.276013	20.9532	8.78732	8.79047	12.8437	0.194168	0.892418	0	0.362195	36.8484	68.1396	61.2249	55.4043	0	0	0	0	75.2351	157.953	25.0839	86.0907
	AH15G03790	BGAL3	13.6569	8.10544	10.4331	10.7318	2.73627	1.99735	2.11808	2.2839	16.7661	16.0045	12.685	15.1519	1.56766	0.448157	1.09044	1.03542	14.8139	23.511	24.6151	20.98	1.00121	4.01414	0.23367	1.74967
	AH11G35070	XTH23	20.3303	9.16834	17.6569	15.7185	1.99159	2.72986	2.76251	2.49465	19.3556	27.5396	20.9777	22.6243	2.01022	0.76136	8.28341	3.685	24.2171	51.2386	48.1507	41.2021	6.56856	12.8743	2.52362	7.32215
	AH03G47200	At1g48100	6.96708	6.11802	8.10369	7.06293	0.824545	1.76629	1.59235	1.39439	8.12011	10.0454	13.6277	10.5977	0.209075	0.140156	0.483003	0.277411	7.10745	9.16491	11.2753	9.18254	0.229333	3.54181	0.193993	1.32171
	AH13G49970	At1g48100	6.32754	6.5521	6.6227	6.50078	0.901769	1.07217	1.48825	1.15406	9.93658	9.69157	10.7799	10.136	0.263324	0.345704	0.533834	0.380954	6.94765	7.43529	12.1814	8.85478	0.513063	2.51281	0.126896	1.05092
	AH12G28810	RPPL1	2.00089	2.14329	1.45681	1.867	0.309875	0.222011	0.188051	0.239979	1.61239	1.92315	1.8145	1.78335	0.636251	0.110059	0.285588	0.343966	1.49811	1.22627	1.70251	1.47563	0.10295	0.136229	0.0635069	0.100895
	AH11G06760	NHX4	29.9124	13.7111	31.8861	25.1699	3.25914	3.59958	4.26067	3.70646	34.4718	43.9873	31.8524	36.7705	1.14123	1.59939	5.06969	2.60344	43.209	68.5545	80.1287	63.9641	9.91856	14.5617	3.69125	9.3905
	AH07G22970	GSTU25	9.0383	6.0709	5.38695	6.83205	0.459088	1.8172	1.45008	1.24212	14.0928	9.08787	11.2854	11.4887	0.559686	0.972941	0.421807	0.651478	9.01468	20.706	24.4346	18.0518	0	2.68781	1.4149	1.36757
	AH11G27420	CYP71D8	13.2181	12.0193	9.15095	11.4628	1.61005	3.53049	2.93309	2.69121	11.7994	14.1396	12.1266	12.6886	2.28598	0.804208	2.27655	1.78891	12.9171	11.8286	11.6509	12.1322	1.21269	3.7488	0.485058	1.81552
	AH12G37690	F5K20_290	152.415	71.9965	129.965	118.125	16.1738	22.635	26.5883	21.799	188.445	208.443	128.433	175.107	9.43121	4.87819	36.6784	16.9959	147.512	280.812	316.966	248.43	53.3918	62.3966	9.54982	41.7794
	AH14G01370	ZEP	25.4152	17.6468	25.188	22.75	2.03045	7.34074	10.0846	6.48525	26.0772	31.8118	22.0196	26.6362	2.59862	1.90884	2.20865	2.2387	24.425	32.4291	32.5644	29.8062	2.21464	6.51427	1.01528	3.24807
	AH03G31770	PDF2.1	3005.84	1614.63	2866.78	2495.75	250.042	380.025	527.689	385.919	2820.53	3776.1	2611.63	3069.42	181.165	77.6635	246.827	168.552	2737.76	3679.01	4362.64	3593.14	334.458	1207.52	316.32	619.433
	AH18G00230	ACR11	0.952515	1.25187	0.569006	0.924464	0	0.0453818	0.0435819	0.0296546	1.04745	1.16237	1.65317	1.28766	0.164786	0	0.126112	0.096966	1.21223	0.505852	1.14405	0.954044	0.0457266	0	0	0.0152422
	AH06G09440	TGL1	16.9856	13.1327	11.1437	13.754	3.04644	3.35047	2.39685	2.93125	18.3857	21.2452	19.6408	19.7572	1.15168	0.282836	1.02944	0.82132	16.5184	23.2113	18.9341	19.5546	0.495429	4.63841	0.0648581	1.7329
	AH16G13420	TGL1	16.4761	13.6683	14.1177	14.754	2.73392	2.57449	2.07501	2.46114	18.6103	20.7631	17.6204	18.9979	2.1736	0.361559	1.00581	1.18032	17.2942	24.5751	23.0595	21.6429	0.728033	5.1981	0.023117	1.98308
	AH06G27520	FTSH11	3.72388	3.0816	3.18981	3.33176	0.664453	0.703776	1.06619	0.811472	3.92267	4.91881	4.53376	4.45842	0.468093	0.214127	0.453023	0.378414	4.46941	5.70651	5.46158	5.2125	0.33882	1.06082	0.140164	0.513268
	AH06G23930	FUS3	110.23	84.4401	106.222	100.297	17.8662	28.4865	25.4713	23.9413	116.427	138.137	104.779	119.781	11.3041	4.66092	12.126	9.36368	122.283	178.046	182.953	161.094	17.8607	37.3036	1.98875	19.051
	AH10G31750	VRN1	8.46419	7.40997	8.63883	8.171	1.86995	1.52931	2.36907	1.92278	10.2643	9.84416	7.10653	9.07166	1.10878	0.404478	1.04604	0.853098	10.2648	12.6506	10.5759	11.1638	0.473518	2.01488	0.297083	0.928494
	AH17G34430	HHP4	7.76486	4.58473	5.2366	5.86206	1.22617	1.10465	1.07761	1.13614	9.40512	10.7446	6.46849	8.87274	0.781512	0.670346	1.70475	1.0522	7.38501	12.5639	13.0478	10.9989	1.78432	4.55653	1.96356	2.76814
	AH15G21680	At2g26730	0.944624	0.761823	0.551581	0.752676	0.0531673	0.0559262	0.161195	0.0900962	0.773916	1.3487	0.786996	0.969871	0.051816	0	0	0.017272	1.14933	2.07077	2.0304	1.75017	0.113074	0.605912	0	0.239662
	AH08G10570	RAP2-1	45.4938	29.8971	42.7797	39.3902	2.82047	5.33136	5.51532	4.55572	48.2926	66.3943	41.6443	52.1104	0.990417	1.22092	2.09424	1.43519	44.172	58.0117	84.8572	62.347	4.12644	15.5969	0.916509	6.87995
	AH05G02980	ERF039	126.237	94.0658	158.049	126.117	11.4093	21.8504	26.3843	19.8813	148.826	200.055	141.978	163.62	1.53472	1.38416	5.39151	2.77013	165.675	223.868	254.81	214.784	12.2138	49.4801	0.311304	20.6684
	AH08G25830	WRI1	13.016	10.7676	10.159	11.3142	1.7421	3.26292	4.02172	3.00891	12.1647	13.4273	11.9943	12.5287	2.0407	0.728807	0.649306	1.1396	13.4573	17.1237	16.1451	15.5754	1.10227	3.57778	0.188796	1.62295
	AH16G10850	BG	33.1919	10.3453	28.4586	23.9986	0.302632	1.98834	2.32496	1.53864	28.1763	33.3529	32.864	31.4644	0.349852	0.0580815	0.443645	0.283859	39.3722	77.4867	100.24	72.3663	0.830295	47.4843	0.27411	16.1962
	AH17G16980	nep1	8.158	10.6304	7.90504	8.89781	1.01949	1.42216	1.40508	1.28224	6.55318	10.6747	8.85112	8.693	0.373792	0	0.587073	0.320288	15.7717	9.64583	6.11347	10.5103	0.0375975	0.974886	0	0.337495
	AH14G04110	ASPG2	71.7314	58.5628	60.2494	63.5145	9.90969	8.44894	9.33702	9.23188	64.8816	77.2503	69.8579	70.6633	8.45441	1.34489	1.56856	3.78929	69.595	87.7231	93.3677	83.5619	0.523219	6.95655	0.359307	2.61303
	AH13G00150	EXPA15	200.39	165.168	161.191	175.583	39.3837	40.3249	31.8182	37.1756	179.703	296.464	164.571	213.579	31.4235	9.53485	24.605	21.8545	239.184	270.547	296.307	268.68	12.4398	43.3146	9.60332	21.7859
	AH04G20670	FER4	156.224	103.532	139.268	133.008	21.8552	20.212	32.0757	24.7143	190.681	232.14	152.34	191.72	3.85746	0.99646	9.87239	4.90877	178.898	255.117	254.961	229.659	7.18426	47.2456	0.420827	18.2836
	AH14G23560	FER4	178.982	123.506	126.273	142.92	22.6738	19.8583	23.4673	21.9998	210.698	263.954	167.529	214.06	6.25647	2.46771	16.2097	8.31129	198.704	273.396	302.368	258.156	20.6453	66.0421	2.0641	29.5838
	AH15G01310	FPP7	1.68068	1.19748	1.20127	1.35981	0.386404	0.191651	0.32784	0.301965	1.91688	1.72891	1.72391	1.7899	0.516543	0.277003	0.184196	0.325914	1.86284	3.33338	2.10105	2.43242	0.152958	0.442841	0.225708	0.273836
	AH11G29000	GPT1	3.39377	4.1705	2.9245	3.49625	0.618111	0.773126	0.929345	0.773527	3.5745	4.99553	4.28073	4.28359	0.709126	0.0417714	0.0428508	0.264583	2.31668	2.03424	2.79863	2.38318	0	0.167331	0	0.055777
	AH19G16730	HMGB11	3.55486	0.844225	2.97998	2.45969	0.0334155	0.0700587	0.344059	0.149178	3.65337	4.44155	2.59639	3.56377	0.0325615	0	0.0327692	0.0217769	3.1179	6.68401	6.96781	5.58991	0.107916	0.265984	0	0.124633
	AH09G12830	HMGB11	3.98727	2.5192	4.13743	3.54797	0.365981	0.403427	0.688162	0.485857	5.0061	8.29	2.19064	5.16225	0.0436538	0	0.152704	0.0654525	3.25298	8.83801	5.56682	5.88594	0.293325	0.101305	0.135644	0.176758
	AH14G34820	HAT7	2.05652	1.29845	1.45915	1.6047	0	0.191708	0.177776	0.123161	1.37654	4.03142	1.98599	2.46465	0	0.0794341	0.137119	0.0721842	2.86951	2.87326	2.98587	2.90955	0.265225	1.39462	0.0720908	0.577313
	AH06G27740	IQD1	6.73559	6.70097	7.58174	7.0061	0.620123	1.5395	0.78407	0.981231	8.03477	11.531	11.5614	10.3757	0.637924	0.374615	0.587091	0.53321	9.86233	14.7916	15.5235	13.3925	0.58107	2.08601	0.114506	0.927196
	AH16G34350	IQD1	6.26778	6.51112	5.88282	6.22057	0.674871	0.694019	1.01452	0.794471	5.34792	8.2523	8.85794	7.48605	0.379779	0.66715	0.285736	0.444222	7.36952	9.19242	11.902	9.48798	0.650182	1.82363	0.202605	0.89214
	AH14G32210	SEI1	25.4905	13.0109	16.0483	18.1833	2.86288	3.78679	2.41836	3.02268	27.8573	32.6983	18.4437	26.3331	3.05363	3.20492	5.51023	3.92293	21.4782	44.951	54.9045	40.4446	11.2906	12.9823	5.02303	9.7653
	AH18G02730	LOX1.5	50.8435	41.4046	45.04	45.7627	9.50506	7.71269	8.33491	8.51755	71.6823	74.9143	50.6105	65.7357	2.09236	1.04501	3.22513	2.12083	59.8355	77.713	85.095	74.2145	2.09985	9.66234	0.489873	4.08402
	AH18G02730	LOX1.5	358.163	169.661	374.483	300.769	45.1499	44.8976	26.9643	39.0039	322.956	449.858	292.409	355.075	27.1223	19.5078	72.1441	39.5914	521.051	915.488	929.405	788.648	96.3946	110.385	29.9583	78.9127
	AH13G11030	TKPR1	15.1193	8.19709	14.525	12.6138	2.16635	2.52999	2.49022	2.39552	14.057	19.748	13.7879	15.8643	2.34405	4.58609	4.31076	3.74697	11.5834	17.1839	21.9067	16.8913	2.94005	4.01372	2.03666	2.99681
	AH12G26720	LTP1	78.4182	45.2919	63.1179	62.276	6.37667	7.61724	12.5577	8.85054	78.2386	93.4421	66.1081	79.263	3.59983	1.35508	20.1609	8.37193	116.01	157.994	196.67	156.891	4.29536	82.9333	0.95526	29.3946
	AH04G07830	OEP162	77.6406	38.7253	63.5308	59.9655	5.90233	14.9492	15.157	12.0028	60.3501	95.2216	63.0709	72.8809	7.43513	2.93616	6.62325	5.66485	56.6267	88.3649	104.964	83.3185	6.1423	31.779	2.47723	13.4662
	AH09G22180	SOP1	291.958	115.88	223.75	210.529	13.8907	22.5456	30.8456	22.4273	358.444	374.417	241.287	324.716	14.007	17.2528	43.8232	25.0277	305.829	609.342	824.877	580.016	62.3903	286.727	31.4218	126.846
	AH15G06950	HSD5	164.407	87.6114	137.529	129.849	17.4437	24.5788	28.9789	23.6671	206.602	233.214	143.949	194.588	12.2452	15.2406	36.2505	21.2454	181.247	296.679	352.985	276.97	71.3054	93.4795	40.635	68.4733
	AH03G15030	AAP7	2.67834	2.28014	3.59147	2.84998	0.176007	0.652309	2.81995	1.21609	3.28336	3.13467	4.20585	3.54129	0.564179	0.0665076	0	0.210229	4.38732	5.72557	3.614	4.57563	0	0.583283	0.123147	0.235477
	AH08G23630	ZIFL1	1.567	1.2362	2.1294	1.6442	0.362177	0.0832584	0.233591	0.226342	2.32337	1.93517	1.33833	1.86562	0.117888	0	0	0.0392959	2.47385	3.46385	3.7925	3.2434	0	0.134352	0	0.0447842
	AH18G01400	spnA	16.1412	6.78177	7.8804	10.2678	0.128228	1.077	1.23216	0.812461	14.9048	22.1921	10.436	15.8443	0.472307	0.178719	0.212211	0.287746	5.30437	24.7813	39.4443	23.1767	0.705861	6.40931	0	2.37172
	AH03G01760	At2g28490	153.012	68.416	121.109	114.179	23.7295	16.1873	13.6088	17.8419	151.257	167.463	127.743	148.821	12.8774	6.6205	30.3395	16.6125	184.788	350.632	359.082	298.168	58.375	99.6945	20.5362	59.5352
	AH13G07500	JMT	1.07267	1.51953	0.817972	1.13672	0	0.0503106	0.187366	0.0792255	1.41492	1.07236	1.55116	1.34615	0.38057	0.0560562	0.339119	0.258582	1.53711	1.68269	1.34818	1.52266	0	0	0.206029	0.0686763
	AH18G07470	SCL32	3.20876	2.82058	2.82672	2.95202	0.578046	0.4709	0.363224	0.470723	3.70881	3.20724	4.77911	3.89839	0.119653	0.0188526	0.306996	0.148501	4.99384	4.64669	5.3018	4.98078	0.506876	0.964002	0.0475155	0.506131
	AH13G07080	BNM2A	13.482	7.78279	13.1581	11.4743	0.275691	3.11247	8.41328	3.93381	16.7148	12.4479	6.9297	12.0308	0.729256	0.33788	0.376221	0.481119	8.56047	13.8863	6.73029	9.72567	0	0.230401	0.0998783	0.110093
	AH14G44800	VTI13	46.7194	24.7148	33.5832	35.0058	4.79237	10.5685	6.7353	7.36538	48.9391	54.3591	39.3032	47.5338	3.97607	2.64295	3.41639	3.34513	33.1945	58.9875	69.2631	53.815	3.99389	15.1492	1.24679	6.79662
	AH14G35270	VTI13	57.4774	35.4994	40.6386	44.5385	5.39634	15.5248	15.6935	12.2049	59.5786	68.626	50.4496	59.5514	6.13797	5.5094	5.87863	5.842	40.0325	70.6936	81.1209	63.949	10.1829	21.3535	2.06596	11.2008
	AH16G32990	At5g40240	2.22791	0.734267	1.71883	1.56033	0	0	0.290509	0.0968364	6.41025	3.89509	3.15644	4.48726	0	0.364713	0.881988	0.415567	3.5208	9.70482	11.7389	8.32149	0.993591	4.48398	0.396759	1.95811
	AH01G16070		2.92833	2.51924	1.6097	2.35242	0.211332	0.228608	0	0.146647	2.12474	2.73086	1.04456	1.96672	0.137951	0.404542	0.278986	0.273826	3.51964	2.27632	3.58523	3.12706	0	0	0	0
