# Supplementary material for: Identification of Key Gene Networks and Deciphering Transcriptional Regulators Associated With Peanut Embryo Abortion Mediated by Calcium Deficiency
Source: Front Plant Sci. 2022 Mar 21;13:814015. doi: 10.3389/fpls.2022.814015 (PMC8978587; doi:10.3389/fpls.2022.814015)
Supplement: Supplementary file 12 [file Table_8.xlsx]

## Sheet: Sheet1
Supplementary Table 8 The significant KEGG pathways in four modules
darkolivegreen2 module
ID	Description	GeneRatio	BgRatio	pvalue	padj	Count	geneID
map03013	RNA transport	149/3129	358/12490	2.45e-12	3.11e-10	149	AH01G01390/AH01G02090/AH01G03690/AH01G06260/AH01G21470/AH01G23640/AH01G31800/AH02G02660/AH02G05110/AH02G12130/AH02G27780/AH03G03000/AH03G12590/AH03G13290/AH03G26740/AH03G27960/AH03G33220/AH03G38780/AH03G39150/AH03G41110/AH03G43270/AH03G43480/AH03G47700/AH04G08700/AH05G03490/AH05G05870/AH05G08310/AH05G11590/AH05G14570/AH05G23110/AH05G23220/AH05G24000/AH06G03290/AH06G07440/AH06G07930/AH06G10760/AH0…
map03008	Ribosome biogenesis in eukaryotes	90/3129	189/12490	1.22e-11	7.72e-10	90	AH01G01180/AH01G01410/AH01G13880/AH01G18630/AH01G19460/AH01G22500/AH01G28830/AH01G31330/AH02G04970/AH02G08770/AH02G23670/AH02G27690/AH03G04350/AH03G07140/AH03G13290/AH03G33800/AH03G39150/AH04G05580/AH04G08700/AH04G13320/AH04G20900/AH04G25340/AH05G11540/AH05G25490/AH05G27260/AH05G35320/AH06G03940/AH06G13040/AH06G16440/AH06G22000/AH07G03480/AH07G11220/AH07G24620/AH08G08410/AH08G14220/AH08G21440/AH0…
map04144	Endocytosis	153/3129	422/12490	1.31e-07	5.52e-06	153	AH01G01510/AH01G07490/AH01G08740/AH01G26690/AH01G26890/AH01G30400/AH02G11560/AH02G25890/AH03G00310/AH03G02630/AH03G03070/AH03G03650/AH03G05640/AH03G07550/AH03G23900/AH03G38120/AH03G38130/AH03G40530/AH03G44330/AH03G44970/AH04G07070/AH04G23540/AH04G24250/AH05G02440/AH05G02770/AH05G02840/AH05G08370/AH05G24280/AH05G25030/AH05G25090/AH05G27390/AH05G32840/AH05G36910/AH05G38890/AH06G01380/AH06G04790/AH0…
map00941	Flavonoid biosynthesis	58/3129	129/12490	6.21e-07	1.97e-05	58	AH01G02310/AH01G06170/AH01G10690/AH03G19970/AH04G01670/AH04G08590/AH04G08600/AH04G08640/AH04G08660/AH04G08680/AH05G15380/AH05G15400/AH05G37460/AH07G00640/AH07G00680/AH09G00490/AH09G29400/AH09G31630/AH09G31640/AH10G15020/AH11G02450/AH11G06850/AH12G22100/AH13G01200/AH14G00100/AH14G00120/AH14G02430/AH14G09130/AH14G09150/AH14G09160/AH14G09170/AH14G09180/AH14G09210/AH14G09220/AH14G09770/AH14G09780/AH1…
map00513	Various types of N-glycan biosynthesis	32/3129	67/12490	4.67e-05	0.00118637	32	AH01G02450/AH03G14650/AH03G42500/AH05G19080/AH05G23010/AH06G03760/AH06G07160/AH07G08050/AH08G01750/AH09G11940/AH09G34410/AH10G00210/AH10G14400/AH10G23720/AH11G06720/AH11G07240/AH13G06870/AH13G17230/AH13G20970/AH13G45110/AH13G57780/AH15G15960/AH15G32530/AH16G06580/AH16G15500/AH17G22320/AH19G15580/AH19G32700/AH19G33920/AH19G41240/AH20G05400/AH20G30730
map00600	Sphingolipid metabolism	28/3129	58/12490	0.000108272	0.00229175	28	AH01G29270/AH04G03810/AH04G04830/AH05G18770/AH05G22060/AH06G23950/AH07G01250/AH08G10530/AH08G27640/AH08G29210/AH09G22690/AH09G33330/AH10G03010/AH10G07470/AH11G27650/AH13G57730/AH14G04790/AH14G06240/AH15G15250/AH15G18750/AH15G33640/AH16G29600/AH16G42070/AH17G01400/AH17G34930/AH18G32160/AH19G28650/AH19G34280
map04016	MAPK signaling pathway - plant	136/3129	423/12490	0.000498108	0.00809713	136	AH01G09220/AH01G13840/AH01G25820/AH01G26300/AH01G33260/AH02G01940/AH02G14840/AH03G01930/AH03G12140/AH03G20070/AH03G29230/AH03G29330/AH03G29380/AH03G30150/AH03G31850/AH03G37790/AH03G43810/AH03G45480/AH03G45710/AH03G45720/AH03G46800/AH03G47130/AH04G00300/AH04G11460/AH04G18600/AH04G20760/AH04G26740/AH04G26840/AH04G26870/AH05G02160/AH05G03330/AH05G07630/AH05G16340/AH05G16650/AH06G04140/AH06G06590/AH0…
map03040	Spliceosome	124/3129	381/12490	0.000510055	0.00809713	124	AH01G03690/AH01G18550/AH01G24430/AH01G29890/AH01G31050/AH01G31330/AH02G09040/AH02G12990/AH02G16610/AH02G19290/AH03G08550/AH03G18130/AH03G38780/AH03G39500/AH03G40480/AH03G43480/AH04G01700/AH04G13600/AH05G24230/AH05G25820/AH06G03950/AH06G04300/AH06G04710/AH06G07390/AH06G10750/AH06G11210/AH06G12590/AH06G12650/AH06G12950/AH06G20120/AH06G23820/AH07G05550/AH07G10320/AH07G10770/AH07G18660/AH07G20050/AH0…
map00480	Glutathione metabolism	80/3129	234/12490	0.00101092	0.0142653	80	AH01G06160/AH01G28140/AH02G20430/AH02G20480/AH02G20530/AH02G28040/AH02G28060/AH03G24680/AH03G29780/AH03G29990/AH03G30120/AH03G38730/AH03G39260/AH04G17430/AH04G17450/AH05G10370/AH05G12230/AH06G00180/AH06G13590/AH06G14410/AH07G11060/AH07G22990/AH08G05850/AH09G07550/AH09G15010/AH09G22680/AH09G22740/AH09G22750/AH09G22780/AH09G31910/AH10G06980/AH10G22410/AH10G28400/AH12G13260/AH12G14310/AH12G22710/AH1…
map04712	Circadian rhythm - plant	52/3129	143/12490	0.00165145	0.0209734	52	AH01G02310/AH01G13880/AH03G43330/AH04G01670/AH04G08590/AH04G08600/AH04G08640/AH04G08660/AH04G08680/AH05G15380/AH05G15400/AH05G16480/AH06G05500/AH06G05590/AH06G10110/AH08G09480/AH09G30820/AH09G33090/AH11G06850/AH11G14300/AH11G23570/AH11G35420/AH13G45960/AH14G00100/AH14G00120/AH14G02430/AH14G09130/AH14G09150/AH14G09160/AH14G09170/AH14G09180/AH14G09210/AH14G09220/AH14G09770/AH14G09780/AH14G09790/AH1…
map03015	mRNA surveillance pathway	90/3129	276/12490	0.00262947	0.0271453	90	AH01G02540/AH01G02990/AH03G03000/AH03G27960/AH03G29310/AH03G38780/AH03G41520/AH03G48820/AH03G48830/AH04G05260/AH04G08300/AH05G03490/AH05G10770/AH05G20980/AH05G27040/AH05G28010/AH05G30430/AH05G35140/AH05G38670/AH06G06440/AH06G10910/AH06G22940/AH06G23820/AH07G00820/AH07G02610/AH07G10320/AH07G18160/AH08G12290/AH08G23280/AH08G26100/AH09G16290/AH09G20530/AH09G21270/AH09G22140/AH09G22150/AH09G23790/AH0…
map00730	Thiamine metabolism	23/3129	53/12490	0.00265465	0.0271453	23	AH01G17440/AH01G26510/AH02G12580/AH03G10940/AH03G39780/AH04G02970/AH05G04100/AH06G03800/AH06G14740/AH06G25170/AH09G15860/AH11G18260/AH11G29990/AH11G31360/AH12G31790/AH13G13800/AH13G42720/AH16G06620/AH16G17910/AH16G19080/AH16G31080/AH19G21030/AH20G10710
map00514	Other types of O-glycan biosynthesis	15/3129	30/12490	0.00277866	0.0271453	15	AH01G09860/AH02G04880/AH06G02240/AH06G10230/AH08G00180/AH09G17500/AH10G28320/AH12G00580/AH12G35230/AH13G58990/AH16G04690/AH16G04760/AH18G10310/AH19G22310/AH20G01330
firebrick3 module
ID	Description	GeneRatio	BgRatio	pvalue	padj	Count	geneID
map03040	Spliceosome	130/1831	381/12490	3.4e-22	4.31e-20	130	AH01G15000/AH01G22600/AH01G27670/AH02G00020/AH02G00870/AH02G10470/AH02G13360/AH02G16910/AH02G19530/AH02G20540/AH03G12670/AH03G12680/AH03G37740/AH03G40750/AH03G41190/AH03G45500/AH03G46400/AH03G47050/AH03G48990/AH04G02110/AH04G10240/AH04G11540/AH04G19650/AH04G23260/AH05G02420/AH05G02430/AH05G11350/AH05G11740/AH05G16030/AH05G17200/AH05G23980/AH06G00240/AH06G01510/AH06G03330/AH06G03900/AH06G04560/AH0…
map03050	Proteasome	52/1831	124/12490	1.32e-13	8.4e-12	52	AH01G03640/AH01G03650/AH01G08590/AH01G08630/AH01G13370/AH02G04800/AH02G11730/AH02G23300/AH03G26890/AH03G46490/AH04G22850/AH05G13260/AH08G01720/AH08G22430/AH08G30000/AH09G13920/AH09G26200/AH09G29870/AH10G00950/AH10G12380/AH10G22380/AH10G28620/AH11G00300/AH11G00340/AH11G05110/AH11G06770/AH11G13410/AH12G05280/AH12G22640/AH12G25600/AH12G29110/AH13G00160/AH13G49120/AH13G58620/AH13G58950/AH14G19940/AH1…
map04120	Ubiquitin mediated proteolysis	81/1831	269/12490	4.79e-11	2.03e-09	81	AH01G03250/AH01G06280/AH01G08840/AH01G10860/AH01G25940/AH01G26350/AH01G26370/AH01G27550/AH01G29370/AH01G34310/AH02G13090/AH03G01570/AH03G18350/AH03G36070/AH03G36890/AH03G42600/AH04G03820/AH04G05000/AH04G10630/AH04G29510/AH05G04300/AH05G08450/AH05G16730/AH05G31810/AH06G05440/AH06G09500/AH06G09850/AH06G19870/AH07G04450/AH07G08110/AH07G24260/AH07G24550/AH07G25360/AH08G05390/AH08G08280/AH08G10060/AH0…
map03015	mRNA surveillance pathway	80/1831	276/12490	4.88e-10	1.55e-08	80	AH01G21300/AH01G27460/AH02G00870/AH02G21180/AH02G22350/AH03G04480/AH03G04490/AH03G23410/AH03G39810/AH03G43770/AH03G44980/AH03G46050/AH03G47050/AH04G02740/AH04G06950/AH04G11540/AH05G05480/AH05G16030/AH05G37930/AH06G03350/AH06G08730/AH06G13710/AH06G16220/AH06G17230/AH06G22550/AH07G05020/AH07G09650/AH07G15780/AH07G22130/AH07G22510/AH08G00840/AH08G08520/AH08G08910/AH08G09700/AH08G18350/AH09G03520/AH0…
map03022	Basal transcription factors	40/1831	104/12490	1.93e-09	4.9e-08	40	AH01G00520/AH01G27910/AH01G32360/AH01G32370/AH01G32380/AH02G06170/AH02G27020/AH02G27350/AH04G01880/AH04G04890/AH04G10540/AH05G06750/AH05G11400/AH05G16450/AH06G23210/AH07G01930/AH07G19430/AH08G00640/AH08G01000/AH08G05650/AH08G11770/AH08G24710/AH08G28290/AH09G06350/AH09G24960/AH11G09060/AH13G26200/AH13G40030/AH14G02630/AH14G09540/AH14G36440/AH15G11290/AH16G39360/AH17G20160/AH17G24490/AH17G25030/AH1…
map04136	Autophagy - other	31/1831	85/12490	5.04e-07	1.07e-05	31	AH01G00350/AH01G16820/AH01G28730/AH04G04180/AH04G16080/AH04G21520/AH05G12530/AH05G13680/AH05G17430/AH06G03350/AH07G14300/AH10G30600/AH11G09370/AH11G24270/AH11G24310/AH11G24320/AH11G28490/AH11G34550/AH12G22430/AH12G26230/AH13G13200/AH13G37050/AH13G56620/AH14G05180/AH14G25170/AH14G25190/AH14G33340/AH15G05370/AH15G10330/AH17G15280/AH19G12210
map03013	RNA transport	87/1831	358/12490	7.1e-07	1.29e-05	87	AH01G01930/AH01G10860/AH02G00870/AH02G19140/AH03G07600/AH03G08630/AH03G13300/AH03G33150/AH03G41680/AH03G46050/AH03G47050/AH04G02740/AH04G11540/AH04G13310/AH04G17590/AH04G18320/AH04G26810/AH05G05560/AH05G11550/AH05G16030/AH05G16410/AH05G31000/AH05G37930/AH06G26880/AH06G28080/AH07G14480/AH07G15780/AH07G22510/AH08G12580/AH08G13770/AH08G18350/AH08G25840/AH09G00900/AH10G11310/AH10G12130/AH10G12360/AH1…
map03008	Ribosome biogenesis in eukaryotes	48/1831	189/12490	6.76e-05	0.00107251	48	AH01G11550/AH01G11620/AH01G11860/AH01G13970/AH01G14280/AH02G00890/AH02G08380/AH02G08780/AH02G09160/AH02G15750/AH03G08630/AH03G11690/AH04G01650/AH05G03360/AH05G03370/AH05G04680/AH05G31000/AH05G32490/AH07G05490/AH07G14480/AH09G18840/AH10G28340/AH11G07740/AH11G08260/AH11G11340/AH11G11420/AH11G14220/AH11G14700/AH11G20570/AH12G09860/AH12G18940/AH13G03850/AH13G11210/AH14G07130/AH14G23090/AH15G00710/AH1…
map03018	RNA degradation	60/1831	263/12490	0.000242554	0.00342271	60	AH01G04080/AH01G33530/AH02G05700/AH02G09280/AH03G14880/AH03G19470/AH03G25320/AH03G29610/AH03G46400/AH05G37170/AH06G00240/AH06G02040/AH06G09210/AH06G21040/AH06G22620/AH07G08290/AH08G08900/AH08G15780/AH08G17700/AH08G21570/AH09G00770/AH09G05620/AH09G17860/AH09G22560/AH09G28550/AH09G34020/AH10G24940/AH10G31010/AH11G04640/AH11G33020/AH12G06620/AH12G12160/AH13G03040/AH13G19700/AH13G21980/AH13G27600/AH1…
map03420	Nucleotide excision repair	76/1831	368/12490	0.000992116	0.0125999	76	AH01G07240/AH01G07380/AH01G27910/AH02G02070/AH02G22700/AH03G22740/AH03G31470/AH03G37200/AH03G40440/AH04G01880/AH04G12310/AH04G12320/AH05G03300/AH05G03860/AH05G09280/AH05G29970/AH06G00990/AH06G04940/AH06G19990/AH06G20000/AH07G10310/AH07G18580/AH08G05650/AH08G05810/AH08G08090/AH08G10060/AH08G10900/AH08G16700/AH08G18330/AH08G27500/AH08G29190/AH09G11690/AH09G14950/AH09G20390/AH09G28370/AH09G29320/AH1…
map00240	Pyrimidine metabolism	38/1831	165/12490	0.00260828	0.0301138	38	AH01G17530/AH01G32700/AH01G33500/AH02G10910/AH03G32950/AH03G33500/AH05G14430/AH05G16300/AH05G16310/AH05G33580/AH06G24990/AH08G21610/AH08G23360/AH09G00290/AH09G00300/AH09G00330/AH10G06930/AH10G22560/AH10G29400/AH11G00720/AH11G24140/AH11G29480/AH12G11930/AH12G36740/AH13G05140/AH13G36990/AH13G49740/AH13G57910/AH14G06790/AH15G06620/AH15G15910/AH15G18720/AH16G22250/AH17G01920/AH17G24690/AH19G12880/AH2…
map00563	Glycosylphosphatidylinositol (GPI)-anchor biosynthesis	18/1831	65/12490	0.00466495	0.0493707	18	AH01G17820/AH03G08450/AH04G18970/AH05G01840/AH08G19460/AH09G23150/AH09G34960/AH10G03180/AH10G19960/AH10G30170/AH12G12910/AH14G22220/AH16G33630/AH16G37970/AH17G30190/AH18G05140/AH19G11500/AH20G06320
navajowhite module
ID	Description	GeneRatio	BgRatio	pvalue	padj	Count	geneID
map00061	Fatty acid biosynthesis	36/1063	108/12490	2.45053e-13	1.83105e-11	36	AH01G05250/AH01G20670/AH03G26460/AH03G28610/AH03G45650/AH03G46870/AH04G18860/AH05G24670/AH06G27080/AH07G19140/AH07G19540/AH08G05120/AH08G05700/AH08G05730/AH09G00640/AH09G26500/AH10G07700/AH10G32030/AH11G03360/AH13G06610/AH13G27990/AH13G31700/AH13G48290/AH13G49540/AH13G55060/AH14G21940/AH14G32390/AH15G30780/AH16G33680/AH17G18950/AH17G20290/AH17G28920/AH17G30550/AH18G00220/AH19G01480/AH20G32900
map00196	Photosynthesis - antenna proteins	20/1063	35/12490	3.15698e-13	1.83105e-11	20	AH02G22150/AH03G17820/AH03G46390/AH05G21140/AH05G37040/AH06G10160/AH07G01090/AH08G20960/AH08G30810/AH12G24350/AH13G00130/AH13G20380/AH13G27630/AH13G49030/AH15G34590/AH17G00660/AH17G01270/AH18G13550/AH19G00830/AH20G08750
map00010	Glycolysis / Gluconeogenesis	62/1063	307/12490	8.3641e-11	3.23412e-09	62	AH01G19700/AH01G26580/AH02G19880/AH03G06860/AH03G09110/AH03G12830/AH03G22670/AH03G24400/AH03G32220/AH04G28230/AH05G07160/AH05G10910/AH05G13650/AH05G28800/AH05G32170/AH05G35890/AH06G13120/AH06G16600/AH06G17020/AH07G01410/AH07G14240/AH07G16020/AH07G16050/AH07G16060/AH08G07050/AH08G11630/AH08G12140/AH09G19790/AH09G24320/AH09G29340/AH09G32660/AH09G33880/AH10G00290/AH11G21280/AH11G31280/AH12G12150/AH1…
map01212	Fatty acid metabolism	42/1063	172/12490	2.40948e-10	6.98748e-09	42	AH01G05250/AH01G20670/AH03G26460/AH03G28610/AH03G45650/AH03G46870/AH04G18860/AH05G24670/AH05G38260/AH06G01010/AH06G27080/AH07G19140/AH07G19540/AH08G05120/AH08G05700/AH08G05730/AH09G00640/AH09G23030/AH09G26500/AH10G07700/AH10G32030/AH11G03360/AH13G06610/AH13G27990/AH13G31700/AH13G47200/AH13G48290/AH13G49540/AH13G55060/AH14G21940/AH14G32390/AH15G30780/AH16G03630/AH16G33680/AH17G18950/AH17G20290/AH1…
map00860	Porphyrin and chlorophyll metabolism	33/1063	120/12490	7.81599e-10	1.81331e-08	33	AH01G34010/AH02G16010/AH02G22670/AH03G08240/AH03G18010/AH04G20210/AH05G16020/AH06G02490/AH06G19820/AH07G19180/AH07G25180/AH08G03380/AH08G05440/AH08G21300/AH09G11720/AH11G23350/AH12G19120/AH12G24870/AH12G24890/AH12G27560/AH12G38400/AH13G10900/AH13G35330/AH14G22840/AH15G06900/AH15G08780/AH16G05000/AH16G05010/AH16G24710/AH17G06160/AH17G29380/AH19G15300/AH20G32420
map00195	Photosynthesis	49/1063	247/12490	1.50849e-08	2.91641e-07	49	AH01G02400/AH01G10320/AH02G05400/AH02G10660/AH02G11430/AH03G44230/AH04G04140/AH04G06760/AH04G27350/AH05G37550/AH06G11980/AH07G02760/AH07G04660/AH07G07280/AH07G08760/AH07G22670/AH08G01900/AH08G15820/AH08G17260/AH08G17680/AH09G09440/AH09G25720/AH09G26450/AH10G18500/AH11G06750/AH11G09890/AH11G18540/AH12G06300/AH12G12550/AH13G01950/AH13G29860/AH13G30440/AH13G46900/AH14G05120/AH14G08280/AH15G08490/AH1…
map00620	Pyruvate metabolism	50/1063	256/12490	1.83414e-08	3.03944e-07	50	AH01G19700/AH01G26580/AH03G00700/AH03G12830/AH03G18110/AH03G24400/AH03G26460/AH03G32220/AH04G18860/AH04G28230/AH05G10910/AH05G13650/AH05G24670/AH05G35890/AH06G03180/AH06G16600/AH07G25260/AH09G19790/AH09G20400/AH09G24320/AH09G29340/AH09G33880/AH09G35240/AH10G00290/AH11G21280/AH11G23300/AH11G31280/AH12G17690/AH13G02640/AH13G20790/AH13G31700/AH13G36220/AH13G42410/AH13G51070/AH14G05220/AH14G21940/AH1…
map00710	Carbon fixation in photosynthetic organisms	37/1063	203/12490	7.06931e-06	0.000102505	37	AH03G06860/AH03G16430/AH03G18110/AH03G22670/AH04G08720/AH06G08220/AH06G23030/AH07G01410/AH07G12630/AH07G14240/AH07G16020/AH07G16050/AH07G16060/AH07G25260/AH08G02440/AH08G12140/AH09G20400/AH09G31810/AH09G32660/AH09G35240/AH10G27850/AH11G23300/AH13G07850/AH13G20790/AH14G09260/AH14G39860/AH16G11580/AH16G28410/AH16G31040/AH17G12060/AH17G22420/AH18G04200/AH18G22960/AH18G35020/AH19G29710/AH19G34250/AH2…
map00300	Lysine biosynthesis	10/1063	28/12490	6.03496e-05	0.000777839	10	AH02G02610/AH02G26000/AH10G24630/AH12G02760/AH12G29270/AH12G33570/AH13G00940/AH13G52180/AH18G33640/AH20G31810
map00905	Brassinosteroid biosynthesis	9/1063	24/12490	9.13609e-05	0.00105979	9	AH05G07660/AH07G08350/AH08G12910/AH10G26070/AH15G02970/AH17G07320/AH18G02310/AH20G17130/AH20G33720
map00780	Biotin metabolism	10/1063	31/12490	0.000161069	0.00169854	10	AH01G20670/AH03G45650/AH03G46870/AH07G19540/AH10G07700/AH13G27990/AH13G48290/AH13G49540/AH17G20290/AH17G30980
map00020	Citrate cycle (TCA cycle)	22/1063	119/12490	0.000399845	0.00386517	22	AH01G26580/AH03G12380/AH03G18110/AH04G28230/AH05G10910/AH05G27420/AH06G25460/AH09G20400/AH09G29340/AH09G33880/AH10G00290/AH11G23300/AH11G31280/AH13G15340/AH13G20790/AH13G51070/AH15G11800/AH16G31580/AH19G33460/AH19G36830/AH19G38730/AH20G05310
map00220	Arginine biosynthesis	14/1063	65/12490	0.000951096	0.0084867	14	AH01G28020/AH02G11980/AH03G16430/AH04G21030/AH07G18210/AH08G08010/AH11G29570/AH13G41910/AH14G24240/AH16G36800/AH16G40150/AH16G45900/AH17G33010/AH18G02160
map00250	Alanine, aspartate and glutamate metabolism	22/1063	131/12490	0.00151849	0.0125818	22	AH01G05470/AH01G14820/AH01G28020/AH01G32940/AH03G16430/AH04G21030/AH07G03010/AH07G18210/AH07G25630/AH08G08010/AH10G09270/AH11G03100/AH11G24940/AH11G29570/AH13G41910/AH14G24240/AH16G36800/AH16G45900/AH17G33010/AH18G02160/AH18G15840/AH18G23520
map00500	Starch and sucrose metabolism	53/1063	415/12490	0.00178951	0.0138389	53	AH01G23120/AH01G28410/AH01G28470/AH01G28800/AH03G05170/AH03G43110/AH05G22570/AH05G28240/AH05G32170/AH05G38790/AH06G13120/AH06G19470/AH07G01200/AH07G10140/AH07G10360/AH07G18900/AH08G00600/AH08G02190/AH08G04230/AH08G11080/AH10G02480/AH10G24570/AH11G29190/AH11G34800/AH12G04780/AH12G32440/AH12G35650/AH12G37430/AH13G00520/AH13G05930/AH13G07350/AH13G16050/AH14G05960/AH14G35840/AH15G20930/AH15G26260/AH1…
map00030	Pentose phosphate pathway	23/1063	142/12490	0.00196659	0.0142578	23	AH01G15460/AH02G00470/AH03G06860/AH04G08720/AH04G10720/AH05G32170/AH06G08220/AH07G01410/AH07G23760/AH09G31810/AH09G32660/AH10G27200/AH11G16070/AH13G07850/AH14G09260/AH14G13080/AH15G20930/AH16G09530/AH16G11580/AH16G31040/AH17G32730/AH19G30340/AH19G42510
map00261	Monobactam biosynthesis	7/1063	23/12490	0.00230326	0.0157163	7	AH02G02610/AH02G26000/AH12G02760/AH12G29270/AH13G00940/AH13G52180/AH18G33640
navajowhite2 module
ID	Description	GeneRatio	BgRatio	pvalue	padj	Count	geneID
map00944	Flavone and flavonol biosynthesis	6/183	37/12490	1.45e-05	0.00123469	6	AH03G15650/AH08G19390/AH08G19480/AH13G18250/AH15G07650/AH18G11210
map00730	Thiamine metabolism	5/183	53/12490	0.00103812	0.0293937	5	AH01G04230/AH11G04450/AH12G14210/AH15G08960/AH18G31600
map00061	Fatty acid biosynthesis	7/183	108/12490	0.00103827	0.0293937	7	AH03G24800/AH04G15910/AH10G12880/AH14G19850/AH14G35620/AH14G44340/AH20G17930
map00620	Pyruvate metabolism	11/183	256/12490	0.00138323	0.0293937	11	AH02G04320/AH02G06220/AH03G16050/AH03G39510/AH03G48350/AH11G32220/AH13G18580/AH14G35620/AH14G44340/AH16G28350/AH18G16520
map00010	Glycolysis / Gluconeogenesis	12/183	307/12490	0.00189295	0.0321802	12	AH01G10400/AH02G04320/AH03G48350/AH05G21050/AH11G09990/AH11G32220/AH11G33970/AH12G22230/AH16G00540/AH16G28350/AH19G05160/AH19G35110
map00310	Lysine degradation	6/183	100/12490	0.0034825	0.0493354	6	AH01G08080/AH10G29860/AH11G00430/AH11G00860/AH11G32220/AH18G30390
