# Supplementary material for: Identification of Key Gene Networks and Deciphering Transcriptional Regulators Associated With Peanut Embryo Abortion Mediated by Calcium Deficiency
Source: Front Plant Sci. 2022 Mar 21;13:814015. doi: 10.3389/fpls.2022.814015 (PMC8978587; doi:10.3389/fpls.2022.814015)
Supplement: Supplementary file 13 [file Table_9.xlsx]

## Sheet: Sheet1
Supplementary Table 9 The network co-expressed genes (edge weight >0.15) in the navajowhite2 module for Cytoscape visualization
fromNode	toNode	weight	direction
AH01G00870	AH06G23930	0.194722	undirected
AH01G00870	AH08G10570	0.162167	undirected
AH01G00870	AH08G25830	0.157446	undirected
AH01G00870	AH16G29570	0.186129	undirected
AH01G00870	AH18G30790	0.162586	undirected
AH01G01130	AH06G23930	0.18273	undirected
AH01G01130	AH08G10570	0.179883	undirected
AH01G01130	AH16G29570	0.173915	undirected
AH01G04230	AH06G23930	0.192829	undirected
AH01G04230	AH08G18380	0.154623	undirected
AH01G04230	AH08G25830	0.205983	undirected
AH01G04230	AH11G01310	0.1565	undirected
AH01G04230	AH16G29570	0.189437	undirected
AH01G04230	AH18G30790	0.209162	undirected
AH01G04230	AH19G39560	0.155982	undirected
AH01G04620	AH06G23930	0.195708	undirected
AH01G04620	AH08G10570	0.177418	undirected
AH01G04620	AH08G25830	0.152217	undirected
AH01G04620	AH16G29570	0.180981	undirected
AH01G06600	AH08G25830	0.158699	undirected
AH01G06600	AH18G30790	0.161642	undirected
AH01G06690	AH08G10570	0.155042	undirected
AH01G08080	AH18G30790	0.161289	undirected
AH01G10130	AH06G23930	0.209496	undirected
AH01G10130	AH08G10570	0.195532	undirected
AH01G10130	AH16G29570	0.195692	undirected
AH01G10130	AH18G09750	0.1539	undirected
AH01G10130	AH19G39560	0.15188	undirected
AH01G10400	AH06G23930	0.176396	undirected
AH01G10400	AH08G10570	0.166697	undirected
AH01G10400	AH16G29570	0.160293	undirected
AH01G13380	AH06G23930	0.214384	undirected
AH01G13380	AH08G10570	0.178288	undirected
AH01G13380	AH08G25830	0.160673	undirected
AH01G13380	AH16G29570	0.209093	undirected
AH01G13380	AH18G30790	0.169255	undirected
AH01G13380	AH19G39560	0.155181	undirected
AH01G14190	AH06G23930	0.169191	undirected
AH01G14190	AH08G10570	0.178435	undirected
AH01G14190	AH16G29570	0.156648	undirected
AH01G17840	AH06G23930	0.183339	undirected
AH01G17840	AH08G10570	0.191568	undirected
AH01G17840	AH16G29570	0.173191	undirected
AH01G17840	AH19G39560	0.167733	undirected
AH01G20250	AH06G23930	0.182404	undirected
AH01G20250	AH08G10570	0.164842	undirected
AH01G20250	AH13G04450	0.16104	undirected
AH01G20250	AH13G20740	0.153198	undirected
AH01G20250	AH15G12290	0.153583	undirected
AH01G20250	AH16G29570	0.165399	undirected
AH01G20250	AH19G39560	0.150707	undirected
AH01G21180	AH06G23930	0.154703	undirected
AH01G21260	AH06G23930	0.195351	undirected
AH01G21260	AH08G10570	0.161839	undirected
AH01G21260	AH08G25830	0.162089	undirected
AH01G21260	AH16G29570	0.187278	undirected
AH01G21260	AH18G30790	0.165632	undirected
AH01G23240	AH06G23930	0.178719	undirected
AH01G23240	AH08G10570	0.18969	undirected
AH01G23240	AH16G29570	0.165633	undirected
AH01G23240	AH19G39560	0.155315	undirected
AH01G24370	AH06G23930	0.180408	undirected
AH01G24370	AH08G10570	0.1696	undirected
AH01G24370	AH16G29570	0.174612	undirected
AH01G25790	AH06G23930	0.166548	undirected
AH01G25790	AH08G10570	0.156725	undirected
AH01G25790	AH08G25830	0.150148	undirected
AH01G25790	AH16G29570	0.157565	undirected
AH01G25790	AH19G39560	0.164748	undirected
AH01G28920	AH06G23930	0.201693	undirected
AH01G28920	AH08G10570	0.18896	undirected
AH01G28920	AH08G18380	0.160054	undirected
AH01G28920	AH13G04450	0.165484	undirected
AH01G28920	AH13G20740	0.159461	undirected
AH01G28920	AH13G36200	0.152214	undirected
AH01G28920	AH15G12290	0.150592	undirected
AH01G28920	AH16G29570	0.189395	undirected
AH01G28920	AH18G09750	0.172677	undirected
AH01G28920	AH19G39560	0.151472	undirected
AH01G28920	AH20G32350	0.158118	undirected
AH01G30630	AH06G23930	0.1651	undirected
AH01G30630	AH08G10570	0.179296	undirected
AH01G30630	AH16G29570	0.152127	undirected
AH01G30630	AH19G39560	0.16203	undirected
AH01G31020	AH06G23930	0.209452	undirected
AH01G31020	AH08G10570	0.188669	undirected
AH01G31020	AH08G18380	0.164299	undirected
AH01G31020	AH08G25830	0.179773	undirected
AH01G31020	AH11G01310	0.162007	undirected
AH01G31020	AH15G00270	0.155394	undirected
AH01G31020	AH15G13480	0.167038	undirected
AH01G31020	AH16G29570	0.20047	undirected
AH01G31020	AH18G09750	0.152125	undirected
AH01G31020	AH18G30790	0.1771	undirected
AH01G31020	AH19G39560	0.16749	undirected
AH01G31380	AH06G23930	0.175848	undirected
AH01G31380	AH08G10570	0.195388	undirected
AH01G31380	AH16G29570	0.162773	undirected
AH01G31380	AH19G39560	0.157078	undirected
AH01G31810	AH06G23930	0.151939	undirected
AH01G31810	AH08G10570	0.156771	undirected
AH01G32400	AH06G23930	0.185659	undirected
AH01G32400	AH08G10570	0.158886	undirected
AH01G32400	AH16G29570	0.170472	undirected
AH02G01980	AH18G30790	0.154879	undirected
AH02G02280	AH08G25830	0.1639	undirected
AH02G02280	AH18G30790	0.163299	undirected
AH02G04320	AH06G23930	0.209576	undirected
AH02G04320	AH08G10570	0.174151	undirected
AH02G04320	AH08G25830	0.208278	undirected
AH02G04320	AH16G29570	0.204423	undirected
AH02G04320	AH18G30790	0.201308	undirected
AH02G04320	AH19G39560	0.163278	undirected
AH02G05440	AH06G23930	0.195462	undirected
AH02G05440	AH08G10570	0.178414	undirected
AH02G05440	AH08G25830	0.163782	undirected
AH02G05440	AH16G29570	0.183676	undirected
AH02G05440	AH18G30790	0.157138	undirected
AH02G05440	AH19G39560	0.153875	undirected
AH02G06670	AH06G23930	0.196877	undirected
AH02G06670	AH08G10570	0.152172	undirected
AH02G06670	AH08G25830	0.192178	undirected
AH02G06670	AH16G29570	0.189226	undirected
AH02G06670	AH18G30790	0.195775	undirected
AH02G06670	AH19G39560	0.152213	undirected
AH02G15120	AH06G23930	0.186703	undirected
AH02G15120	AH08G10570	0.1907	undirected
AH02G15120	AH13G04450	0.15244	undirected
AH02G15120	AH16G29570	0.171057	undirected
AH02G15120	AH18G09750	0.150015	undirected
AH02G19720	AH06G23930	0.200081	undirected
AH02G19720	AH08G10570	0.174622	undirected
AH02G19720	AH08G25830	0.185355	undirected
AH02G19720	AH16G29570	0.194008	undirected
AH02G19720	AH18G30790	0.179804	undirected
AH02G19720	AH19G39560	0.15386	undirected
AH02G20030	AH06G23930	0.19382	undirected
AH02G20030	AH08G10570	0.177904	undirected
AH02G20030	AH08G18380	0.152318	undirected
AH02G20030	AH08G25830	0.167744	undirected
AH02G20030	AH13G58330	0.153264	undirected
AH02G20030	AH15G13480	0.161403	undirected
AH02G20030	AH16G29570	0.185453	undirected
AH02G20030	AH18G01910	0.155511	undirected
AH02G20030	AH18G30790	0.159385	undirected
AH02G20030	AH19G39560	0.157306	undirected
AH02G23410	AH06G23930	0.157393	undirected
AH02G23410	AH16G29570	0.150097	undirected
AH02G27540	AH06G23930	0.158824	undirected
AH02G27540	AH08G10570	0.181585	undirected
AH03G00350	AH06G23930	0.150097	undirected
AH03G00350	AH08G10570	0.194326	undirected
AH03G00440	AH06G23930	0.189074	undirected
AH03G00440	AH08G10570	0.160644	undirected
AH03G00440	AH08G25830	0.153023	undirected
AH03G00440	AH16G29570	0.179232	undirected
AH03G00440	AH18G30790	0.155236	undirected
AH03G01120	AH06G23930	0.199424	undirected
AH03G01120	AH08G10570	0.197014	undirected
AH03G01120	AH16G29570	0.188693	undirected
AH03G01740	AH06G23930	0.176547	undirected
AH03G01740	AH08G10570	0.170736	undirected
AH03G01740	AH16G29570	0.160482	undirected
AH03G02090	AH06G23930	0.17209	undirected
AH03G02090	AH08G10570	0.158466	undirected
AH03G02090	AH16G29570	0.164859	undirected
AH03G02090	AH19G39560	0.151448	undirected
AH03G03390	AH06G23930	0.195595	undirected
AH03G03390	AH08G10570	0.155784	undirected
AH03G03390	AH08G25830	0.169315	undirected
AH03G03390	AH16G29570	0.188499	undirected
AH03G03390	AH18G30790	0.167633	undirected
AH03G06570	AH06G23930	0.196292	undirected
AH03G06570	AH08G10570	0.168779	undirected
AH03G06570	AH16G29570	0.193492	undirected
AH03G07020	AH06G23930	0.175647	undirected
AH03G07020	AH08G10570	0.165351	undirected
AH03G07020	AH16G29570	0.162097	undirected
AH03G07020	AH18G01910	0.157584	undirected
AH03G07020	AH19G39560	0.151987	undirected
AH03G07330	AH06G23930	0.190815	undirected
AH03G07330	AH08G10570	0.154627	undirected
AH03G07330	AH08G25830	0.203708	undirected
AH03G07330	AH16G29570	0.192454	undirected
AH03G07330	AH18G30790	0.20829	undirected
AH03G07330	AH19G39560	0.153556	undirected
AH03G08880	AH06G23930	0.185583	undirected
AH03G08880	AH08G10570	0.184548	undirected
AH03G08880	AH13G04450	0.153661	undirected
AH03G08880	AH15G12290	0.153084	undirected
AH03G08880	AH16G29570	0.17179	undirected
AH03G08880	AH18G01910	0.166219	undirected
AH03G08880	AH19G39560	0.150526	undirected
AH03G08880	AH20G32350	0.187848	undirected
AH03G10080	AH06G23930	0.175662	undirected
AH03G10080	AH08G10570	0.151989	undirected
AH03G10080	AH16G29570	0.160647	undirected
AH03G11940	AH06G23930	0.184569	undirected
AH03G11940	AH08G10570	0.169721	undirected
AH03G11940	AH16G29570	0.170943	undirected
AH03G12300	AH06G23930	0.160916	undirected
AH03G14060	AH08G25830	0.161771	undirected
AH03G14060	AH13G58330	0.154941	undirected
AH03G14060	AH18G30790	0.164184	undirected
AH03G15650	AH06G23930	0.17622	undirected
AH03G15650	AH08G10570	0.208284	undirected
AH03G15650	AH16G29570	0.165261	undirected
AH03G15650	AH19G39560	0.168305	undirected
AH03G15800	AH06G23930	0.164799	undirected
AH03G15800	AH16G29570	0.164192	undirected
AH03G16050	AH06G23930	0.171113	undirected
AH03G16050	AH08G25830	0.169434	undirected
AH03G16050	AH16G29570	0.169457	undirected
AH03G16050	AH18G30790	0.18612	undirected
AH03G16510	AH06G23930	0.189265	undirected
AH03G16510	AH08G10570	0.208697	undirected
AH03G16510	AH16G29570	0.177958	undirected
AH03G16510	AH19G39560	0.156495	undirected
AH03G18060	AH06G23930	0.19997	undirected
AH03G18060	AH08G10570	0.151916	undirected
AH03G18060	AH08G25830	0.156094	undirected
AH03G18060	AH16G29570	0.189431	undirected
AH03G18060	AH18G30790	0.163365	undirected
AH03G19320	AH06G23930	0.203774	undirected
AH03G19320	AH08G10570	0.167731	undirected
AH03G19320	AH08G18380	0.163451	undirected
AH03G19320	AH08G25830	0.184625	undirected
AH03G19320	AH15G00270	0.152624	undirected
AH03G19320	AH16G29570	0.198989	undirected
AH03G19320	AH18G30790	0.186736	undirected
AH03G19320	AH19G39560	0.164122	undirected
AH03G19550	AH08G10570	0.152813	undirected
AH03G24800	AH06G23930	0.212844	undirected
AH03G24800	AH08G10570	0.177306	undirected
AH03G24800	AH08G18380	0.185034	undirected
AH03G24800	AH08G25830	0.185901	undirected
AH03G24800	AH11G01310	0.163132	undirected
AH03G24800	AH15G00270	0.16131	undirected
AH03G24800	AH16G29570	0.206501	undirected
AH03G24800	AH18G30790	0.189119	undirected
AH03G24800	AH19G39560	0.160681	undirected
AH03G26210	AH06G23930	0.185564	undirected
AH03G26210	AH08G25830	0.19058	undirected
AH03G26210	AH16G29570	0.178107	undirected
AH03G26210	AH18G30790	0.195151	undirected
AH03G26330	AH06G23930	0.196825	undirected
AH03G26330	AH08G10570	0.172571	undirected
AH03G26330	AH16G29570	0.183559	undirected
AH03G26330	AH19G39560	0.165841	undirected
AH03G29580	AH06G23930	0.17632	undirected
AH03G29580	AH16G29570	0.172547	undirected
AH03G29580	AH18G30790	0.160329	undirected
AH03G30620	AH06G23930	0.19261	undirected
AH03G30620	AH08G10570	0.197505	undirected
AH03G30620	AH13G04450	0.154858	undirected
AH03G30620	AH16G29570	0.176927	undirected
AH03G30620	AH18G09750	0.165604	undirected
AH03G30620	AH20G32350	0.173754	undirected
AH03G31770	AH06G23930	0.178807	undirected
AH03G31770	AH08G10570	0.178734	undirected
AH03G31770	AH16G29570	0.165089	undirected
AH03G34410	AH06G23930	0.174822	undirected
AH03G34410	AH08G25830	0.150716	undirected
AH03G34410	AH16G29570	0.16754	undirected
AH03G34410	AH18G30790	0.16667	undirected
AH03G35840	AH06G23930	0.185781	undirected
AH03G35840	AH08G10570	0.188338	undirected
AH03G35840	AH16G29570	0.170744	undirected
AH03G37950	AH06G23930	0.197778	undirected
AH03G37950	AH08G10570	0.172022	undirected
AH03G37950	AH08G16900	0.155214	undirected
AH03G37950	AH08G18380	0.164543	undirected
AH03G37950	AH08G25830	0.152827	undirected
AH03G37950	AH13G04450	0.17923	undirected
AH03G37950	AH13G20740	0.172208	undirected
AH03G37950	AH13G58330	0.162884	undirected
AH03G37950	AH15G00270	0.16428	undirected
AH03G37950	AH15G12290	0.159	undirected
AH03G37950	AH16G29570	0.18452	undirected
AH03G37950	AH18G09750	0.178201	undirected
AH03G37950	AH18G30790	0.153662	undirected
AH03G37950	AH19G39560	0.150659	undirected
AH03G37960	AH06G23930	0.177928	undirected
AH03G37960	AH08G25830	0.167278	undirected
AH03G37960	AH16G29570	0.177744	undirected
AH03G37960	AH18G30790	0.182495	undirected
AH03G39350	AH06G23930	0.19034	undirected
AH03G39350	AH08G10570	0.198811	undirected
AH03G39350	AH16G29570	0.180682	undirected
AH03G39510	AH06G23930	0.199022	undirected
AH03G39510	AH08G10570	0.194138	undirected
AH03G39510	AH08G11600	0.157817	undirected
AH03G39510	AH08G18380	0.177751	undirected
AH03G39510	AH08G25830	0.199117	undirected
AH03G39510	AH11G01310	0.154317	undirected
AH03G39510	AH13G04450	0.183811	undirected
AH03G39510	AH13G20740	0.166789	undirected
AH03G39510	AH13G58330	0.205617	undirected
AH03G39510	AH15G00270	0.184396	undirected
AH03G39510	AH15G12290	0.195193	undirected
AH03G39510	AH15G13480	0.200667	undirected
AH03G39510	AH16G29570	0.201968	undirected
AH03G39510	AH18G01910	0.173695	undirected
AH03G39510	AH18G09750	0.170358	undirected
AH03G39510	AH18G30790	0.191989	undirected
AH03G39510	AH19G39560	0.197273	undirected
AH03G41390	AH06G23930	0.163267	undirected
AH03G41390	AH08G10570	0.18276	undirected
AH03G41390	AH16G29570	0.155076	undirected
AH03G42900	AH06G23930	0.208188	undirected
AH03G42900	AH08G10570	0.181832	undirected
AH03G42900	AH08G25830	0.181641	undirected
AH03G42900	AH16G29570	0.208495	undirected
AH03G42900	AH18G30790	0.18662	undirected
AH03G42900	AH19G39560	0.150803	undirected
AH03G44920	AH06G23930	0.15348	undirected
AH03G45600	AH06G23930	0.184154	undirected
AH03G45600	AH16G29570	0.171897	undirected
AH03G48350	AH06G23930	0.199885	undirected
AH03G48350	AH08G10570	0.164548	undirected
AH03G48350	AH08G18380	0.159142	undirected
AH03G48350	AH08G25830	0.2029	undirected
AH03G48350	AH11G01310	0.160126	undirected
AH03G48350	AH15G13480	0.155861	undirected
AH03G48350	AH16G29570	0.192969	undirected
AH03G48350	AH18G30790	0.195622	undirected
AH03G48350	AH19G39560	0.158606	undirected
AH03G48900	AH08G25830	0.150056	undirected
AH03G48900	AH18G30790	0.159006	undirected
AH04G00160	AH06G23930	0.171839	undirected
AH04G00160	AH08G10570	0.184184	undirected
AH04G00160	AH16G29570	0.157176	undirected
AH04G00740	AH06G23930	0.199669	undirected
AH04G00740	AH08G10570	0.179771	undirected
AH04G00740	AH08G25830	0.174233	undirected
AH04G00740	AH16G29570	0.194365	undirected
AH04G00740	AH18G30790	0.16937	undirected
AH04G00740	AH19G39560	0.169755	undirected
AH04G00930	AH06G23930	0.176234	undirected
AH04G00930	AH08G10570	0.191634	undirected
AH04G00930	AH16G29570	0.165131	undirected
AH04G00930	AH19G39560	0.170487	undirected
AH04G02480	AH06G23930	0.196486	undirected
AH04G02480	AH08G10570	0.178993	undirected
AH04G02480	AH16G29570	0.184786	undirected
AH04G02870	AH08G10570	0.163824	undirected
AH04G04450	AH06G23930	0.177019	undirected
AH04G04450	AH08G10570	0.153205	undirected
AH04G04450	AH16G29570	0.16431	undirected
AH04G04940	AH06G23930	0.162338	undirected
AH04G04940	AH08G10570	0.161461	undirected
AH04G04940	AH16G29570	0.160499	undirected
AH04G05930	AH06G23930	0.187512	undirected
AH04G05930	AH08G10570	0.168461	undirected
AH04G05930	AH16G29570	0.173701	undirected
AH04G07830	AH06G23930	0.181272	undirected
AH04G07830	AH08G10570	0.176457	undirected
AH04G07830	AH13G04450	0.162231	undirected
AH04G07830	AH15G12290	0.15831	undirected
AH04G07830	AH16G29570	0.167237	undirected
AH04G07830	AH18G01910	0.160266	undirected
AH04G07830	AH19G39560	0.152133	undirected
AH04G07970	AH06G23930	0.182539	undirected
AH04G07970	AH08G25830	0.190032	undirected
AH04G07970	AH16G29570	0.173992	undirected
AH04G07970	AH18G30790	0.178374	undirected
AH04G09630	AH06G23930	0.173568	undirected
AH04G09630	AH08G10570	0.183953	undirected
AH04G09630	AH16G29570	0.163328	undirected
AH04G10310	AH06G23930	0.174911	undirected
AH04G10310	AH08G25830	0.205157	undirected
AH04G10310	AH16G29570	0.170218	undirected
AH04G10310	AH18G30790	0.199909	undirected
AH04G10310	AH19G39560	0.150288	undirected
AH04G11210	AH06G23930	0.182062	undirected
AH04G11210	AH08G10570	0.156976	undirected
AH04G11210	AH08G25830	0.156162	undirected
AH04G11210	AH16G29570	0.178437	undirected
AH04G11210	AH18G30790	0.158857	undirected
AH04G11960	AH06G23930	0.166455	undirected
AH04G11960	AH08G10570	0.169589	undirected
AH04G11960	AH16G29570	0.151827	undirected
AH04G13810	AH06G23930	0.180692	undirected
AH04G13810	AH08G10570	0.174746	undirected
AH04G13810	AH16G29570	0.167975	undirected
AH04G15250	AH06G23930	0.159218	undirected
AH04G15250	AH08G10570	0.186842	undirected
AH04G15910	AH06G23930	0.209031	undirected
AH04G15910	AH08G10570	0.194079	undirected
AH04G15910	AH08G11600	0.153885	undirected
AH04G15910	AH08G18380	0.193544	undirected
AH04G15910	AH08G25830	0.170426	undirected
AH04G15910	AH11G01310	0.180103	undirected
AH04G15910	AH13G04450	0.177356	undirected
AH04G15910	AH13G20740	0.1785	undirected
AH04G15910	AH13G58330	0.187206	undirected
AH04G15910	AH15G00270	0.175868	undirected
AH04G15910	AH15G12290	0.18106	undirected
AH04G15910	AH15G13480	0.187471	undirected
AH04G15910	AH16G29570	0.197229	undirected
AH04G15910	AH18G01910	0.173456	undirected
AH04G15910	AH18G09750	0.182944	undirected
AH04G15910	AH18G30790	0.164412	undirected
AH04G15910	AH19G39560	0.179024	undirected
AH04G15910	AH20G32350	0.168014	undirected
AH04G17660	AH08G25830	0.174955	undirected
AH04G17660	AH18G30790	0.166143	undirected
AH04G20670	AH06G23930	0.207041	undirected
AH04G20670	AH08G10570	0.192003	undirected
AH04G20670	AH08G18380	0.17759	undirected
AH04G20670	AH08G25830	0.158133	undirected
AH04G20670	AH11G01310	0.15512	undirected
AH04G20670	AH13G04450	0.18234	undirected
AH04G20670	AH13G20740	0.166796	undirected
AH04G20670	AH13G58330	0.169489	undirected
AH04G20670	AH15G00270	0.166552	undirected
AH04G20670	AH15G12290	0.164648	undirected
AH04G20670	AH15G13480	0.16281	undirected
AH04G20670	AH16G29570	0.194503	undirected
AH04G20670	AH18G01910	0.175021	undirected
AH04G20670	AH18G09750	0.189061	undirected
AH04G20670	AH18G30790	0.154604	undirected
AH04G20670	AH19G39560	0.168688	undirected
AH04G20670	AH20G32350	0.152101	undirected
AH04G22370	AH06G23930	0.193664	undirected
AH04G22370	AH08G10570	0.170005	undirected
AH04G22370	AH16G29570	0.187554	undirected
AH04G24330	AH08G10570	0.153808	undirected
AH04G28120	AH06G23930	0.156049	undirected
AH04G28510	AH06G23930	0.198485	undirected
AH04G28510	AH08G10570	0.165376	undirected
AH04G28510	AH08G25830	0.156265	undirected
AH04G28510	AH16G29570	0.184999	undirected
AH04G28510	AH18G30790	0.151513	undirected
AH04G28510	AH19G39560	0.154343	undirected
AH05G00910	AH06G23930	0.180859	undirected
AH05G00910	AH08G25830	0.1599	undirected
AH05G00910	AH16G29570	0.174967	undirected
AH05G00910	AH18G30790	0.172276	undirected
AH05G00910	AH19G39560	0.151458	undirected
AH05G01370	AH06G23930	0.173695	undirected
AH05G01370	AH08G25830	0.154105	undirected
AH05G01370	AH16G29570	0.171859	undirected
AH05G01370	AH18G30790	0.16324	undirected
AH05G01650	AH06G23930	0.208925	undirected
AH05G01650	AH08G10570	0.172929	undirected
AH05G01650	AH08G18380	0.172541	undirected
AH05G01650	AH08G25830	0.180805	undirected
AH05G01650	AH15G00270	0.153781	undirected
AH05G01650	AH15G13480	0.156506	undirected
AH05G01650	AH16G29570	0.198052	undirected
AH05G01650	AH18G09750	0.156423	undirected
AH05G01650	AH18G30790	0.180764	undirected
AH05G01650	AH19G39560	0.168056	undirected
AH05G01970	AH06G23930	0.164108	undirected
AH05G01970	AH16G29570	0.153717	undirected
AH05G02890	AH06G23930	0.156993	undirected
AH05G02890	AH08G10570	0.190196	undirected
AH05G02930	AH06G23930	0.172224	undirected
AH05G02930	AH08G10570	0.156326	undirected
AH05G02930	AH16G29570	0.159932	undirected
AH05G02980	AH06G23930	0.194603	undirected
AH05G02980	AH08G10570	0.166071	undirected
AH05G02980	AH08G16900	0.150176	undirected
AH05G02980	AH13G04450	0.16365	undirected
AH05G02980	AH13G20740	0.166308	undirected
AH05G02980	AH13G58330	0.153814	undirected
AH05G02980	AH16G29570	0.18055	undirected
AH05G02980	AH18G09750	0.162039	undirected
AH05G04430	AH06G23930	0.208874	undirected
AH05G04430	AH08G10570	0.203761	undirected
AH05G04430	AH08G25830	0.161218	undirected
AH05G04430	AH16G29570	0.207906	undirected
AH05G04430	AH18G30790	0.159067	undirected
AH05G04430	AH19G39560	0.169679	undirected
AH05G04530	AH08G25830	0.187536	undirected
AH05G04530	AH18G30790	0.202084	undirected
AH05G05240	AH06G23930	0.158238	undirected
AH05G05240	AH08G10570	0.167042	undirected
AH05G05260	AH06G23930	0.16256	undirected
AH05G05260	AH08G10570	0.186356	undirected
AH05G05260	AH16G29570	0.160283	undirected
AH05G05500	AH06G23930	0.18747	undirected
AH05G05500	AH08G10570	0.180764	undirected
AH05G05500	AH16G29570	0.182816	undirected
AH05G05500	AH19G39560	0.162434	undirected
AH05G05750	AH08G25830	0.177755	undirected
AH05G05750	AH18G30790	0.188021	undirected
AH05G06060	AH06G23930	0.171444	undirected
AH05G06060	AH08G10570	0.159535	undirected
AH05G06060	AH16G29570	0.160574	undirected
AH05G06380	AH06G23930	0.164847	undirected
AH05G06380	AH08G10570	0.171761	undirected
AH05G06380	AH16G29570	0.150959	undirected
AH05G07080	AH06G23930	0.163147	undirected
AH05G07080	AH08G10570	0.163408	undirected
AH05G10340	AH08G25830	0.175032	undirected
AH05G10340	AH18G30790	0.16457	undirected
AH05G16320	AH06G23930	0.180076	undirected
AH05G16320	AH08G10570	0.155532	undirected
AH05G16320	AH16G29570	0.173195	undirected
AH05G16840	AH06G23930	0.204207	undirected
AH05G16840	AH08G10570	0.188231	undirected
AH05G16840	AH08G25830	0.172002	undirected
AH05G16840	AH16G29570	0.202439	undirected
AH05G16840	AH18G30790	0.171621	undirected
AH05G16840	AH19G39560	0.151754	undirected
AH05G18120	AH06G23930	0.189153	undirected
AH05G18120	AH08G10570	0.171447	undirected
AH05G18120	AH16G29570	0.178914	undirected
AH05G21050	AH06G23930	0.163399	undirected
AH05G21050	AH08G10570	0.153015	undirected
AH05G23500	AH06G23930	0.181813	undirected
AH05G23500	AH08G10570	0.181043	undirected
AH05G23500	AH16G29570	0.173149	undirected
AH05G26920	AH06G23930	0.168859	undirected
AH05G26920	AH08G10570	0.15759	undirected
AH05G26920	AH16G29570	0.157995	undirected
AH05G26920	AH19G39560	0.152409	undirected
AH05G29250	AH06G23930	0.207607	undirected
AH05G29250	AH08G10570	0.183636	undirected
AH05G29250	AH08G25830	0.158985	undirected
AH05G29250	AH16G29570	0.1939	undirected
AH05G29250	AH18G30790	0.153814	undirected
AH05G29250	AH19G39560	0.158085	undirected
AH05G30200	AH06G23930	0.172812	undirected
AH05G30200	AH08G10570	0.169626	undirected
AH05G30200	AH16G29570	0.160737	undirected
AH05G30200	AH19G39560	0.150959	undirected
AH05G30880	AH06G23930	0.160449	undirected
AH05G30880	AH08G25830	0.156383	undirected
AH05G30880	AH16G29570	0.155473	undirected
AH05G30880	AH18G30790	0.170144	undirected
AH05G31690	AH06G23930	0.206681	undirected
AH05G31690	AH08G10570	0.189182	undirected
AH05G31690	AH08G25830	0.158376	undirected
AH05G31690	AH16G29570	0.195685	undirected
AH05G31690	AH18G30790	0.155806	undirected
AH05G32800	AH06G23930	0.167774	undirected
AH05G32800	AH16G29570	0.168053	undirected
AH05G32800	AH18G30790	0.159421	undirected
AH05G34390	AH08G10570	0.169515	undirected
AH05G34390	AH16G29570	0.150242	undirected
AH05G37510	AH06G23930	0.178701	undirected
AH05G37510	AH08G25830	0.175855	undirected
AH05G37510	AH16G29570	0.173921	undirected
AH05G37510	AH18G30790	0.189046	undirected
AH05G37600	AH06G23930	0.154865	undirected
AH05G37600	AH08G10570	0.151985	undirected
AH05G37710	AH06G23930	0.152718	undirected
AH05G37710	AH16G29570	0.15048	undirected
AH05G38280	AH06G23930	0.163493	undirected
AH05G38280	AH16G29570	0.150572	undirected
AH06G00910	AH06G23930	0.15872	undirected
AH06G00910	AH08G10570	0.174039	undirected
AH06G02810	AH06G23930	0.201883	undirected
AH06G02810	AH08G10570	0.187503	undirected
AH06G02810	AH16G29570	0.186902	undirected
AH06G02810	AH19G39560	0.16038	undirected
AH06G03380	AH06G23930	0.179481	undirected
AH06G03380	AH08G25830	0.159335	undirected
AH06G03380	AH16G29570	0.178008	undirected
AH06G03380	AH18G30790	0.167987	undirected
AH06G04430	AH06G23930	0.194582	undirected
AH06G04430	AH08G10570	0.18198	undirected
AH06G04430	AH08G18380	0.18162	undirected
AH06G04430	AH08G25830	0.197573	undirected
AH06G04430	AH13G04450	0.17198	undirected
AH06G04430	AH13G20740	0.158957	undirected
AH06G04430	AH13G58330	0.202061	undirected
AH06G04430	AH15G00270	0.183019	undirected
AH06G04430	AH15G12290	0.187998	undirected
AH06G04430	AH15G13480	0.190015	undirected
AH06G04430	AH16G29570	0.198549	undirected
AH06G04430	AH18G01910	0.155589	undirected
AH06G04430	AH18G09750	0.158271	undirected
AH06G04430	AH18G30790	0.194849	undirected
AH06G04430	AH19G39560	0.189001	undirected
AH06G04600	AH06G23930	0.168328	undirected
AH06G04600	AH08G10570	0.187003	undirected
AH06G04600	AH16G29570	0.155125	undirected
AH06G07560	AH06G23930	0.172802	undirected
AH06G07560	AH08G10570	0.184657	undirected
AH06G07560	AH16G29570	0.157981	undirected
AH06G12440	AH06G23930	0.190293	undirected
AH06G12440	AH08G10570	0.179644	undirected
AH06G12440	AH16G29570	0.177027	undirected
AH06G13580	AH06G23930	0.177373	undirected
AH06G13580	AH08G10570	0.190065	undirected
AH06G13580	AH16G29570	0.171135	undirected
AH06G13810	AH08G25830	0.177825	undirected
AH06G13810	AH18G30790	0.175796	undirected
AH06G16930	AH06G23930	0.214102	undirected
AH06G16930	AH08G10570	0.189298	undirected
AH06G16930	AH08G25830	0.179129	undirected
AH06G16930	AH16G29570	0.2081	undirected
AH06G16930	AH18G30790	0.176137	undirected
AH06G16930	AH19G39560	0.17566	undirected
AH06G19650	AH06G23930	0.196348	undirected
AH06G19650	AH08G10570	0.205275	undirected
AH06G19650	AH16G29570	0.185113	undirected
AH06G19650	AH19G39560	0.155435	undirected
AH06G22500	AH06G23930	0.191931	undirected
AH06G22500	AH08G10570	0.201305	undirected
AH06G22500	AH16G29570	0.179886	undirected
AH06G22500	AH19G39560	0.166742	undirected
AH06G23930	AH06G25860	0.190108	undirected
AH06G23930	AH06G26290	0.17033	undirected
AH06G23930	AH06G26410	0.191136	undirected
AH06G23930	AH06G27510	0.193635	undirected
AH06G23930	AH06G27740	0.215824	undirected
AH06G23930	AH06G27890	0.201804	undirected
AH06G23930	AH07G02220	0.170868	undirected
AH06G23930	AH07G03340	0.198266	undirected
AH06G23930	AH07G04800	0.167283	undirected
AH06G23930	AH07G05470	0.183609	undirected
AH06G23930	AH07G05690	0.160894	undirected
AH06G23930	AH07G06590	0.154474	undirected
AH06G23930	AH07G09090	0.195293	undirected
AH06G23930	AH07G09220	0.170781	undirected
AH06G23930	AH07G15370	0.150326	undirected
AH06G23930	AH07G16850	0.178816	undirected
AH06G23930	AH07G20390	0.190234	undirected
AH06G23930	AH07G22970	0.173289	undirected
AH06G23930	AH08G00210	0.195726	undirected
AH06G23930	AH08G01300	0.158341	undirected
AH06G23930	AH08G02350	0.194639	undirected
AH06G23930	AH08G02990	0.178515	undirected
AH06G23930	AH08G03880	0.19099	undirected
AH06G23930	AH08G04750	0.206284	undirected
AH06G23930	AH08G06990	0.190065	undirected
AH06G23930	AH08G07800	0.200111	undirected
AH06G23930	AH08G09950	0.160826	undirected
AH06G23930	AH08G10550	0.203079	undirected
AH06G23930	AH08G10570	0.204854	undirected
AH06G23930	AH08G11600	0.163678	undirected
AH06G23930	AH08G12400	0.163288	undirected
AH06G23930	AH08G13910	0.165828	undirected
AH06G23930	AH08G16900	0.155765	undirected
AH06G23930	AH08G16980	0.201769	undirected
AH06G23930	AH08G17320	0.182514	undirected
AH06G23930	AH08G18380	0.201548	undirected
AH06G23930	AH08G19390	0.178911	undirected
AH06G23930	AH08G19480	0.196702	undirected
AH06G23930	AH08G20420	0.159484	undirected
AH06G23930	AH08G22320	0.178663	undirected
AH06G23930	AH08G24010	0.172961	undirected
AH06G23930	AH08G25830	0.178703	undirected
AH06G23930	AH08G26400	0.161954	undirected
AH06G23930	AH08G27990	0.200604	undirected
AH06G23930	AH08G28400	0.177025	undirected
AH06G23930	AH08G30060	0.173338	undirected
AH06G23930	AH08G30220	0.195924	undirected
AH06G23930	AH08G30770	0.218241	undirected
AH06G23930	AH09G02960	0.176681	undirected
AH06G23930	AH09G08370	0.166847	undirected
AH06G23930	AH09G09340	0.175422	undirected
AH06G23930	AH09G09960	0.175069	undirected
AH06G23930	AH09G10050	0.156542	undirected
AH06G23930	AH09G10120	0.198997	undirected
AH06G23930	AH09G11050	0.19842	undirected
AH06G23930	AH09G12830	0.175715	undirected
AH06G23930	AH09G21250	0.151166	undirected
AH06G23930	AH09G22380	0.155936	undirected
AH06G23930	AH09G22440	0.207731	undirected
AH06G23930	AH09G24120	0.19279	undirected
AH06G23930	AH09G25140	0.209263	undirected
AH06G23930	AH09G25640	0.176686	undirected
AH06G23930	AH09G28630	0.205086	undirected
AH06G23930	AH09G28640	0.154444	undirected
AH06G23930	AH09G31820	0.203766	undirected
AH06G23930	AH09G34760	0.185863	undirected
AH06G23930	AH10G02280	0.163102	undirected
AH06G23930	AH10G02390	0.207346	undirected
AH06G23930	AH10G02810	0.200134	undirected
AH06G23930	AH10G02980	0.156832	undirected
AH06G23930	AH10G03580	0.180201	undirected
AH06G23930	AH10G05050	0.208258	undirected
AH06G23930	AH10G09350	0.168812	undirected
AH06G23930	AH10G10890	0.19252	undirected
AH06G23930	AH10G11070	0.166832	undirected
AH06G23930	AH10G12890	0.180444	undirected
AH06G23930	AH10G15060	0.177293	undirected
AH06G23930	AH10G18150	0.153151	undirected
AH06G23930	AH10G18600	0.165264	undirected
AH06G23930	AH10G21080	0.182789	undirected
AH06G23930	AH10G24960	0.180201	undirected
AH06G23930	AH10G25330	0.193238	undirected
AH06G23930	AH10G26080	0.205432	undirected
AH06G23930	AH10G30160	0.169479	undirected
AH06G23930	AH10G31710	0.15629	undirected
AH06G23930	AH10G32020	0.159774	undirected
AH06G23930	AH11G00890	0.173774	undirected
AH06G23930	AH11G01310	0.174143	undirected
AH06G23930	AH11G02630	0.166012	undirected
AH06G23930	AH11G03890	0.191094	undirected
AH06G23930	AH11G04450	0.206472	undirected
AH06G23930	AH11G05480	0.169705	undirected
AH06G23930	AH11G08960	0.183917	undirected
AH06G23930	AH11G09990	0.170532	undirected
AH06G23930	AH11G11670	0.163905	undirected
AH06G23930	AH11G13430	0.163727	undirected
AH06G23930	AH11G16640	0.195616	undirected
AH06G23930	AH11G27170	0.166212	undirected
AH06G23930	AH11G28220	0.197974	undirected
AH06G23930	AH11G30070	0.190275	undirected
AH06G23930	AH11G32220	0.180878	undirected
AH06G23930	AH11G33970	0.197232	undirected
AH06G23930	AH11G34700	0.185046	undirected
AH06G23930	AH11G36460	0.213156	undirected
AH06G23930	AH12G03990	0.200813	undirected
AH06G23930	AH12G04800	0.195761	undirected
AH06G23930	AH12G05920	0.183101	undirected
AH06G23930	AH12G06350	0.198002	undirected
AH06G23930	AH12G06470	0.212671	undirected
AH06G23930	AH12G06840	0.179775	undirected
AH06G23930	AH12G06860	0.200107	undirected
AH06G23930	AH12G07250	0.181812	undirected
AH06G23930	AH12G08100	0.186684	undirected
AH06G23930	AH12G08770	0.206411	undirected
AH06G23930	AH12G10430	0.1887	undirected
AH06G23930	AH12G10440	0.208218	undirected
AH06G23930	AH12G14210	0.192695	undirected
AH06G23930	AH12G16130	0.201944	undirected
AH06G23930	AH12G18090	0.179473	undirected
AH06G23930	AH12G18420	0.188154	undirected
AH06G23930	AH12G21030	0.198909	undirected
AH06G23930	AH12G23620	0.157002	undirected
AH06G23930	AH12G29070	0.189912	undirected
AH06G23930	AH12G29090	0.194026	undirected
AH06G23930	AH12G30740	0.199164	undirected
AH06G23930	AH12G31050	0.156384	undirected
AH06G23930	AH12G34810	0.196401	undirected
AH06G23930	AH12G36050	0.199006	undirected
AH06G23930	AH12G37690	0.175962	undirected
AH06G23930	AH13G00150	0.209672	undirected
AH06G23930	AH13G03620	0.181691	undirected
AH06G23930	AH13G04450	0.198314	undirected
AH06G23930	AH13G05590	0.164181	undirected
AH06G23930	AH13G05900	0.202812	undirected
AH06G23930	AH13G07710	0.167553	undirected
AH06G23930	AH13G11030	0.193067	undirected
AH06G23930	AH13G11470	0.20924	undirected
AH06G23930	AH13G12770	0.184513	undirected
AH06G23930	AH13G14110	0.197413	undirected
AH06G23930	AH13G15660	0.166628	undirected
AH06G23930	AH13G16600	0.153743	undirected
AH06G23930	AH13G16750	0.213306	undirected
AH06G23930	AH13G18250	0.182387	undirected
AH06G23930	AH13G18960	0.175397	undirected
AH06G23930	AH13G20740	0.202699	undirected
AH06G23930	AH13G21780	0.186922	undirected
AH06G23930	AH13G23450	0.150742	undirected
AH06G23930	AH13G27060	0.174754	undirected
AH06G23930	AH13G27460	0.200875	undirected
AH06G23930	AH13G27560	0.190078	undirected
AH06G23930	AH13G28280	0.177462	undirected
AH06G23930	AH13G31240	0.170928	undirected
AH06G23930	AH13G33480	0.187832	undirected
AH06G23930	AH13G36200	0.150988	undirected
AH06G23930	AH13G41090	0.159705	undirected
AH06G23930	AH13G41790	0.189208	undirected
AH06G23930	AH13G43020	0.188978	undirected
AH06G23930	AH13G45510	0.185042	undirected
AH06G23930	AH13G46330	0.169805	undirected
AH06G23930	AH13G46790	0.156067	undirected
AH06G23930	AH13G48190	0.193319	undirected
AH06G23930	AH13G50550	0.212281	undirected
AH06G23930	AH13G51840	0.15978	undirected
AH06G23930	AH13G52580	0.19759	undirected
AH06G23930	AH13G53600	0.161666	undirected
AH06G23930	AH13G54040	0.18738	undirected
AH06G23930	AH13G54270	0.186272	undirected
AH06G23930	AH13G55600	0.18198	undirected
AH06G23930	AH13G56640	0.180674	undirected
AH06G23930	AH13G57130	0.156136	undirected
AH06G23930	AH13G57830	0.201188	undirected
AH06G23930	AH13G58330	0.20115	undirected
AH06G23930	AH13G58420	0.177206	undirected
AH06G23930	AH13G58500	0.178125	undirected
AH06G23930	AH14G00400	0.18993	undirected
AH06G23930	AH14G02770	0.166218	undirected
AH06G23930	AH14G03290	0.187041	undirected
AH06G23930	AH14G03940	0.186487	undirected
AH06G23930	AH14G04110	0.196432	undirected
AH06G23930	AH14G07780	0.187921	undirected
AH06G23930	AH14G13860	0.179161	undirected
AH06G23930	AH14G14420	0.175872	undirected
AH06G23930	AH14G15590	0.205037	undirected
AH06G23930	AH14G19850	0.200822	undirected
AH06G23930	AH14G23560	0.20943	undirected
AH06G23930	AH14G23950	0.180632	undirected
AH06G23930	AH14G23960	0.184663	undirected
AH06G23930	AH14G28040	0.150979	undirected
AH06G23930	AH14G29700	0.174906	undirected
AH06G23930	AH14G35210	0.191774	undirected
AH06G23930	AH14G35270	0.174761	undirected
AH06G23930	AH14G35490	0.170358	undirected
AH06G23930	AH14G37250	0.190287	undirected
AH06G23930	AH14G39010	0.179452	undirected
AH06G23930	AH14G39660	0.192465	undirected
AH06G23930	AH14G40080	0.178038	undirected
AH06G23930	AH14G40520	0.178889	undirected
AH06G23930	AH14G43140	0.208151	undirected
AH06G23930	AH14G43810	0.189335	undirected
AH06G23930	AH14G44070	0.184218	undirected
AH06G23930	AH14G44800	0.190493	undirected
AH06G23930	AH15G00270	0.191198	undirected
AH06G23930	AH15G00380	0.152624	undirected
AH06G23930	AH15G02510	0.168111	undirected
AH06G23930	AH15G03960	0.170544	undirected
AH06G23930	AH15G07350	0.161785	undirected
AH06G23930	AH15G07650	0.164857	undirected
AH06G23930	AH15G11480	0.196615	undirected
AH06G23930	AH15G12290	0.193751	undirected
AH06G23930	AH15G13480	0.184812	undirected
AH06G23930	AH15G15800	0.176806	undirected
AH06G23930	AH15G16570	0.184172	undirected
AH06G23930	AH15G19430	0.180756	undirected
AH06G23930	AH15G19930	0.17448	undirected
AH06G23930	AH15G20060	0.189064	undirected
AH06G23930	AH15G21670	0.206917	undirected
AH06G23930	AH15G21960	0.17909	undirected
AH06G23930	AH15G22770	0.199591	undirected
AH06G23930	AH15G23790	0.172613	undirected
AH06G23930	AH15G24830	0.18755	undirected
AH06G23930	AH15G28250	0.191656	undirected
AH06G23930	AH15G28830	0.15128	undirected
AH06G23930	AH15G29980	0.173997	undirected
AH06G23930	AH15G35120	0.151932	undirected
AH06G23930	AH15G36250	0.196858	undirected
AH06G23930	AH15G36740	0.177979	undirected
AH06G23930	AH16G00640	0.205546	undirected
AH06G23930	AH16G01050	0.186172	undirected
AH06G23930	AH16G01070	0.187448	undirected
AH06G23930	AH16G01180	0.191228	undirected
AH06G23930	AH16G02110	0.17379	undirected
AH06G23930	AH16G08010	0.190726	undirected
AH06G23930	AH16G09150	0.183532	undirected
AH06G23930	AH16G09750	0.2132	undirected
AH06G23930	AH16G10000	0.160868	undirected
AH06G23930	AH16G10660	0.170795	undirected
AH06G23930	AH16G10750	0.188689	undirected
AH06G23930	AH16G13420	0.204494	undirected
AH06G23930	AH16G14780	0.157231	undirected
AH06G23930	AH16G18160	0.189743	undirected
AH06G23930	AH16G20690	0.218054	undirected
AH06G23930	AH16G25410	0.1827	undirected
AH06G23930	AH16G27760	0.193613	undirected
AH06G23930	AH16G29570	0.208223	undirected
AH06G23930	AH16G31990	0.168665	undirected
AH06G23930	AH16G32210	0.199476	undirected
AH06G23930	AH16G33010	0.202816	undirected
AH06G23930	AH16G34100	0.195279	undirected
AH06G23930	AH16G34350	0.204953	undirected
AH06G23930	AH16G34640	0.16859	undirected
AH06G23930	AH16G35580	0.162353	undirected
AH06G23930	AH16G35670	0.159541	undirected
AH06G23930	AH16G37550	0.191388	undirected
AH06G23930	AH16G38530	0.151136	undirected
AH06G23930	AH16G41400	0.18768	undirected
AH06G23930	AH17G05540	0.150999	undirected
AH06G23930	AH17G08110	0.186048	undirected
AH06G23930	AH17G08120	0.188676	undirected
AH06G23930	AH17G10920	0.166309	undirected
AH06G23930	AH17G14650	0.182869	undirected
AH06G23930	AH17G20140	0.181677	undirected
AH06G23930	AH17G24160	0.161216	undirected
AH06G23930	AH17G28320	0.195104	undirected
AH06G23930	AH17G28340	0.186378	undirected
AH06G23930	AH17G28760	0.16637	undirected
AH06G23930	AH17G30260	0.181874	undirected
AH06G23930	AH17G31590	0.169198	undirected
AH06G23930	AH17G32580	0.193968	undirected
AH06G23930	AH17G33830	0.178754	undirected
AH06G23930	AH17G34320	0.160577	undirected
AH06G23930	AH17G34430	0.183617	undirected
AH06G23930	AH17G34440	0.20312	undirected
AH06G23930	AH18G00130	0.200403	undirected
AH06G23930	AH18G01690	0.194775	undirected
AH06G23930	AH18G01910	0.169502	undirected
AH06G23930	AH18G03010	0.18461	undirected
AH06G23930	AH18G05190	0.161741	undirected
AH06G23930	AH18G07470	0.208169	undirected
AH06G23930	AH18G09750	0.205052	undirected
AH06G23930	AH18G10520	0.177985	undirected
AH06G23930	AH18G11210	0.218006	undirected
AH06G23930	AH18G12060	0.189531	undirected
AH06G23930	AH18G13050	0.19377	undirected
AH06G23930	AH18G14250	0.174577	undirected
AH06G23930	AH18G18340	0.164331	undirected
AH06G23930	AH18G24010	0.159876	undirected
AH06G23930	AH18G27770	0.185492	undirected
AH06G23930	AH18G30790	0.176516	undirected
AH06G23930	AH18G31600	0.195856	undirected
AH06G23930	AH18G32110	0.179465	undirected
AH06G23930	AH18G33940	0.16891	undirected
AH06G23930	AH18G34570	0.169268	undirected
AH06G23930	AH18G34610	0.202303	undirected
AH06G23930	AH18G34720	0.171441	undirected
AH06G23930	AH19G00190	0.197061	undirected
AH06G23930	AH19G00380	0.166695	undirected
AH06G23930	AH19G02270	0.204557	undirected
AH06G23930	AH19G03200	0.150206	undirected
AH06G23930	AH19G05160	0.159456	undirected
AH06G23930	AH19G05600	0.154884	undirected
AH06G23930	AH19G05870	0.16353	undirected
AH06G23930	AH19G08410	0.189304	undirected
AH06G23930	AH19G09570	0.190596	undirected
AH06G23930	AH19G12660	0.191694	undirected
AH06G23930	AH19G13100	0.184277	undirected
AH06G23930	AH19G15320	0.184167	undirected
AH06G23930	AH19G16730	0.154935	undirected
AH06G23930	AH19G19800	0.181506	undirected
AH06G23930	AH19G20440	0.169647	undirected
AH06G23930	AH19G23600	0.167899	undirected
AH06G23930	AH19G30290	0.180177	undirected
AH06G23930	AH19G31240	0.152732	undirected
AH06G23930	AH19G33990	0.160011	undirected
AH06G23930	AH19G35110	0.180991	undirected
AH06G23930	AH19G36150	0.206932	undirected
AH06G23930	AH19G39560	0.191108	undirected
AH06G23930	AH19G39970	0.179789	undirected
AH06G23930	AH19G42420	0.179043	undirected
AH06G23930	AH19G42840	0.194763	undirected
AH06G23930	AH19G43060	0.177134	undirected
AH06G23930	AH20G03560	0.175334	undirected
AH06G23930	AH20G04380	0.181323	undirected
AH06G23930	AH20G05150	0.167688	undirected
AH06G23930	AH20G07650	0.203328	undirected
AH06G23930	AH20G09010	0.177955	undirected
AH06G23930	AH20G09670	0.172395	undirected
AH06G23930	AH20G11330	0.154261	undirected
AH06G23930	AH20G17950	0.159468	undirected
AH06G23930	AH20G19690	0.192377	undirected
AH06G23930	AH20G20340	0.180043	undirected
AH06G23930	AH20G24590	0.17019	undirected
AH06G23930	AH20G25800	0.213782	undirected
AH06G23930	AH20G26260	0.194893	undirected
AH06G23930	AH20G32350	0.160787	undirected
AH06G23930	AH20G32530	0.169684	undirected
AH06G23930	AH20G32770	0.210877	undirected
AH06G23930	AH20G33650	0.179325	undirected
AH06G23930	AH20G33740	0.200882	undirected
AH06G23930	AH20G34400	0.171763	undirected
AH06G25860	AH08G10570	0.187003	undirected
AH06G25860	AH13G04450	0.170273	undirected
AH06G25860	AH13G20740	0.161412	undirected
AH06G25860	AH16G29570	0.173665	undirected
AH06G25860	AH18G09750	0.172389	undirected
AH06G26290	AH08G10570	0.157769	undirected
AH06G26290	AH16G29570	0.163711	undirected
AH06G26410	AH08G10570	0.174454	undirected
AH06G26410	AH16G29570	0.18309	undirected
AH06G26410	AH19G39560	0.157609	undirected
AH06G27510	AH08G10570	0.170864	undirected
AH06G27510	AH16G29570	0.177467	undirected
AH06G27740	AH08G10570	0.191082	undirected
AH06G27740	AH08G25830	0.172336	undirected
AH06G27740	AH16G29570	0.20748	undirected
AH06G27740	AH18G30790	0.17057	undirected
AH06G27740	AH19G39560	0.159787	undirected
AH06G27890	AH08G10570	0.163756	undirected
AH06G27890	AH08G25830	0.16222	undirected
AH06G27890	AH16G29570	0.189755	undirected
AH06G27890	AH18G30790	0.162913	undirected
AH07G02220	AH08G10570	0.174978	undirected
AH07G02220	AH16G29570	0.162176	undirected
AH07G03340	AH08G10570	0.177013	undirected
AH07G03340	AH16G29570	0.187133	undirected
AH07G04800	AH08G25830	0.207792	undirected
AH07G04800	AH16G29570	0.168374	undirected
AH07G04800	AH18G30790	0.213492	undirected
AH07G05470	AH08G10570	0.180262	undirected
AH07G05470	AH16G29570	0.171693	undirected
AH07G05470	AH19G39560	0.151035	undirected
AH07G05690	AH08G25830	0.171542	undirected
AH07G05690	AH16G29570	0.157632	undirected
AH07G05690	AH18G30790	0.186091	undirected
AH07G06590	AH08G10570	0.162806	undirected
AH07G06590	AH16G29570	0.151328	undirected
AH07G07900	AH08G25830	0.184996	undirected
AH07G07900	AH18G30790	0.18393	undirected
AH07G08640	AH08G25830	0.170353	undirected
AH07G08640	AH18G30790	0.167106	undirected
AH07G09090	AH08G10570	0.166649	undirected
AH07G09090	AH08G25830	0.199378	undirected
AH07G09090	AH16G29570	0.193836	undirected
AH07G09090	AH18G30790	0.19056	undirected
AH07G09090	AH19G39560	0.151343	undirected
AH07G09210	AH08G10570	0.182758	undirected
AH07G09220	AH08G10570	0.195854	undirected
AH07G09220	AH16G29570	0.158006	undirected
AH07G15370	AH08G10570	0.182807	undirected
AH07G16850	AH08G10570	0.183707	undirected
AH07G16850	AH16G29570	0.168325	undirected
AH07G20280	AH18G30790	0.154223	undirected
AH07G20390	AH08G10570	0.169413	undirected
AH07G20390	AH08G25830	0.15162	undirected
AH07G20390	AH16G29570	0.188562	undirected
AH07G20390	AH18G30790	0.151696	undirected
AH07G20480	AH08G25830	0.16386	undirected
AH07G20480	AH18G30790	0.172176	undirected
AH07G22970	AH08G10570	0.195402	undirected
AH07G22970	AH16G29570	0.1605	undirected
AH08G00210	AH08G10570	0.154333	undirected
AH08G00210	AH08G25830	0.173968	undirected
AH08G00210	AH16G29570	0.186072	undirected
AH08G00210	AH18G30790	0.177418	undirected
AH08G00210	AH19G39560	0.151036	undirected
AH08G01300	AH08G25830	0.165313	undirected
AH08G01300	AH16G29570	0.155314	undirected
AH08G01300	AH18G30790	0.17478	undirected
AH08G02350	AH08G10570	0.168727	undirected
AH08G02350	AH08G25830	0.159723	undirected
AH08G02350	AH16G29570	0.181853	undirected
AH08G02350	AH18G30790	0.161905	undirected
AH08G02350	AH19G39560	0.153739	undirected
AH08G02990	AH16G29570	0.170808	undirected
AH08G03880	AH08G10570	0.17378	undirected
AH08G03880	AH16G29570	0.172289	undirected
AH08G04750	AH08G10570	0.194763	undirected
AH08G04750	AH16G29570	0.19443	undirected
AH08G06990	AH08G10570	0.155964	undirected
AH08G06990	AH08G25830	0.162963	undirected
AH08G06990	AH16G29570	0.184794	undirected
AH08G06990	AH18G30790	0.166027	undirected
AH08G07700	AH08G25830	0.184535	undirected
AH08G07700	AH18G30790	0.182062	undirected
AH08G07800	AH08G10570	0.173753	undirected
AH08G07800	AH08G25830	0.16384	undirected
AH08G07800	AH16G29570	0.190366	undirected
AH08G07800	AH18G30790	0.163675	undirected
AH08G07800	AH19G39560	0.165526	undirected
AH08G09950	AH08G10570	0.188025	undirected
AH08G10550	AH08G10570	0.155457	undirected
AH08G10550	AH08G18380	0.154827	undirected
AH08G10550	AH08G25830	0.197816	undirected
AH08G10550	AH16G29570	0.195636	undirected
AH08G10550	AH18G30790	0.197618	undirected
AH08G10550	AH19G39560	0.154056	undirected
AH08G10570	AH08G12030	0.150033	undirected
AH08G10570	AH08G12060	0.170135	undirected
AH08G10570	AH08G12400	0.169573	undirected
AH08G10570	AH08G16980	0.164012	undirected
AH08G10570	AH08G17320	0.193284	undirected
AH08G10570	AH08G18380	0.158523	undirected
AH08G10570	AH08G19390	0.194571	undirected
AH08G10570	AH08G19480	0.151986	undirected
AH08G10570	AH08G19870	0.162131	undirected
AH08G10570	AH08G20420	0.176904	undirected
AH08G10570	AH08G22320	0.172659	undirected
AH08G10570	AH08G26400	0.172401	undirected
AH08G10570	AH08G27780	0.17083	undirected
AH08G10570	AH08G27990	0.175995	undirected
AH08G10570	AH08G28400	0.157579	undirected
AH08G10570	AH08G30060	0.168278	undirected
AH08G10570	AH08G30220	0.169409	undirected
AH08G10570	AH08G30770	0.192391	undirected
AH08G10570	AH09G02960	0.160026	undirected
AH08G10570	AH09G09340	0.185514	undirected
AH08G10570	AH09G10050	0.189066	undirected
AH08G10570	AH09G10120	0.167627	undirected
AH08G10570	AH09G11050	0.179676	undirected
AH08G10570	AH09G12830	0.193547	undirected
AH08G10570	AH09G21250	0.181525	undirected
AH08G10570	AH09G22440	0.181183	undirected
AH08G10570	AH09G24120	0.165138	undirected
AH08G10570	AH09G25140	0.185437	undirected
AH08G10570	AH09G28630	0.190636	undirected
AH08G10570	AH09G31820	0.182527	undirected
AH08G10570	AH10G02280	0.150821	undirected
AH08G10570	AH10G02390	0.201113	undirected
AH08G10570	AH10G02810	0.182936	undirected
AH08G10570	AH10G02980	0.175258	undirected
AH08G10570	AH10G03580	0.181142	undirected
AH08G10570	AH10G05050	0.164799	undirected
AH08G10570	AH10G09350	0.168716	undirected
AH08G10570	AH10G11070	0.177066	undirected
AH08G10570	AH10G12890	0.18645	undirected
AH08G10570	AH10G15060	0.181278	undirected
AH08G10570	AH10G18150	0.171902	undirected
AH08G10570	AH10G18600	0.154358	undirected
AH08G10570	AH10G19600	0.15949	undirected
AH08G10570	AH10G24960	0.154428	undirected
AH08G10570	AH10G25330	0.173967	undirected
AH08G10570	AH10G26080	0.212896	undirected
AH08G10570	AH11G00890	0.172228	undirected
AH08G10570	AH11G01980	0.162961	undirected
AH08G10570	AH11G03890	0.167652	undirected
AH08G10570	AH11G04450	0.164207	undirected
AH08G10570	AH11G05480	0.164117	undirected
AH08G10570	AH11G08960	0.161194	undirected
AH08G10570	AH11G09990	0.160349	undirected
AH08G10570	AH11G11670	0.15803	undirected
AH08G10570	AH11G16640	0.170358	undirected
AH08G10570	AH11G28220	0.17792	undirected
AH08G10570	AH11G30070	0.156645	undirected
AH08G10570	AH11G32220	0.170633	undirected
AH08G10570	AH11G33970	0.172374	undirected
AH08G10570	AH11G34030	0.185552	undirected
AH08G10570	AH11G34700	0.199389	undirected
AH08G10570	AH11G36460	0.188625	undirected
AH08G10570	AH12G03990	0.164874	undirected
AH08G10570	AH12G04800	0.154479	undirected
AH08G10570	AH12G06350	0.167146	undirected
AH08G10570	AH12G06470	0.185771	undirected
AH08G10570	AH12G06860	0.175212	undirected
AH08G10570	AH12G07250	0.157536	undirected
AH08G10570	AH12G08770	0.177523	undirected
AH08G10570	AH12G10430	0.196275	undirected
AH08G10570	AH12G10440	0.196814	undirected
AH08G10570	AH12G14210	0.181133	undirected
AH08G10570	AH12G16130	0.158936	undirected
AH08G10570	AH12G18090	0.178135	undirected
AH08G10570	AH12G18420	0.183189	undirected
AH08G10570	AH12G21030	0.194636	undirected
AH08G10570	AH12G23620	0.161008	undirected
AH08G10570	AH12G29070	0.201713	undirected
AH08G10570	AH12G29090	0.190126	undirected
AH08G10570	AH12G30740	0.210046	undirected
AH08G10570	AH12G31050	0.159191	undirected
AH08G10570	AH12G32900	0.174518	undirected
AH08G10570	AH12G34810	0.183601	undirected
AH08G10570	AH12G36050	0.172116	undirected
AH08G10570	AH12G37690	0.190914	undirected
AH08G10570	AH13G00150	0.171574	undirected
AH08G10570	AH13G03620	0.159478	undirected
AH08G10570	AH13G04450	0.17878	undirected
AH08G10570	AH13G05590	0.157755	undirected
AH08G10570	AH13G05900	0.188219	undirected
AH08G10570	AH13G07710	0.165038	undirected
AH08G10570	AH13G10070	0.158995	undirected
AH08G10570	AH13G11030	0.180568	undirected
AH08G10570	AH13G11470	0.182145	undirected
AH08G10570	AH13G12350	0.188579	undirected
AH08G10570	AH13G12770	0.153909	undirected
AH08G10570	AH13G14110	0.160079	undirected
AH08G10570	AH13G15660	0.154	undirected
AH08G10570	AH13G16600	0.173426	undirected
AH08G10570	AH13G16750	0.179603	undirected
AH08G10570	AH13G18250	0.169103	undirected
AH08G10570	AH13G18960	0.183502	undirected
AH08G10570	AH13G20740	0.161862	undirected
AH08G10570	AH13G23450	0.150592	undirected
AH08G10570	AH13G27460	0.166223	undirected
AH08G10570	AH13G27560	0.20563	undirected
AH08G10570	AH13G28280	0.201346	undirected
AH08G10570	AH13G31240	0.173059	undirected
AH08G10570	AH13G33480	0.156399	undirected
AH08G10570	AH13G39170	0.160035	undirected
AH08G10570	AH13G41790	0.198713	undirected
AH08G10570	AH13G43020	0.1695	undirected
AH08G10570	AH13G45510	0.150914	undirected
AH08G10570	AH13G46790	0.159127	undirected
AH08G10570	AH13G48190	0.199825	undirected
AH08G10570	AH13G50550	0.195971	undirected
AH08G10570	AH13G52580	0.201481	undirected
AH08G10570	AH13G53600	0.163037	undirected
AH08G10570	AH13G54040	0.171835	undirected
AH08G10570	AH13G54270	0.154703	undirected
AH08G10570	AH13G55600	0.15469	undirected
AH08G10570	AH13G56640	0.155871	undirected
AH08G10570	AH13G57830	0.158755	undirected
AH08G10570	AH13G58330	0.158061	undirected
AH08G10570	AH13G58420	0.186546	undirected
AH08G10570	AH13G58500	0.157614	undirected
AH08G10570	AH14G00400	0.182295	undirected
AH08G10570	AH14G03290	0.194093	undirected
AH08G10570	AH14G03940	0.152321	undirected
AH08G10570	AH14G04110	0.164179	undirected
AH08G10570	AH14G14420	0.165109	undirected
AH08G10570	AH14G15590	0.169335	undirected
AH08G10570	AH14G19850	0.196666	undirected
AH08G10570	AH14G23560	0.201885	undirected
AH08G10570	AH14G23950	0.15269	undirected
AH08G10570	AH14G23960	0.158401	undirected
AH08G10570	AH14G26200	0.162165	undirected
AH08G10570	AH14G29700	0.173631	undirected
AH08G10570	AH14G35210	0.163538	undirected
AH08G10570	AH14G35270	0.167122	undirected
AH08G10570	AH14G35490	0.165237	undirected
AH08G10570	AH14G39660	0.151774	undirected
AH08G10570	AH14G40080	0.164297	undirected
AH08G10570	AH14G40520	0.170927	undirected
AH08G10570	AH14G43140	0.171775	undirected
AH08G10570	AH14G43810	0.197358	undirected
AH08G10570	AH14G44070	0.170549	undirected
AH08G10570	AH14G44800	0.194901	undirected
AH08G10570	AH15G02510	0.172095	undirected
AH08G10570	AH15G03960	0.157268	undirected
AH08G10570	AH15G07650	0.18611	undirected
AH08G10570	AH15G11480	0.179866	undirected
AH08G10570	AH15G12290	0.171154	undirected
AH08G10570	AH15G13480	0.155065	undirected
AH08G10570	AH15G15800	0.178255	undirected
AH08G10570	AH15G16570	0.157437	undirected
AH08G10570	AH15G19430	0.174473	undirected
AH08G10570	AH15G19930	0.178611	undirected
AH08G10570	AH15G20060	0.164846	undirected
AH08G10570	AH15G21670	0.175717	undirected
AH08G10570	AH15G21960	0.166806	undirected
AH08G10570	AH15G22770	0.164577	undirected
AH08G10570	AH15G23790	0.173991	undirected
AH08G10570	AH15G24830	0.152842	undirected
AH08G10570	AH15G28250	0.180758	undirected
AH08G10570	AH15G29980	0.170461	undirected
AH08G10570	AH15G36250	0.195801	undirected
AH08G10570	AH15G36740	0.193557	undirected
AH08G10570	AH16G00640	0.172703	undirected
AH08G10570	AH16G01050	0.182617	undirected
AH08G10570	AH16G01070	0.206278	undirected
AH08G10570	AH16G01180	0.181631	undirected
AH08G10570	AH16G08010	0.208316	undirected
AH08G10570	AH16G09150	0.192035	undirected
AH08G10570	AH16G09750	0.183118	undirected
AH08G10570	AH16G10660	0.185486	undirected
AH08G10570	AH16G10750	0.192694	undirected
AH08G10570	AH16G13420	0.183103	undirected
AH08G10570	AH16G14780	0.173155	undirected
AH08G10570	AH16G18160	0.171155	undirected
AH08G10570	AH16G20690	0.203986	undirected
AH08G10570	AH16G25410	0.173836	undirected
AH08G10570	AH16G27760	0.193545	undirected
AH08G10570	AH16G29570	0.19114	undirected
AH08G10570	AH16G31990	0.157301	undirected
AH08G10570	AH16G32210	0.191025	undirected
AH08G10570	AH16G33010	0.194937	undirected
AH08G10570	AH16G34100	0.161264	undirected
AH08G10570	AH16G34350	0.175303	undirected
AH08G10570	AH16G34640	0.16462	undirected
AH08G10570	AH16G37550	0.203073	undirected
AH08G10570	AH16G41400	0.174083	undirected
AH08G10570	AH17G05540	0.16685	undirected
AH08G10570	AH17G05680	0.161358	undirected
AH08G10570	AH17G08110	0.206167	undirected
AH08G10570	AH17G08120	0.204766	undirected
AH08G10570	AH17G14130	0.158657	undirected
AH08G10570	AH17G14650	0.159305	undirected
AH08G10570	AH17G20140	0.189254	undirected
AH08G10570	AH17G24160	0.168664	undirected
AH08G10570	AH17G28320	0.158126	undirected
AH08G10570	AH17G28340	0.199184	undirected
AH08G10570	AH17G28760	0.185261	undirected
AH08G10570	AH17G30260	0.152332	undirected
AH08G10570	AH17G31590	0.186946	undirected
AH08G10570	AH17G32580	0.168824	undirected
AH08G10570	AH17G33830	0.207831	undirected
AH08G10570	AH17G34320	0.158482	undirected
AH08G10570	AH17G34430	0.199757	undirected
AH08G10570	AH17G34440	0.19625	undirected
AH08G10570	AH18G00130	0.157177	undirected
AH08G10570	AH18G01400	0.176519	undirected
AH08G10570	AH18G01690	0.155395	undirected
AH08G10570	AH18G01910	0.184927	undirected
AH08G10570	AH18G03010	0.15309	undirected
AH08G10570	AH18G05190	0.151217	undirected
AH08G10570	AH18G07470	0.172396	undirected
AH08G10570	AH18G09750	0.178649	undirected
AH08G10570	AH18G10520	0.156825	undirected
AH08G10570	AH18G11210	0.179719	undirected
AH08G10570	AH18G12060	0.180511	undirected
AH08G10570	AH18G13050	0.17059	undirected
AH08G10570	AH18G14250	0.19194	undirected
AH08G10570	AH18G15220	0.161032	undirected
AH08G10570	AH18G27770	0.173408	undirected
AH08G10570	AH18G31600	0.188272	undirected
AH08G10570	AH18G32110	0.161849	undirected
AH08G10570	AH18G34570	0.159352	undirected
AH08G10570	AH18G34610	0.172304	undirected
AH08G10570	AH18G34720	0.170795	undirected
AH08G10570	AH19G00190	0.188682	undirected
AH08G10570	AH19G02270	0.189505	undirected
AH08G10570	AH19G05160	0.19605	undirected
AH08G10570	AH19G05600	0.189184	undirected
AH08G10570	AH19G08410	0.175316	undirected
AH08G10570	AH19G09570	0.177786	undirected
AH08G10570	AH19G12660	0.189644	undirected
AH08G10570	AH19G13100	0.212856	undirected
AH08G10570	AH19G15320	0.179447	undirected
AH08G10570	AH19G16730	0.172655	undirected
AH08G10570	AH19G19800	0.157159	undirected
AH08G10570	AH19G20440	0.157675	undirected
AH08G10570	AH19G23600	0.185926	undirected
AH08G10570	AH19G33990	0.161947	undirected
AH08G10570	AH19G35110	0.167574	undirected
AH08G10570	AH19G36150	0.18085	undirected
AH08G10570	AH19G39560	0.16991	undirected
AH08G10570	AH19G39970	0.17854	undirected
AH08G10570	AH19G42840	0.17081	undirected
AH08G10570	AH19G43060	0.168767	undirected
AH08G10570	AH20G03560	0.172166	undirected
AH08G10570	AH20G04380	0.177999	undirected
AH08G10570	AH20G05150	0.159928	undirected
AH08G10570	AH20G06110	0.175651	undirected
AH08G10570	AH20G07650	0.194378	undirected
AH08G10570	AH20G09010	0.198286	undirected
AH08G10570	AH20G09670	0.157047	undirected
AH08G10570	AH20G20340	0.159241	undirected
AH08G10570	AH20G24590	0.166244	undirected
AH08G10570	AH20G25800	0.187966	undirected
AH08G10570	AH20G26260	0.187162	undirected
AH08G10570	AH20G32350	0.195048	undirected
AH08G10570	AH20G32530	0.155448	undirected
AH08G10570	AH20G32770	0.19114	undirected
AH08G10570	AH20G33740	0.203728	undirected
AH08G10570	AH20G34400	0.158957	undirected
AH08G11600	AH10G26080	0.150955	undirected
AH08G11600	AH16G29570	0.151407	undirected
AH08G13910	AH16G29570	0.157819	undirected
AH08G16830	AH08G25830	0.153174	undirected
AH08G16830	AH18G30790	0.15166	undirected
AH08G16900	AH10G26080	0.158333	undirected
AH08G16900	AH12G30740	0.154775	undirected
AH08G16900	AH13G41790	0.150258	undirected
AH08G16900	AH16G32210	0.156971	undirected
AH08G16900	AH20G33740	0.17036	undirected
AH08G16980	AH08G25830	0.171519	undirected
AH08G16980	AH16G29570	0.195237	undirected
AH08G16980	AH18G30790	0.173093	undirected
AH08G17320	AH13G04450	0.181295	undirected
AH08G17320	AH13G20740	0.1659	undirected
AH08G17320	AH13G58330	0.16027	undirected
AH08G17320	AH15G00270	0.151132	undirected
AH08G17320	AH15G12290	0.179579	undirected
AH08G17320	AH16G29570	0.18308	undirected
AH08G17320	AH18G01910	0.173881	undirected
AH08G17320	AH18G09750	0.160533	undirected
AH08G17320	AH19G39560	0.173161	undirected
AH08G17320	AH20G32350	0.184964	undirected
AH08G18380	AH08G19480	0.157777	undirected
AH08G18380	AH08G25830	0.189171	undirected
AH08G18380	AH09G10120	0.193258	undirected
AH08G18380	AH09G22440	0.159003	undirected
AH08G18380	AH09G25140	0.155118	undirected
AH08G18380	AH09G31820	0.182498	undirected
AH08G18380	AH10G26080	0.162871	undirected
AH08G18380	AH11G28220	0.164932	undirected
AH08G18380	AH11G33970	0.160923	undirected
AH08G18380	AH12G05920	0.155116	undirected
AH08G18380	AH13G00150	0.193797	undirected
AH08G18380	AH13G16750	0.175472	undirected
AH08G18380	AH13G50550	0.151384	undirected
AH08G18380	AH13G54040	0.174957	undirected
AH08G18380	AH13G58330	0.154083	undirected
AH08G18380	AH14G04110	0.170308	undirected
AH08G18380	AH14G15590	0.167745	undirected
AH08G18380	AH14G23560	0.170783	undirected
AH08G18380	AH14G43140	0.196442	undirected
AH08G18380	AH15G21670	0.151289	undirected
AH08G18380	AH16G13420	0.164425	undirected
AH08G18380	AH16G29570	0.206396	undirected
AH08G18380	AH16G32210	0.151851	undirected
AH08G18380	AH17G28320	0.192858	undirected
AH08G18380	AH18G00130	0.178281	undirected
AH08G18380	AH18G01690	0.160607	undirected
AH08G18380	AH18G11210	0.163887	undirected
AH08G18380	AH18G30790	0.198781	undirected
AH08G18380	AH19G36150	0.175538	undirected
AH08G18380	AH20G33740	0.172866	undirected
AH08G19390	AH16G29570	0.169428	undirected
AH08G19390	AH19G39560	0.153571	undirected
AH08G19480	AH08G25830	0.207868	undirected
AH08G19480	AH16G29570	0.191595	undirected
AH08G19480	AH18G30790	0.205758	undirected
AH08G19480	AH19G39560	0.153782	undirected
AH08G19860	AH08G25830	0.16173	undirected
AH08G19860	AH18G30790	0.167454	undirected
AH08G22320	AH16G29570	0.172599	undirected
AH08G24010	AH08G25830	0.168442	undirected
AH08G24010	AH16G29570	0.169492	undirected
AH08G24010	AH18G30790	0.173969	undirected
AH08G25830	AH08G27990	0.15517	undirected
AH08G25830	AH08G28400	0.158069	undirected
AH08G25830	AH08G30220	0.174845	undirected
AH08G25830	AH08G30770	0.152885	undirected
AH08G25830	AH09G02960	0.150972	undirected
AH08G25830	AH09G10120	0.176358	undirected
AH08G25830	AH09G11050	0.15526	undirected
AH08G25830	AH09G16470	0.151274	undirected
AH08G25830	AH09G21020	0.181227	undirected
AH08G25830	AH09G22440	0.183991	undirected
AH08G25830	AH09G24120	0.156724	undirected
AH08G25830	AH09G25140	0.179844	undirected
AH08G25830	AH09G28630	0.172509	undirected
AH08G25830	AH09G31820	0.152461	undirected
AH08G25830	AH09G34760	0.165021	undirected
AH08G25830	AH10G02390	0.17254	undirected
AH08G25830	AH10G03580	0.156108	undirected
AH08G25830	AH10G05050	0.178313	undirected
AH08G25830	AH10G10890	0.153756	undirected
AH08G25830	AH10G12890	0.156712	undirected
AH08G25830	AH10G21080	0.196269	undirected
AH08G25830	AH10G25330	0.153015	undirected
AH08G25830	AH10G26080	0.164579	undirected
AH08G25830	AH10G29860	0.177401	undirected
AH08G25830	AH10G31620	0.154697	undirected
AH08G25830	AH10G31710	0.18251	undirected
AH08G25830	AH11G01310	0.175705	undirected
AH08G25830	AH11G04450	0.20028	undirected
AH08G25830	AH11G08960	0.151258	undirected
AH08G25830	AH11G16640	0.151703	undirected
AH08G25830	AH11G30070	0.165455	undirected
AH08G25830	AH11G36460	0.150838	undirected
AH08G25830	AH12G04800	0.217243	undirected
AH08G25830	AH12G05920	0.174538	undirected
AH08G25830	AH12G06860	0.150956	undirected
AH08G25830	AH12G07250	0.155863	undirected
AH08G25830	AH12G08100	0.155493	undirected
AH08G25830	AH12G08770	0.168035	undirected
AH08G25830	AH12G12790	0.153685	undirected
AH08G25830	AH12G14210	0.161838	undirected
AH08G25830	AH12G16130	0.151339	undirected
AH08G25830	AH12G19310	0.166635	undirected
AH08G25830	AH12G30740	0.169702	undirected
AH08G25830	AH13G00150	0.202836	undirected
AH08G25830	AH13G04850	0.158208	undirected
AH08G25830	AH13G05900	0.158798	undirected
AH08G25830	AH13G11030	0.159623	undirected
AH08G25830	AH13G11470	0.173222	undirected
AH08G25830	AH13G12770	0.151842	undirected
AH08G25830	AH13G13150	0.160376	undirected
AH08G25830	AH13G14110	0.161823	undirected
AH08G25830	AH13G16750	0.181908	undirected
AH08G25830	AH13G18580	0.166472	undirected
AH08G25830	AH13G21780	0.196933	undirected
AH08G25830	AH13G27060	0.165594	undirected
AH08G25830	AH13G27460	0.197429	undirected
AH08G25830	AH13G33480	0.152303	undirected
AH08G25830	AH13G35190	0.184356	undirected
AH08G25830	AH13G45510	0.173302	undirected
AH08G25830	AH13G46330	0.165891	undirected
AH08G25830	AH13G50550	0.155941	undirected
AH08G25830	AH13G51530	0.15231	undirected
AH08G25830	AH13G53080	0.175544	undirected
AH08G25830	AH13G54040	0.18437	undirected
AH08G25830	AH13G54270	0.15906	undirected
AH08G25830	AH13G55600	0.158818	undirected
AH08G25830	AH13G57830	0.170977	undirected
AH08G25830	AH13G58330	0.193009	undirected
AH08G25830	AH14G00400	0.156665	undirected
AH08G25830	AH14G03940	0.153954	undirected
AH08G25830	AH14G04110	0.205312	undirected
AH08G25830	AH14G10940	0.158026	undirected
AH08G25830	AH14G12550	0.15947	undirected
AH08G25830	AH14G12560	0.153546	undirected
AH08G25830	AH14G15590	0.168781	undirected
AH08G25830	AH14G20590	0.170638	undirected
AH08G25830	AH14G23560	0.150974	undirected
AH08G25830	AH14G23950	0.164961	undirected
AH08G25830	AH14G23960	0.169699	undirected
AH08G25830	AH14G35210	0.199121	undirected
AH08G25830	AH14G35490	0.163661	undirected
AH08G25830	AH14G37250	0.188138	undirected
AH08G25830	AH14G37730	0.17301	undirected
AH08G25830	AH14G39010	0.19855	undirected
AH08G25830	AH14G39120	0.163893	undirected
AH08G25830	AH14G39660	0.173299	undirected
AH08G25830	AH14G40080	0.162094	undirected
AH08G25830	AH14G40090	0.164724	undirected
AH08G25830	AH14G41000	0.161947	undirected
AH08G25830	AH14G43140	0.188792	undirected
AH08G25830	AH14G43810	0.162671	undirected
AH08G25830	AH14G44070	0.151872	undirected
AH08G25830	AH14G44340	0.182471	undirected
AH08G25830	AH15G00270	0.184282	undirected
AH08G25830	AH15G07350	0.168517	undirected
AH08G25830	AH15G08960	0.16018	undirected
AH08G25830	AH15G12290	0.155732	undirected
AH08G25830	AH15G13480	0.207209	undirected
AH08G25830	AH15G21670	0.187214	undirected
AH08G25830	AH15G22770	0.150213	undirected
AH08G25830	AH15G24830	0.169473	undirected
AH08G25830	AH16G00290	0.155999	undirected
AH08G25830	AH16G00540	0.171806	undirected
AH08G25830	AH16G00640	0.161037	undirected
AH08G25830	AH16G01180	0.153123	undirected
AH08G25830	AH16G02110	0.164436	undirected
AH08G25830	AH16G09750	0.189452	undirected
AH08G25830	AH16G10000	0.180814	undirected
AH08G25830	AH16G13420	0.178225	undirected
AH08G25830	AH16G20690	0.176955	undirected
AH08G25830	AH16G27760	0.151261	undirected
AH08G25830	AH16G29570	0.17202	undirected
AH08G25830	AH16G34100	0.165262	undirected
AH08G25830	AH16G34350	0.190571	undirected
AH08G25830	AH17G03650	0.185288	undirected
AH08G25830	AH17G14310	0.186253	undirected
AH08G25830	AH17G14650	0.156953	undirected
AH08G25830	AH17G24140	0.161944	undirected
AH08G25830	AH17G26400	0.164716	undirected
AH08G25830	AH17G28320	0.195715	undirected
AH08G25830	AH17G30260	0.175894	undirected
AH08G25830	AH17G32580	0.164533	undirected
AH08G25830	AH17G34440	0.153705	undirected
AH08G25830	AH18G00130	0.177155	undirected
AH08G25830	AH18G00330	0.151632	undirected
AH08G25830	AH18G01690	0.207571	undirected
AH08G25830	AH18G02020	0.167517	undirected
AH08G25830	AH18G06640	0.158549	undirected
AH08G25830	AH18G07470	0.171841	undirected
AH08G25830	AH18G11210	0.184499	undirected
AH08G25830	AH18G11640	0.177829	undirected
AH08G25830	AH18G12060	0.160778	undirected
AH08G25830	AH18G18340	0.176181	undirected
AH08G25830	AH18G23260	0.166744	undirected
AH08G25830	AH18G30790	0.186749	undirected
AH08G25830	AH18G32110	0.151954	undirected
AH08G25830	AH19G00190	0.162361	undirected
AH08G25830	AH19G00380	0.183138	undirected
AH08G25830	AH19G02270	0.164173	undirected
AH08G25830	AH19G03200	0.170994	undirected
AH08G25830	AH19G30290	0.200314	undirected
AH08G25830	AH19G31240	0.18442	undirected
AH08G25830	AH19G35110	0.160078	undirected
AH08G25830	AH19G36150	0.175605	undirected
AH08G25830	AH19G39560	0.160085	undirected
AH08G25830	AH19G42840	0.175577	undirected
AH08G25830	AH20G01530	0.181206	undirected
AH08G25830	AH20G07150	0.156083	undirected
AH08G25830	AH20G11330	0.179694	undirected
AH08G25830	AH20G19690	0.171239	undirected
AH08G25830	AH20G32770	0.165564	undirected
AH08G25830	AH20G33650	0.169877	undirected
AH08G25830	AH20G33740	0.153509	undirected
AH08G26400	AH16G29570	0.150717	undirected
AH08G27990	AH16G29570	0.192709	undirected
AH08G27990	AH18G30790	0.158501	undirected
AH08G27990	AH19G39560	0.153175	undirected
AH08G28400	AH15G13480	0.158027	undirected
AH08G28400	AH16G29570	0.166683	undirected
AH08G28400	AH18G30790	0.153079	undirected
AH08G28400	AH19G39560	0.158769	undirected
AH08G30060	AH16G29570	0.161745	undirected
AH08G30220	AH16G29570	0.188202	undirected
AH08G30220	AH18G30790	0.168278	undirected
AH08G30220	AH19G39560	0.153399	undirected
AH08G30770	AH16G29570	0.209957	undirected
AH08G30770	AH18G30790	0.153462	undirected
AH09G02960	AH16G29570	0.174061	undirected
AH09G08370	AH16G29570	0.15375	undirected
AH09G09340	AH16G29570	0.161072	undirected
AH09G09960	AH16G29570	0.163858	undirected
AH09G10120	AH11G01310	0.18376	undirected
AH09G10120	AH13G04450	0.167648	undirected
AH09G10120	AH13G20740	0.182315	undirected
AH09G10120	AH13G58330	0.184933	undirected
AH09G10120	AH15G00270	0.190976	undirected
AH09G10120	AH15G12290	0.163112	undirected
AH09G10120	AH15G13480	0.179208	undirected
AH09G10120	AH16G29570	0.189149	undirected
AH09G10120	AH18G01910	0.150853	undirected
AH09G10120	AH18G09750	0.175678	undirected
AH09G10120	AH18G30790	0.175874	undirected
AH09G10120	AH19G39560	0.163052	undirected
AH09G11050	AH16G29570	0.190659	undirected
AH09G11050	AH18G30790	0.154731	undirected
AH09G11860	AH18G30790	0.152335	undirected
AH09G12830	AH16G29570	0.156621	undirected
AH09G12830	AH19G39560	0.155146	undirected
AH09G16470	AH18G30790	0.165144	undirected
AH09G21020	AH18G30790	0.173249	undirected
AH09G22440	AH16G29570	0.201024	undirected
AH09G22440	AH18G30790	0.179935	undirected
AH09G22440	AH19G39560	0.158483	undirected
AH09G24120	AH16G29570	0.181044	undirected
AH09G24120	AH18G30790	0.152855	undirected
AH09G24120	AH19G39560	0.155992	undirected
AH09G25140	AH11G01310	0.168902	undirected
AH09G25140	AH16G29570	0.198782	undirected
AH09G25140	AH18G30790	0.174514	undirected
AH09G25140	AH19G39560	0.161788	undirected
AH09G25640	AH16G29570	0.169172	undirected
AH09G28630	AH15G13480	0.155143	undirected
AH09G28630	AH16G29570	0.194614	undirected
AH09G28630	AH18G30790	0.164056	undirected
AH09G28630	AH19G39560	0.176168	undirected
AH09G31820	AH11G01310	0.175237	undirected
AH09G31820	AH13G04450	0.178741	undirected
AH09G31820	AH13G20740	0.190775	undirected
AH09G31820	AH13G58330	0.167631	undirected
AH09G31820	AH15G00270	0.173646	undirected
AH09G31820	AH15G12290	0.16724	undirected
AH09G31820	AH15G13480	0.165126	undirected
AH09G31820	AH16G29570	0.191232	undirected
AH09G31820	AH18G01910	0.155475	undirected
AH09G31820	AH18G09750	0.188249	undirected
AH09G31820	AH18G30790	0.152469	undirected
AH09G31820	AH19G39560	0.161447	undirected
AH09G31820	AH20G32350	0.152931	undirected
AH09G34760	AH16G29570	0.182903	undirected
AH09G34760	AH18G30790	0.18281	undirected
AH10G02390	AH16G29570	0.197686	undirected
AH10G02390	AH18G30790	0.162707	undirected
AH10G02390	AH19G39560	0.182211	undirected
AH10G02810	AH16G29570	0.188816	undirected
AH10G03580	AH16G29570	0.175462	undirected
AH10G03580	AH18G30790	0.151048	undirected
AH10G03580	AH19G39560	0.156516	undirected
AH10G05050	AH16G29570	0.199482	undirected
AH10G05050	AH18G30790	0.184637	undirected
AH10G05050	AH19G39560	0.155159	undirected
AH10G09350	AH16G29570	0.15884	undirected
AH10G10890	AH16G29570	0.180723	undirected
AH10G10890	AH18G30790	0.166913	undirected
AH10G11070	AH16G29570	0.157432	undirected
AH10G12890	AH13G04450	0.164344	undirected
AH10G12890	AH13G58330	0.151294	undirected
AH10G12890	AH15G12290	0.169939	undirected
AH10G12890	AH15G13480	0.153445	undirected
AH10G12890	AH16G29570	0.178376	undirected
AH10G12890	AH18G01910	0.17462	undirected
AH10G12890	AH18G30790	0.151029	undirected
AH10G12890	AH19G39560	0.172227	undirected
AH10G15060	AH16G29570	0.162493	undirected
AH10G18600	AH16G29570	0.152975	undirected
AH10G21080	AH16G29570	0.18441	undirected
AH10G21080	AH18G30790	0.202017	undirected
AH10G24960	AH16G29570	0.165885	undirected
AH10G25330	AH16G29570	0.180428	undirected
AH10G25330	AH18G30790	0.150964	undirected
AH10G25330	AH19G39560	0.158197	undirected
AH10G26080	AH13G04450	0.197267	undirected
AH10G26080	AH13G20740	0.191286	undirected
AH10G26080	AH13G36200	0.160344	undirected
AH10G26080	AH13G58330	0.180561	undirected
AH10G26080	AH15G00270	0.160463	undirected
AH10G26080	AH15G12290	0.194396	undirected
AH10G26080	AH15G13480	0.160148	undirected
AH10G26080	AH16G29570	0.203931	undirected
AH10G26080	AH18G01910	0.18691	undirected
AH10G26080	AH18G09750	0.189029	undirected
AH10G26080	AH18G30790	0.16219	undirected
AH10G26080	AH19G39560	0.191244	undirected
AH10G26080	AH20G32350	0.182059	undirected
AH10G29860	AH18G30790	0.184006	undirected
AH10G30160	AH16G29570	0.155626	undirected
AH10G31620	AH18G30790	0.162523	undirected
AH10G31710	AH16G29570	0.159491	undirected
AH10G31710	AH18G30790	0.192013	undirected
AH10G32020	AH16G29570	0.16174	undirected
AH11G00890	AH16G29570	0.170536	undirected
AH11G01310	AH13G00150	0.171956	undirected
AH11G01310	AH13G16750	0.162907	undirected
AH11G01310	AH13G54040	0.169783	undirected
AH11G01310	AH14G04110	0.165128	undirected
AH11G01310	AH14G23560	0.15443	undirected
AH11G01310	AH14G43140	0.172208	undirected
AH11G01310	AH16G13420	0.153676	undirected
AH11G01310	AH16G29570	0.17736	undirected
AH11G01310	AH17G28320	0.184568	undirected
AH11G01310	AH18G00130	0.156541	undirected
AH11G01310	AH18G01690	0.152748	undirected
AH11G01310	AH18G30790	0.176118	undirected
AH11G01310	AH19G36150	0.177286	undirected
AH11G01310	AH20G33740	0.152097	undirected
AH11G02630	AH16G29570	0.156254	undirected
AH11G03890	AH16G29570	0.177955	undirected
AH11G04450	AH16G29570	0.200017	undirected
AH11G04450	AH18G30790	0.201716	undirected
AH11G04450	AH19G39560	0.160717	undirected
AH11G05480	AH16G29570	0.158145	undirected
AH11G08960	AH16G29570	0.171884	undirected
AH11G08960	AH18G30790	0.152013	undirected
AH11G09990	AH16G29570	0.154722	undirected
AH11G11670	AH16G29570	0.150263	undirected
AH11G13430	AH16G29570	0.158594	undirected
AH11G16640	AH16G29570	0.185192	undirected
AH11G27170	AH16G29570	0.167831	undirected
AH11G28220	AH13G04450	0.17183	undirected
AH11G28220	AH13G20740	0.170884	undirected
AH11G28220	AH13G36200	0.160065	undirected
AH11G28220	AH15G00270	0.154568	undirected
AH11G28220	AH15G12290	0.156005	undirected
AH11G28220	AH16G29570	0.185344	undirected
AH11G28220	AH18G09750	0.176684	undirected
AH11G30070	AH16G29570	0.180735	undirected
AH11G30070	AH18G30790	0.165278	undirected
AH11G30070	AH19G39560	0.163699	undirected
AH11G32220	AH16G29570	0.160374	undirected
AH11G33970	AH13G04450	0.168837	undirected
AH11G33970	AH13G20740	0.17063	undirected
AH11G33970	AH13G58330	0.168875	undirected
AH11G33970	AH15G00270	0.150398	undirected
AH11G33970	AH15G12290	0.160188	undirected
AH11G33970	AH16G29570	0.184196	undirected
AH11G33970	AH18G09750	0.169313	undirected
AH11G33970	AH19G39560	0.155087	undirected
AH11G34700	AH16G29570	0.170086	undirected
AH11G34700	AH20G32350	0.158373	undirected
AH11G36460	AH16G29570	0.206953	undirected
AH11G36460	AH18G30790	0.156089	undirected
AH11G36460	AH19G39560	0.152499	undirected
AH12G03990	AH16G29570	0.186974	undirected
AH12G03990	AH18G30790	0.153599	undirected
AH12G04800	AH16G29570	0.193082	undirected
AH12G04800	AH18G30790	0.210187	undirected
AH12G04800	AH19G39560	0.15372	undirected
AH12G05920	AH16G29570	0.175259	undirected
AH12G05920	AH18G30790	0.181222	undirected
AH12G06350	AH16G29570	0.187684	undirected
AH12G06470	AH16G29570	0.204115	undirected
AH12G06470	AH18G30790	0.150852	undirected
AH12G06840	AH16G29570	0.171621	undirected
AH12G06860	AH13G04450	0.154771	undirected
AH12G06860	AH13G58330	0.151954	undirected
AH12G06860	AH16G29570	0.18699	undirected
AH12G06860	AH18G09750	0.159719	undirected
AH12G06860	AH19G39560	0.15223	undirected
AH12G07250	AH16G29570	0.169978	undirected
AH12G07250	AH19G39560	0.155632	undirected
AH12G08100	AH16G29570	0.178781	undirected
AH12G08100	AH18G30790	0.168444	undirected
AH12G08770	AH16G29570	0.192324	undirected
AH12G08770	AH18G30790	0.166771	undirected
AH12G08770	AH19G39560	0.157688	undirected
AH12G10430	AH16G29570	0.173033	undirected
AH12G10440	AH16G29570	0.194435	undirected
AH12G10440	AH19G39560	0.153315	undirected
AH12G12790	AH16G29570	0.152876	undirected
AH12G12790	AH18G30790	0.162255	undirected
AH12G14210	AH16G29570	0.181773	undirected
AH12G16130	AH16G29570	0.197231	undirected
AH12G16130	AH18G30790	0.163487	undirected
AH12G18090	AH16G29570	0.171291	undirected
AH12G18420	AH16G29570	0.171158	undirected
AH12G19310	AH18G30790	0.180744	undirected
AH12G21030	AH16G29570	0.18819	undirected
AH12G23620	AH16G29570	0.155363	undirected
AH12G29070	AH16G29570	0.176904	undirected
AH12G29070	AH19G39560	0.172803	undirected
AH12G29090	AH16G29570	0.179047	undirected
AH12G29090	AH19G39560	0.169373	undirected
AH12G30740	AH13G04450	0.194947	undirected
AH12G30740	AH13G20740	0.166988	undirected
AH12G30740	AH13G58330	0.175321	undirected
AH12G30740	AH15G00270	0.151681	undirected
AH12G30740	AH15G12290	0.192029	undirected
AH12G30740	AH15G13480	0.160281	undirected
AH12G30740	AH16G29570	0.197204	undirected
AH12G30740	AH18G01910	0.203295	undirected
AH12G30740	AH18G09750	0.171689	undirected
AH12G30740	AH18G30790	0.164585	undirected
AH12G30740	AH19G39560	0.193828	undirected
AH12G30740	AH20G32350	0.173983	undirected
AH12G34810	AH16G29570	0.183459	undirected
AH12G36050	AH16G29570	0.1904	undirected
AH12G36050	AH18G30790	0.153302	undirected
AH12G36050	AH19G39560	0.163928	undirected
AH12G37690	AH16G29570	0.159486	undirected
AH13G00150	AH13G58330	0.163909	undirected
AH13G00150	AH15G00270	0.162424	undirected
AH13G00150	AH15G13480	0.159054	undirected
AH13G00150	AH16G29570	0.203673	undirected
AH13G00150	AH18G30790	0.198	undirected
AH13G00150	AH19G39560	0.161561	undirected
AH13G03620	AH16G29570	0.169677	undirected
AH13G04450	AH13G41790	0.187142	undirected
AH13G04450	AH13G54040	0.15861	undirected
AH13G04450	AH13G54270	0.163436	undirected
AH13G04450	AH14G19850	0.170547	undirected
AH13G04450	AH14G23560	0.171832	undirected
AH13G04450	AH16G18160	0.157046	undirected
AH13G04450	AH16G29570	0.188313	undirected
AH13G04450	AH16G32210	0.181769	undirected
AH13G04450	AH20G33740	0.199151	undirected
AH13G05590	AH16G29570	0.151117	undirected
AH13G05900	AH16G29570	0.195315	undirected
AH13G05900	AH18G30790	0.15643	undirected
AH13G05900	AH19G39560	0.15757	undirected
AH13G07710	AH16G29570	0.151893	undirected
AH13G11030	AH16G29570	0.180465	undirected
AH13G11030	AH19G39560	0.152159	undirected
AH13G11470	AH16G29570	0.195735	undirected
AH13G11470	AH18G30790	0.166895	undirected
AH13G11470	AH19G39560	0.158992	undirected
AH13G12770	AH16G29570	0.174221	undirected
AH13G13150	AH18G30790	0.161203	undirected
AH13G14110	AH16G29570	0.191171	undirected
AH13G14110	AH18G30790	0.164997	undirected
AH13G15660	AH16G29570	0.163299	undirected
AH13G16750	AH13G20740	0.153772	undirected
AH13G16750	AH15G00270	0.167519	undirected
AH13G16750	AH15G13480	0.151952	undirected
AH13G16750	AH16G29570	0.204726	undirected
AH13G16750	AH18G09750	0.158253	undirected
AH13G16750	AH18G30790	0.183887	undirected
AH13G16750	AH19G39560	0.161456	undirected
AH13G18250	AH16G29570	0.172497	undirected
AH13G18580	AH18G30790	0.170392	undirected
AH13G18960	AH16G29570	0.159623	undirected
AH13G20740	AH13G41790	0.167136	undirected
AH13G20740	AH13G54040	0.171447	undirected
AH13G20740	AH13G54270	0.154425	undirected
AH13G20740	AH14G15590	0.16389	undirected
AH13G20740	AH14G19850	0.162555	undirected
AH13G20740	AH14G23560	0.158623	undirected
AH13G20740	AH14G43140	0.163848	undirected
AH13G20740	AH16G29570	0.192765	undirected
AH13G20740	AH16G32210	0.174731	undirected
AH13G20740	AH18G00130	0.159319	undirected
AH13G20740	AH18G11210	0.150781	undirected
AH13G20740	AH18G30790	0.158266	undirected
AH13G20740	AH19G36150	0.157977	undirected
AH13G20740	AH20G33740	0.199201	undirected
AH13G21780	AH16G29570	0.185497	undirected
AH13G21780	AH18G30790	0.199302	undirected
AH13G21780	AH19G39560	0.152175	undirected
AH13G27060	AH16G29570	0.171351	undirected
AH13G27060	AH18G30790	0.175387	undirected
AH13G27460	AH16G29570	0.196104	undirected
AH13G27460	AH18G30790	0.194066	undirected
AH13G27460	AH19G39560	0.151335	undirected
AH13G27560	AH16G29570	0.179086	undirected
AH13G27560	AH19G39560	0.154242	undirected
AH13G28280	AH16G29570	0.163132	undirected
AH13G31240	AH16G29570	0.160159	undirected
AH13G33480	AH16G29570	0.188989	undirected
AH13G33480	AH18G30790	0.160234	undirected
AH13G35190	AH18G30790	0.185324	undirected
AH13G36200	AH13G41790	0.154081	undirected
AH13G36200	AH20G33740	0.155801	undirected
AH13G41090	AH16G29570	0.159503	undirected
AH13G41090	AH18G30790	0.172078	undirected
AH13G41790	AH15G12290	0.170753	undirected
AH13G41790	AH16G29570	0.178612	undirected
AH13G41790	AH18G01910	0.172761	undirected
AH13G41790	AH18G09750	0.178265	undirected
AH13G41790	AH19G39560	0.166626	undirected
AH13G41790	AH20G32350	0.176177	undirected
AH13G43020	AH16G29570	0.174884	undirected
AH13G45510	AH16G29570	0.191612	undirected
AH13G45510	AH18G30790	0.181986	undirected
AH13G46330	AH16G29570	0.1618	undirected
AH13G46330	AH18G30790	0.175544	undirected
AH13G48190	AH16G29570	0.180427	undirected
AH13G50550	AH16G29570	0.201643	undirected
AH13G50550	AH18G09750	0.15727	undirected
AH13G50550	AH18G30790	0.152087	undirected
AH13G50550	AH19G39560	0.162671	undirected
AH13G51530	AH18G30790	0.164416	undirected
AH13G51840	AH16G29570	0.165519	undirected
AH13G51840	AH18G30790	0.155594	undirected
AH13G52580	AH16G29570	0.193203	undirected
AH13G52580	AH19G39560	0.155407	undirected
AH13G53080	AH18G30790	0.158179	undirected
AH13G53600	AH16G29570	0.155649	undirected
AH13G53770	AH16G29570	0.154275	undirected
AH13G54040	AH13G58330	0.192398	undirected
AH13G54040	AH15G00270	0.173693	undirected
AH13G54040	AH15G12290	0.174844	undirected
AH13G54040	AH15G13480	0.195004	undirected
AH13G54040	AH16G29570	0.184896	undirected
AH13G54040	AH18G01910	0.155156	undirected
AH13G54040	AH18G09750	0.158071	undirected
AH13G54040	AH18G30790	0.181463	undirected
AH13G54040	AH19G39560	0.175472	undirected
AH13G54270	AH13G58330	0.15914	undirected
AH13G54270	AH15G00270	0.165941	undirected
AH13G54270	AH15G12290	0.151842	undirected
AH13G54270	AH15G13480	0.153345	undirected
AH13G54270	AH16G29570	0.174612	undirected
AH13G54270	AH18G09750	0.161655	undirected
AH13G54270	AH18G30790	0.161193	undirected
AH13G54270	AH19G39560	0.155748	undirected
AH13G55600	AH16G29570	0.169433	undirected
AH13G55600	AH18G30790	0.156399	undirected
AH13G56640	AH16G29570	0.178562	undirected
AH13G57830	AH16G29570	0.188627	undirected
AH13G57830	AH18G30790	0.169942	undirected
AH13G58330	AH14G04110	0.160805	undirected
AH13G58330	AH14G15590	0.150234	undirected
AH13G58330	AH14G23560	0.151665	undirected
AH13G58330	AH14G43140	0.159027	undirected
AH13G58330	AH16G13420	0.151285	undirected
AH13G58330	AH16G29570	0.193994	undirected
AH13G58330	AH17G28320	0.168389	undirected
AH13G58330	AH18G01690	0.15015	undirected
AH13G58330	AH18G30790	0.190067	undirected
AH13G58330	AH19G36150	0.152774	undirected
AH13G58330	AH19G39560	0.152487	undirected
AH13G58330	AH20G33650	0.154514	undirected
AH13G58330	AH20G33740	0.177029	undirected
AH13G58420	AH16G29570	0.167104	undirected
AH13G58500	AH16G29570	0.164514	undirected
AH14G00400	AH16G29570	0.189093	undirected
AH14G02770	AH16G29570	0.150411	undirected
AH14G03290	AH16G29570	0.17348	undirected
AH14G03940	AH16G29570	0.175912	undirected
AH14G03940	AH18G30790	0.157343	undirected
AH14G04110	AH15G00270	0.150616	undirected
AH14G04110	AH15G13480	0.180308	undirected
AH14G04110	AH16G29570	0.190678	undirected
AH14G04110	AH18G30790	0.194162	undirected
AH14G04110	AH19G39560	0.156076	undirected
AH14G07780	AH16G29570	0.179497	undirected
AH14G07780	AH18G30790	0.163308	undirected
AH14G12550	AH18G30790	0.156966	undirected
AH14G13860	AH16G29570	0.16519	undirected
AH14G14420	AH16G29570	0.166273	undirected
AH14G15590	AH15G00270	0.156467	undirected
AH14G15590	AH16G29570	0.195006	undirected
AH14G15590	AH18G09750	0.157465	undirected
AH14G15590	AH18G30790	0.170863	undirected
AH14G15590	AH19G39560	0.161224	undirected
AH14G19850	AH15G12290	0.154114	undirected
AH14G19850	AH16G29570	0.186372	undirected
AH14G19850	AH18G01910	0.153131	undirected
AH14G19850	AH18G09750	0.168305	undirected
AH14G19850	AH20G32350	0.172764	undirected
AH14G20590	AH18G30790	0.16252	undirected
AH14G23560	AH15G00270	0.153013	undirected
AH14G23560	AH15G12290	0.155463	undirected
AH14G23560	AH15G13480	0.15254	undirected
AH14G23560	AH16G29570	0.197117	undirected
AH14G23560	AH18G01910	0.169333	undirected
AH14G23560	AH18G09750	0.182442	undirected
AH14G23560	AH19G39560	0.16143	undirected
AH14G23560	AH20G32350	0.165721	undirected
AH14G23950	AH16G29570	0.176524	undirected
AH14G23950	AH18G30790	0.164577	undirected
AH14G23960	AH16G29570	0.180104	undirected
AH14G23960	AH18G30790	0.170438	undirected
AH14G29700	AH16G29570	0.16554	undirected
AH14G35210	AH16G29570	0.186043	undirected
AH14G35210	AH18G30790	0.189317	undirected
AH14G35210	AH19G39560	0.160824	undirected
AH14G35270	AH15G12290	0.152114	undirected
AH14G35270	AH16G29570	0.163443	undirected
AH14G35270	AH18G01910	0.168373	undirected
AH14G35270	AH19G39560	0.1602	undirected
AH14G35270	AH20G32350	0.153476	undirected
AH14G35490	AH16G29570	0.162427	undirected
AH14G37250	AH16G29570	0.183102	undirected
AH14G37250	AH18G30790	0.189636	undirected
AH14G37730	AH18G30790	0.174843	undirected
AH14G39010	AH16G29570	0.177368	undirected
AH14G39010	AH18G30790	0.202572	undirected
AH14G39120	AH18G30790	0.163206	undirected
AH14G39660	AH16G29570	0.187953	undirected
AH14G39660	AH18G30790	0.183839	undirected
AH14G39660	AH19G39560	0.152883	undirected
AH14G40080	AH16G29570	0.172119	undirected
AH14G40080	AH18G30790	0.151436	undirected
AH14G40090	AH18G30790	0.166857	undirected
AH14G40520	AH16G29570	0.167442	undirected
AH14G41000	AH18G30790	0.179783	undirected
AH14G43140	AH15G00270	0.180169	undirected
AH14G43140	AH15G13480	0.154634	undirected
AH14G43140	AH16G29570	0.20018	undirected
AH14G43140	AH18G09750	0.161582	undirected
AH14G43140	AH18G30790	0.190832	undirected
AH14G43140	AH19G39560	0.158925	undirected
AH14G43810	AH16G29570	0.180671	undirected
AH14G43810	AH19G39560	0.169965	undirected
AH14G44070	AH16G29570	0.173843	undirected
AH14G44070	AH19G39560	0.156264	undirected
AH14G44340	AH18G30790	0.177629	undirected
AH14G44800	AH16G29570	0.176452	undirected
AH14G44800	AH18G01910	0.165289	undirected
AH14G44800	AH19G39560	0.158267	undirected
AH14G44800	AH20G32350	0.158317	undirected
AH15G00270	AH16G13420	0.160528	undirected
AH15G00270	AH16G29570	0.193271	undirected
AH15G00270	AH17G28320	0.181418	undirected
AH15G00270	AH18G00130	0.166537	undirected
AH15G00270	AH18G30790	0.199564	undirected
AH15G00270	AH19G36150	0.165165	undirected
AH15G00270	AH20G33740	0.165749	undirected
AH15G00380	AH16G29570	0.158651	undirected
AH15G02510	AH16G29570	0.155373	undirected
AH15G03960	AH16G29570	0.158518	undirected
AH15G07350	AH16G29570	0.154245	undirected
AH15G07350	AH18G30790	0.173585	undirected
AH15G07650	AH16G29570	0.152254	undirected
AH15G07650	AH19G39560	0.161947	undirected
AH15G08960	AH18G30790	0.163876	undirected
AH15G10710	AH18G30790	0.153202	undirected
AH15G11480	AH16G29570	0.184061	undirected
AH15G12290	AH16G29570	0.182514	undirected
AH15G12290	AH16G32210	0.153256	undirected
AH15G12290	AH18G30790	0.153429	undirected
AH15G12290	AH19G39560	0.154496	undirected
AH15G12290	AH20G33740	0.182365	undirected
AH15G13480	AH15G24830	0.156252	undirected
AH15G13480	AH16G13420	0.1699	undirected
AH15G13480	AH16G29570	0.17865	undirected
AH15G13480	AH17G28320	0.186464	undirected
AH15G13480	AH18G01690	0.168061	undirected
AH15G13480	AH18G30790	0.196611	undirected
AH15G13480	AH19G36150	0.169074	undirected
AH15G13480	AH19G39560	0.163361	undirected
AH15G13480	AH20G33740	0.15463	undirected
AH15G15800	AH16G29570	0.168253	undirected
AH15G16570	AH16G29570	0.173578	undirected
AH15G16570	AH19G39560	0.150325	undirected
AH15G19430	AH16G29570	0.169603	undirected
AH15G19930	AH16G29570	0.159082	undirected
[truncated: 217 more rows]
