# Supplementary material for: Identification of Key Gene Networks and Deciphering Transcriptional Regulators Associated With Peanut Embryo Abortion Mediated by Calcium Deficiency
Source: Front Plant Sci. 2022 Mar 21;13:814015. doi: 10.3389/fpls.2022.814015 (PMC8978587; doi:10.3389/fpls.2022.814015)
Supplement: Supplementary file 14 [file Table_10.xlsx]

## Sheet: Sheet1
Supplementary Table 10 The expression of network co-expressed genes (edge weight >0.15) in the navajowhite2 module
GeneID	suf15_readcount	def15_readcount	log2FoldChange	pval	padj	suf20_readcount	def20_readcount	log2FoldChange	pval	padj	suf30_readcount	def30_readcount	log2FoldChange	pval	padj	Primary_mRNA_Function	Primary_mRNA_KEGG	Primary_mRNA_GO
AH12G06860	144.916	32.5904	-2.1545	3e-07	2.29e-05	164.862	17.5608	-3.2333	4.01e-17	1.84e-15	206.465	26.9328	-2.9399	2.64e-06	2.66e-05	(+)-neomenthol dehydrogenase	K15095:E1.1.1.208	NA
AH12G07250	210.512	69.4051	-1.6016	2.33e-05	0.00090204	229.955	34.9009	-2.7195	7.78e-13	2.18e-11	270.174	65.4052	-2.0459	0.00078661	0.0042389	(+)-neomenthol dehydrogenase	K15095:E1.1.1.208	NA
AH03G30620	9813.88	2327.18	-2.0762	2.77e-09	3.8e-07	12011.4	1472.9	-3.0273	9.54e-21	6.08e-19	17478.9	3246.05	-2.4289	8.33e-12	2.08e-10	11-beta-hydroxysteroid dehydrogenase 1B	K22418:HSD1	NA
AH17G08110	1066.32	213.539	-2.3199	1.1e-15	7.36e-13	1420.44	200.459	-2.8249	2.22e-29	2.87e-27	1545.93	379.3	-2.0273	1.45e-05	0.00012414	17.3 kDa class I heat shock protein	K13993:HSP20	NA
AH07G09210	505.484	92.1663	-2.4556	6.4e-16	4.48e-13	594.593	158.331	-1.908	1.54e-11	3.64e-10	762.235	238.232	-1.6782	0.00014016	0.00093446	17.3 kDa class I heat shock protein	K13993:HSP20	NA
AH17G08120	2217.5	328.403	-2.7552	1.49e-28	9.24e-25	2677.62	328.599	-3.0263	1.89e-30	2.69e-28	3304.38	497.663	-2.7313	5.02e-10	9.9e-09	18.2 kDa class I heat shock protein	K13993:HSP20	NA
AH07G09220	1050.12	251.332	-2.0623	4.4e-12	1.12e-09	1274.4	270.747	-2.2346	3.1e-10	6.04e-09	1648.39	413.763	-1.9942	9.39e-07	1.04e-05	18.2 kDa class I heat shock protein	K13993:HSP20	NA
AH13G57830	471.6	164.314	-1.521	3.18e-07	2.41e-05	368.619	127.322	-1.5332	0.0012586	0.0065124	659.487	172.699	-1.9325	4.35e-10	8.69e-09	2-keto-3-deoxy-L-rhamnonate aldolase	NA	GO:0003824
AH03G24800	1362.77	504.702	-1.4333	5.44e-13	1.67e-10	1554.31	310.812	-2.3216	8.51e-18	4.21e-16	2125.5	540.554	-1.9755	1e-07	1.35e-06	3-oxoacyl-[acyl-carrier-protein] synthase II, chloroplastic	K09458:fabF	NA
AH03G06570	246.377	112.573	-1.1293	0.00018557	0.0050852	257.349	120.428	-1.0966	0.00042958	0.0025414	413.352	139.641	-1.566	1.23e-07	1.63e-06	Alcohol dehydrogenase-like 1	K00121:frmA	GO:0055114,GO:0016491
AH08G02990	101.917	25.4101	-2.0024	0.00011619	0.0034678	58.626	6.59343	-3.1632	1.48e-05	0.00012588	208.713	10.2949	-4.3442	0.00055267	0.0031361	Allene oxide synthase, chloroplastic	K01723:AOS	GO:0005506,GO:0016705,GO:0020037,GO:0055114,GO:0004497
AH15G20060	1291.75	485.334	-1.4122	1.19e-08	1.38e-06	1356.27	471.042	-1.5255	3.48e-05	0.00027342	2381.98	701.634	-1.7633	1.9e-10	3.98e-09	Alpha-xylosidase 1	K15925:XYL1	GO:0004553,GO:0005975
AH06G27890	527.069	150.719	-1.806	1.85e-09	2.7e-07	533.995	116.679	-2.1916	0.0002988	0.0018459	737.529	167.117	-2.142	2.48e-06	2.5e-05	Amino acid permease 6	NA	NA
AH17G28760	1135.84	477.636	-1.2498	1.94e-06	0.00011138	1633.7	342.277	-2.2544	9.77e-13	2.71e-11	2258.56	622.831	-1.8584	2.95e-07	3.63e-06	Aminopeptidase M1	K08776:NPEPPS	GO:0006508,GO:0008237,GO:0008270
AH08G19390	249.384	48.9039	-2.3486	3.35e-08	3.37e-06	384.661	33.868	-3.5076	4.56e-21	2.99e-19	386.928	108.504	-1.8335	4.78e-10	9.49e-09	Anthocyanidin 3-O-glucoside 2''-O-glucosyltransferase	K22794:FG3	GO:0008152,GO:0016758
AH10G05050	52.1496	15.5379	-1.7476	0.00029146	0.0073404	63.6178	3.99324	-4.0167	1.57e-08	2.37e-07	84.7945	8.46643	-3.3302	2.22e-05	0.000182	Anthocyanidin 3-O-glucosyltransferase 2	NA	GO:0008152,GO:0016758
AH06G12440	396.666	180.592	-1.1341	0.00019009	0.0051837	434.939	147.898	-1.5541	2.01e-11	4.69e-10	704.092	158.887	-2.1477	1.88e-11	4.47e-10	AP-4 complex subunit mu	K12402:AP4M1	GO:0006886,GO:0016192,GO:0030131
AH16G01070	572.293	207.335	-1.4643	1.4e-07	1.18e-05	643.103	182.5	-1.8193	3.4e-12	8.75e-11	1000.72	242.924	-2.0424	1.95e-09	3.51e-08	AP-4 complex subunit mu	K12402:AP4M1	GO:0006886,GO:0016192,GO:0030131
AH01G30630	32.6823	5.60062	-2.543	0.00030771	0.0076371	35.1119	2.72608	-3.7233	0.0001223	0.00083202	35.1649	0.921877	-5.2911	2.12e-06	2.18e-05	Aspartic proteinase	K08245:E3.4.23.40	GO:0004190,GO:0006508,GO:0006629
AH01G28920	13010.5	5162.58	-1.3335	3.36e-07	2.51e-05	15644	3772.64	-2.0518	8.56e-21	5.49e-19	21642.3	6337.44	-1.7719	2.08e-08	3.17e-07	Aspartic proteinase A2	K08245:E3.4.23.40	GO:0004190,GO:0006508,GO:0006629
AH11G28220	15381.3	6975.1	-1.1409	4.65e-06	0.00023365	17712.5	5139.13	-1.7851	2.14e-18	1.12e-16	25030	8179.84	-1.6135	5.68e-08	8.08e-07	Aspartic proteinase A2	K08245:E3.4.23.40	GO:0004190,GO:0006508,GO:0006629
AH07G20480	62.2353	10.9426	-2.5139	3.08e-07	2.34e-05	47.5951	1.95014	-4.6138	5.77e-07	6.58e-06	73.7152	7.33471	-3.3384	0.00077293	0.0041794	Aspartyl protease aed3	NA	GO:0004190,GO:0006508
AH14G37250	302.677	98.9058	-1.6123	6.19e-06	0.00029467	253.488	42.2214	-2.5943	2.41e-08	3.53e-07	476.258	39.5852	-3.5887	9.98e-29	1.11e-26	ATP sulfurylase 2	K13811:PAPSS	GO:0000103,GO:0004781
AH14G43140	288.171	83.9213	-1.7787	2.41e-09	3.4e-07	314.095	33.0949	-3.2554	2.03e-16	8.56e-15	463.522	52.5067	-3.1444	1.06e-11	2.6e-10	ATP sulfurylase 2	K13811:PAPSS	GO:0000103,GO:0004781
AH12G29090	215.546	64.8327	-1.7324	1.06e-05	0.00046317	252.704	44.494	-2.5024	7.49e-07	8.35e-06	306	64.5329	-2.2458	4.62e-08	6.64e-07	ATP-dependent DNA helicase 2 subunit KU80	K10885:XRCC5	GO:0016817,GO:0003677,GO:0004003,GO:0006303,GO:0000723,GO:0003684,GO:0005634,GO:0006310,GO:0042162,GO:0043564
AH17G28320	105.268	26.8496	-1.9691	4.07e-07	2.94e-05	125.727	12.2598	-3.3557	1.09e-13	3.38e-12	157.433	14.8236	-3.4152	3.75e-08	5.45e-07	ATP-dependent zinc metalloprotease FTSH 11, chloroplastic/mitochondrial	NA	GO:0005524,GO:0004222,GO:0006508
AH13G58330	235.499	60.8783	-1.9529	2.33e-10	4.15e-08	192.955	35.2657	-2.4519	7.09e-10	1.31e-08	326.391	23.824	-3.7813	1.13e-12	3.2e-11	B3 domain-containing protein At3g18960	NA	GO:0003677
AH10G31620	656.469	252.54	-1.3781	1.87e-05	0.00074585	569.306	102.661	-2.4745	3.52e-11	7.85e-10	872.891	56.167	-3.9587	0.0012185	0.0062084	B3 domain-containing transcription factor VRN1	NA	GO:0003677
AH11G08880	160.469	60.2878	-1.4151	6.99e-05	0.0022981	194.794	52.6387	-1.8876	0.00012385	0.000841	296.704	113.087	-1.3911	0.00033067	0.0019926	BEL1-like homeodomain protein 2	NA	GO:0003677,GO:0006355
AH13G11470	304.13	75.154	-2.0152	4.96e-12	1.24e-09	284.644	69.3801	-2.0325	8.11e-06	7.35e-05	408.379	82.2543	-2.3103	2.13e-18	1.08e-16	Binding partner of ACD11 1	NA	GO:0003676
AH03G08880	623.351	255.038	-1.2889	5.83e-05	0.0019753	727.218	193.326	-1.9097	9.67e-17	4.24e-15	995.656	255.457	-1.9626	8.53e-08	1.17e-06	Binding partner of ACD11 1	NA	GO:0003676
AH14G44340	145.763	59.5578	-1.2928	0.00024678	0.0063992	149.774	51.3762	-1.5499	0.00083072	0.0045338	186.788	41.9368	-2.1569	0.00021197	0.0013466	Biotin carboxyl carrier protein of acetyl-CoA carboxylase 2, chloroplastic	K02160:accB	GO:0003989,GO:0006633,GO:0009317
AH06G04430	1697.62	575.241	-1.5613	8.39e-05	0.0026689	1836.98	423.344	-2.1159	2.56e-18	1.34e-16	2302.73	449.815	-2.3562	1.57e-10	3.31e-09	Calvin cycle protein CP12-2, chloroplastic	NA	NA
AH01G00870	178.079	48.6805	-1.8699	0.00010353	0.0031601	207.416	15.277	-3.7656	2.82e-13	8.37e-12	317.975	28.5301	-3.4823	1.16e-07	1.54e-06	CASP-like protein ARALYDRAFT_485429	NA	NA
AH07G05470	2483.24	900.779	-1.463	1.77e-05	0.00071268	3359.03	887.564	-1.9197	6.19e-07	7.01e-06	3912.12	1068.67	-1.8719	7.86e-15	2.85e-13	CBL-interacting serine/threonine-protein kinase 3	NA	GO:0004672,GO:0005524,GO:0006468,GO:0007165
AH08G17320	414.412	138.013	-1.5858	1.32e-05	0.00055404	467.041	90.1303	-2.3748	1.03e-07	1.35e-06	646.02	127.702	-2.3395	2.53e-05	0.00020482	Coumaroyl-CoA:anthocyanidin 3-O-glucoside-6''-O-coumaroyltransferase 1	NA	GO:0016747
AH20G32770	304.887	96.7681	-1.655	1.96e-09	2.86e-07	332.625	68.3213	-2.2775	6.47e-13	1.84e-11	423.101	130.492	-1.6964	2.2e-06	2.24e-05	CSC1-like protein HYP1	K21989:TMEM63	GO:0016020
AH10G25330	249.959	99.4982	-1.3287	6.35e-06	0.00030174	277.746	68.0308	-2.0267	5.48e-09	8.94e-08	363.45	124.955	-1.5391	2.37e-07	2.98e-06	CSC1-like protein HYP1	K21989:TMEM63	GO:0016020
AH13G31240	97.324	39.7707	-1.2916	0.00024195	0.0063033	126.894	37.7301	-1.7481	6e-05	0.00044182	169.554	42.7564	-1.9886	0.00067304	0.0037083	Cytidine deaminase 1	K01489:cdd	GO:0004126,GO:0008270,GO:0009972
AH15G21670	428.732	142.772	-1.5865	1.42e-05	0.00058881	467.037	67.1429	-2.799	3.85e-25	3.49e-23	589.437	94.8801	-2.6368	1.67e-11	4e-10	Cytochrome P450 82A1 (Fragment)	NA	GO:0005506,GO:0016705,GO:0020037,GO:0055114
AH08G20420	163.761	21.7738	-2.9071	7.69e-07	5.02e-05	124.301	6.11635	-4.3405	8.87e-15	3.07e-13	393.221	2.45834	-7.3311	1.04e-05	9.25e-05	Dehydration-responsive protein RD22	NA	NA
AH08G10550	78.7879	21.21	-1.895	1.99e-06	0.0001137	62.1165	6.00925	-3.3818	0.00059535	0.0033904	115.271	6.94528	-4.0632	2.02e-09	3.63e-08	Endoglucanase 24	K01179:E3.2.1.4	GO:0004553,GO:0005975
AH17G34440	369.503	152.515	-1.2758	0.00020145	0.0054299	388.644	140.141	-1.4697	1.93e-05	0.00016102	498.685	143.817	-1.793	4.04e-09	6.94e-08	ER membrane protein complex subunit 3	NA	GO:0016020
AH08G10570	7916.27	1475.21	-2.4238	8.05e-17	6.73e-14	8846.82	525.727	-4.0722	3.84e-25	3.49e-23	11981.4	1496.51	-3.0011	0.0019104	0.009137	Ethylene-responsive transcription factor RAP2-1	K09286:EREBP	GO:0003700,GO:0006355
AH08G30770	3963.2	928.211	-2.0942	1.43e-14	7.07e-12	3699.45	835.275	-2.147	4.36e-06	4.18e-05	6819.9	1025.74	-2.7332	1.04e-13	3.35e-12	Expansin-A1	NA	GO:0009664,GO:0005576
AH13G00150	6124.82	1399.6	-2.1297	1.88e-21	3e-18	5793.14	745.803	-2.9578	3.52e-10	6.79e-09	8651.24	665.73	-3.7001	8.4e-14	2.74e-12	Expansin-A15	NA	GO:0005576,GO:0009664
AH16G00640	621.678	307.906	-1.0136	1.7e-05	0.00068902	771.596	252.08	-1.6147	2.05e-08	3.04e-07	1099.44	386.057	-1.5098	1.28e-10	2.74e-09	Filament-like plant protein 4	NA	NA
AH10G15060	207.949	59.1963	-1.8111	1.73e-05	0.00069809	240.074	33.9332	-2.8182	1.66e-13	5.07e-12	405.253	65.0323	-2.641	1.12e-05	9.81e-05	Filament-like plant protein 7	NA	NA
AH20G19690	420.489	207.423	-1.0201	0.0001627	0.0045656	507.985	141.729	-1.8444	7.99e-14	2.52e-12	724.457	195.977	-1.8861	3.59e-09	6.22e-08	Filament-like plant protein 7	NA	NA
AH09G31820	1858.37	542.755	-1.7755	3.82e-10	6.44e-08	2039.54	376.256	-2.4398	4.66e-26	4.64e-24	3007.98	606.38	-2.3106	7.94e-09	1.3e-07	Formate--tetrahydrofolate ligase	K01938:fhs	GO:0004329,GO:0005524
AH19G36150	1454.97	428.507	-1.7636	4.26e-13	1.35e-10	1594.93	319.895	-2.3196	3.45e-20	2.09e-18	2226.78	452.303	-2.2998	2.99e-08	4.43e-07	Formate--tetrahydrofolate ligase	K01938:fhs	GO:0004329,GO:0005524
AH11G34030	410.141	147.927	-1.4699	3.85e-08	3.84e-06	544.543	134.074	-2.0194	9.78e-11	2.05e-09	624.044	240.741	-1.3734	0.00045667	0.0026489	Formin-like protein 13	NA	NA
AH09G34760	50.0026	8.73369	-2.5196	1.69e-06	9.81e-05	69.12	1.80486	-5.1828	1.54e-09	2.72e-08	108.115	1.78329	-5.9295	1.32e-15	5.2e-14	Galactose-binding lectin	NA	GO:0030246
AH07G09090	111.361	30.654	-1.8589	4.42e-07	3.16e-05	129.259	24.8994	-2.3856	0.00084707	0.0046117	149.619	28.0803	-2.4182	6.44e-09	1.07e-07	Glucan endo-1,3-beta-glucosidase 7	NA	GO:0004553,GO:0005975
AH07G22970	126.354	21.9156	-2.5288	7.38e-05	0.0024052	201.562	10.7615	-4.2306	7.57e-17	3.37e-15	298.738	20.8751	-3.8424	6.12e-08	8.63e-07	Glutathione S-transferase 3	K00799:GST	GO:0005515
AH13G41790	1407.2	448.338	-1.6499	5.38e-07	3.74e-05	1567.32	241.337	-2.698	2.2e-24	1.89e-22	2182.51	509.898	-2.0978	1.34e-08	2.11e-07	Glutathione S-transferase DHAR3, chloroplastic	K21888:DHAR	GO:0005515
AH05G10340	401.879	140.437	-1.5167	4.73e-06	0.0002361	399.174	107.228	-1.8988	1.45e-08	2.21e-07	423.641	92.0996	-2.2037	3.23e-12	8.53e-11	Glutathione S-transferase U18	K00799:GST	GO:0005515
AH19G13100	906.055	292.807	-1.6295	6.46e-07	4.3e-05	1326.77	283.639	-2.2252	2.69e-11	6.13e-10	1464.85	350.487	-2.0635	8.89e-08	1.21e-06	Glycerol-3-phosphate dehydrogenase [NAD(+)]	K00006:GPD1	GO:0016616,GO:0046168,GO:0051287,GO:0055114,GO:0004367,GO:0006072,GO:0009331,GO:0005975
AH09G10050	681.73	197.229	-1.7889	1.82e-08	2e-06	936.466	267.498	-1.807	1.02e-13	3.18e-12	1136.99	342.431	-1.7315	4.2e-05	0.00032127	Glycerol-3-phosphate dehydrogenase [NAD(+)]	K00006:GPD1	GO:0016616,GO:0046168,GO:0051287,GO:0055114,GO:0004367,GO:0005975,GO:0006072,GO:0009331
AH08G09950	409.075	58.7114	-2.7995	1.67e-08	1.85e-06	540.039	27.4857	-4.286	3.5e-25	3.2e-23	754.905	60.2616	-3.6476	0.00024129	0.0015079	Heptahelical transmembrane protein 4	K07297:ADIPOR	GO:0016021
AH17G34430	282.19	56.7565	-2.3128	2.55e-14	1.16e-11	354.474	45.1618	-2.9636	4.07e-09	6.77e-08	470.844	109.335	-2.1066	2.93e-07	3.61e-06	Heptahelical transmembrane protein 4	K07297:ADIPOR	GO:0016021
AH19G16730	116.348	8.28363	-3.8061	2.01e-07	1.62e-05	123.865	1.79132	-6.0269	6.58e-13	1.86e-11	234.641	7.83654	-4.9071	2.55e-05	0.00020591	High mobility group B protein 10	NA	GO:0003677
AH09G12830	94.1079	15.2319	-2.6261	4.14e-06	0.00021254	96.8608	3.17082	-4.9196	2.8e-08	4.05e-07	151.828	11.4372	-3.7231	1.42e-14	5.04e-13	High mobility group B protein 10	NA	GO:0003677
AH20G22480	248.293	61.8465	-2.0053	0.00022499	0.0059442	471.348	64.9985	-2.8589	2.01e-08	2.99e-07	410.017	97.2334	-2.0763	1.69e-05	0.00014302	HMA domain-containing protein	NA	GO:0030001,GO:0046872
AH12G06350	38.1266	6.2304	-2.6121	9.59e-05	0.0029651	31.5612	1.01478	-5.0052	1.83e-05	0.00015291	76.5051	4.51755	-4.0954	8.63e-10	1.64e-08	Hydroquinone glucosyltransferase	K08237:E2.4.1.218	GO:0008152,GO:0016758
AH02G05440	24.603	4.04448	-2.6028	0.0003616	0.0086738	32.0491	1.80486	-4.089	8.28e-05	0.0005896	33.9747	3.02701	-3.5013	4.57e-05	0.00034681	Hydroquinone glucosyltransferase	K08237:E2.4.1.218	GO:0005509,GO:0008152,GO:0016758
AH01G31020	1135.91	410.431	-1.4686	2.52e-10	4.41e-08	1412.06	268.682	-2.3919	8.56e-23	6.41e-21	1677.02	400.676	-2.0656	3.68e-07	4.45e-06	Importin beta-like SAD2 homolog	NA	NA
AH09G21250	127.193	42.4014	-1.5862	0.000208	0.0055715	192.186	43.297	-2.145	2.13e-05	0.00017583	227.604	49.9815	-2.1869	9.52e-06	8.49e-05	Inorganic phosphate transporter 1-4	K08176:PHO84	GO:0016021,GO:0022857,GO:0055085
AH13G43020	41.4392	7.76687	-2.4179	0.00011098	0.0033367	33.0813	4.78332	-2.7793	0.0001879	0.0012221	87.1586	7.19771	-3.6026	1.66e-09	3.01e-08	Inorganic phosphate transporter 2-1, chloroplastic	K14640:SLC20A	GO:0005315,GO:0006817,GO:0016020
AH04G10310	343.856	165.894	-1.0518	0.00012787	0.0037477	319.647	140.51	-1.1853	7.5e-06	6.84e-05	460.756	138.299	-1.735	7.39e-12	1.86e-10	Kinesin-like protein (Fragment)	K10393:KIF2_24	GO:0003777,GO:0005524,GO:0007018,GO:0008017
AH05G26920	1781.29	871.769	-1.0309	8.6e-05	0.0027239	2129.89	732.556	-1.5394	6.6e-12	1.63e-10	2543.84	822.381	-1.6289	3.41e-07	4.15e-06	Lipase member M	NA	GO:0006629
AH04G00930	56.342	14.5215	-1.9524	0.00010813	0.0032736	80.2713	8.80889	-3.2087	5.42e-06	5.1e-05	80.2428	12.0629	-2.7379	4.66e-05	0.00035311	Methionine gamma-lyase	K01761:E4.4.1.11	GO:0030170
AH04G11210	1551.18	571.16	-1.4413	2.71e-08	2.81e-06	1684.94	597.909	-1.4941	8.07e-10	1.48e-08	2246.59	768.393	-1.5481	3.02e-05	0.00023998	Mitochondrial amidoxime reducing component 2	NA	GO:0003824,GO:0030151,GO:0030170
AH05G01650	1186.9	546.992	-1.1175	3.05e-07	2.32e-05	1309.27	418.91	-1.6427	1.05e-10	2.18e-09	1738.81	505.478	-1.7821	4.18e-12	1.09e-10	MORC family CW-type zinc finger protein 3	NA	GO:0008270
AH15G13480	98.5407	33.0058	-1.5794	0.0001969	0.0053407	106.679	25.5544	-2.0705	9.69e-06	8.63e-05	129.345	23.8081	-2.4408	2.92e-09	5.13e-08	Myb-related protein B	K09422:MYBP	NA
AH11G33970	579.675	118.4	-2.291	1.51e-06	8.95e-05	585.446	44.5581	-3.7173	8.05e-18	3.99e-16	905.308	65.88	-3.7824	6.93e-12	1.75e-10	NADP-dependent glyceraldehyde-3-phosphate dehydrogenase	K00131:gapN	GO:0008152,GO:0016491,GO:0055114
AH20G33740	21939.2	5245.06	-2.0645	2.24e-12	5.99e-10	21720.8	2518.51	-3.1083	4.6e-22	3.23e-20	33110.2	5688.73	-2.5411	5.73e-08	8.14e-07	Oleosin 1	NA	GO:0012511,GO:0016021
AH10G26080	14012.8	4423.86	-1.6633	1.04e-07	8.95e-06	14689	2518.89	-2.5437	2.5e-20	1.53e-18	21311.2	4343.16	-2.2948	1.18e-07	1.58e-06	Oleosin 1	NA	GO:0012511,GO:0016021
AH01G32400	345.266	131.223	-1.3946	9.27e-06	0.0004135	342.26	81.2816	-2.0707	8.81e-06	7.92e-05	593.223	155.099	-1.9358	6.45e-07	7.4e-06	Oleosin 16 kDa	NA	GO:0012511,GO:0016021
AH16G32210	48786.5	8199.38	-2.5729	7.48e-14	3.06e-11	50011.5	3772.88	-3.7284	2.47e-17	1.16e-15	77265.6	11506.9	-2.7473	1.94e-08	2.97e-07	Oleosin 5	NA	GO:0012511,GO:0016021
AH14G19850	1014.73	256.769	-1.9822	1.51e-10	2.79e-08	1018.87	155.138	-2.7154	1.17e-33	2.12e-31	1566.3	271.787	-2.5272	2.38e-07	2.99e-06	Oleoyl-acyl carrier protein thioesterase 1, chloroplastic	K10782:FATA	GO:0006633,GO:0016790
AH04G15910	778.951	227.891	-1.7731	8.72e-12	2.05e-09	800.785	139.582	-2.5203	2.65e-30	3.72e-28	1121.39	215.13	-2.3825	5.61e-11	1.26e-09	Oleoyl-acyl carrier protein thioesterase 1, chloroplastic	K10782:FATA	GO:0006633,GO:0016790
AH18G12060	105.046	23.9645	-2.1332	4.57e-06	0.00023079	107.745	26.8809	-2.0031	8.99e-07	9.85e-06	145.856	44.4931	-1.7133	3.56e-05	0.00027761	Organic cation/carnitine transporter 4	K08202:SLC22A4_5	GO:0016021,GO:0022857,GO:0055085
AH14G10940	471.89	192.688	-1.292	0.00016114	0.004524	461.793	135.058	-1.7754	2.19e-12	5.79e-11	502.857	123.262	-2.0298	1.21e-07	1.61e-06	Outer envelope pore protein 16-2, chloroplastic	NA	NA
AH08G28400	285.788	99.1944	-1.5268	0.00038437	0.0091613	361.803	33.5233	-3.4392	8.18e-15	2.84e-13	425.99	45.9627	-3.2136	1.8e-15	7.01e-14	Pentatricopeptide repeat-containing protein At5g21222	K17710:PTCD1	NA
AH20G09010	34.7139	4.33139	-2.9996	4.37e-05	0.0015412	44.6076	7.46292	-2.5811	0.00012788	0.0008653	49.3963	11.2822	-2.1307	2.58e-05	0.00020823	Peroxidase 43	K00430:E1.11.1.7	GO:0004601,GO:0006979,GO:0020037,GO:0055114
AH13G13150	128.499	46.7217	-1.4586	8.68e-05	0.0027418	104.693	24.1795	-2.1178	3.79e-05	0.0002946	148.434	33.2446	-2.1623	9.3e-06	8.31e-05	Pheophytinase, chloroplastic	NA	NA
AH19G02270	429.132	128.102	-1.7434	2.92e-08	3e-06	394.254	146.094	-1.4352	6.3e-08	8.58e-07	623.203	109.296	-2.5117	6.05e-19	3.23e-17	Phosphatidylcholine:diacylglycerol cholinephosphotransferase 1	NA	NA
AH13G18580	956.952	458.027	-1.063	8.09e-05	0.0025984	926.245	289.938	-1.6771	9.43e-05	0.00066175	1355.25	314.224	-2.1089	1.11e-13	3.57e-12	Phosphoenolpyruvate carboxylase, housekeeping isozyme	K01595:ppc	GO:0006099,GO:0008964,GO:0015977
AH16G01430	192.77	54.5066	-1.8214	7.61e-05	0.0024684	186.109	46.3678	-2.0023	3.08e-05	0.00024476	459.306	42.3988	-3.4375	4.42e-22	3.02e-20	Phospholipase A1-Igamma2, chloroplastic	NA	GO:0006629
AH20G07650	36.1129	6.48214	-2.475	3.39e-05	0.0012465	44.6038	0.855952	-5.5667	1.84e-06	1.9e-05	65.3466	12.5147	-2.3837	4.37e-05	0.00033345	Phospholipase A1-IIgamma	NA	GO:0006629,GO:0008970
AH01G04230	1783.42	536.97	-1.732	8.56e-11	1.67e-08	1996.58	293.694	-2.7659	3.72e-15	1.35e-13	2780.33	278.379	-3.3206	3.76e-20	2.24e-18	Phosphomethylpyrimidine synthase, chloroplastic	K03147:thiC	GO:0009228,GO:0051536
AH11G04450	1223.82	360.149	-1.7651	6.65e-13	2e-10	1294.98	270.684	-2.2599	1.06e-12	2.92e-11	1893.38	269.299	-2.814	5.03e-20	2.97e-18	Phosphomethylpyrimidine synthase, chloroplastic	K03147:thiC	GO:0009228,GO:0051536
AH16G09150	170.452	38.5574	-2.1453	5.32e-08	5.06e-06	211.879	52.9071	-1.9986	1.25e-08	1.92e-07	303.86	79.9999	-1.9256	7.57e-05	0.00054322	Phytochrome type A	K12120:PHYA	GO:0000155,GO:0007165,GO:0006355,GO:0009584,GO:0005515,GO:0018298
AH14G43810	82.8863	19.1888	-2.1081	8.71e-06	0.00039393	110.748	13.1481	-3.084	6.53e-11	1.4e-09	106.186	15.0286	-2.8245	1.22e-05	0.00010661	PI-PLC X domain-containing protein At5g67130	NA	NA
AH15G22770	386.974	154.673	-1.3233	5.15e-05	0.0017786	451.637	93.2527	-2.274	3.89e-14	1.26e-12	751.943	165.384	-2.1851	7.89e-13	2.27e-11	Potassium transporter 8	K03549:kup	GO:0015079,GO:0016020,GO:0071805
AH18G31600	1710.45	558.719	-1.614	3.29e-07	2.48e-05	1771.91	340.177	-2.3821	1.98e-28	2.38e-26	2762.79	664.571	-2.0557	7.84e-09	1.29e-07	Probable 1-deoxy-D-xylulose-5-phosphate synthase, chloroplastic	K01662:dxs	GO:0008661,GO:0016114
AH13G50550	493.262	182.522	-1.434	5.08e-07	3.56e-05	595.335	139.942	-2.0864	5.05e-10	9.54e-09	756.831	182.212	-2.0547	4.26e-10	8.52e-09	Probable 2-oxoglutarate/Fe(II)-dependent dioxygenase	NA	GO:0016491,GO:0055114
AH14G39010	663.47	242.793	-1.4505	1.02e-13	4.02e-11	644.4	106.726	-2.5916	2.45e-18	1.28e-16	929.906	144.958	-2.6828	6.21e-17	2.79e-15	Probable aldo-keto reductase 2	NA	NA
AH16G20690	332.749	101.585	-1.7125	7.12e-06	0.00033281	443.508	89.5722	-2.3062	2.63e-11	6.01e-10	599.413	78.8285	-2.9279	2.1e-08	3.19e-07	Probable glycosyltransferase At5g03795	NA	NA
AH06G16930	310.761	117.876	-1.3993	0.00034708	0.0084011	341.258	95.8628	-1.8292	1.34e-06	1.42e-05	508.616	95.2508	-2.417	1.78e-07	2.29e-06	Probable glycosyltransferase At5g03795	NA	NA
AH13G52580	176.027	60.8837	-1.5312	1.89e-05	0.00075078	284.523	46.5883	-2.6174	1.74e-12	4.67e-11	397.817	45.0528	-3.1444	1.2e-14	4.29e-13	Probable polyamine transporter At3g13620	NA	GO:0003333,GO:0015171,GO:0016020
AH18G00130	1225.46	396.19	-1.6289	1.67e-12	4.59e-10	1380.46	158.658	-3.1233	7.14e-10	1.32e-08	2113.8	230.903	-3.195	1.91e-10	3.99e-09	protein ASPARTIC PROTEASE IN GUARD CELL 2	NA	GO:0004190,GO:0006508
AH03G16510	118.03	35.9913	-1.7117	0.00013289	0.0038605	173.408	17.2961	-3.3093	8.34e-14	2.62e-12	221.343	32.5881	-2.7665	5.46e-06	5.14e-05	Protein CAJ1	NA	GO:0005506,GO:0009055
AH13G18960	157.395	27.4079	-2.5175	1.7e-08	1.88e-06	180.442	14.3241	-3.6573	9.19e-16	3.58e-14	207.109	40.5956	-2.3521	3.92e-05	0.00030198	Protein CAJ1	NA	GO:0005506,GO:0009055
AH11G16640	112.08	25.4162	-2.1387	2.02e-05	0.00079532	104.69	15.0317	-2.816	2.5e-08	3.65e-07	168.086	19.1702	-3.1379	9.99e-12	2.46e-10	Protein DETOXIFICATION 56	K03327:TC.MATE	GO:0006855,GO:0015238,GO:0015297,GO:0016020,GO:0055085
AH17G30260	22518.6	9008.5	-1.3217	2.62e-10	4.58e-08	21713.3	7354.1	-1.5619	2.25e-15	8.35e-14	26311	10679.3	-1.3008	3.7e-11	8.52e-10	Protein disulfide-isomerase	K09580:PDIA1	GO:0045454
AH03G39510	3814.15	1540.58	-1.3078	5.4e-07	3.75e-05	4074.01	1163.78	-1.8073	1.4e-27	1.58e-25	5009.66	1184.95	-2.08	1.7e-11	4.06e-10	Protein DJ-1 homolog D	K18881:DJ1D	NA
AH12G08770	160.357	36.0137	-2.1542	7.56e-08	6.85e-06	150.795	10.5032	-3.8152	1.39e-07	1.78e-06	242.552	35.9889	-2.7534	3.2e-13	9.71e-12	Protein indeterminate-domain 12	NA	GO:0003676
AH06G27740	424.18	63.2578	-2.7473	2.24e-16	1.74e-13	532.291	31.1118	-4.1066	1.58e-27	1.77e-25	695.349	53.8536	-3.6915	7.76e-05	0.00055492	Protein IQ-DOMAIN 1	NA	GO:0005515
AH16G34350	227.971	30.0264	-2.9236	1.06e-17	1.04e-14	267.303	17.9662	-3.8988	2.15e-17	1.01e-15	337.774	33.1567	-3.3519	2.08e-09	3.72e-08	Protein IQ-DOMAIN 1	NA	GO:0005515
AH13G27560	329.084	73.0682	-2.172	1.96e-10	3.56e-08	368.799	65.7245	-2.4842	2.04e-13	6.13e-12	444.046	115.261	-1.946	4.6e-05	0.00034927	Protein LAZ1 homolog 2	NA	NA
AH03G37960	76.0261	25.4699	-1.5769	1.27e-05	0.00053696	73.1925	21.5934	-1.7595	0.00055181	0.0031734	129.55	14.3021	-3.1834	4.38e-09	7.48e-08	Protein NRT1/ PTR FAMILY 5.6	NA	GO:0005215,GO:0006810,GO:0016020
AH11G13430	260.892	111.432	-1.2282	9.04e-05	0.0028306	355.892	44.8787	-2.9835	3.52e-08	5e-07	706.648	137.81	-2.3586	4.85e-09	8.23e-08	Protein NRT1/ PTR FAMILY 7.3	NA	GO:0005215,GO:0006810,GO:0016020
AH05G30200	878.196	309.813	-1.5029	9.54e-06	0.00042421	1134.4	196.65	-2.5266	2.16e-10	4.3e-09	1289.98	259.245	-2.3147	4.18e-11	9.56e-10	Protein REVEILLE 7	NA	NA
AH17G20140	285.083	92.1938	-1.6272	2.82e-06	0.00015396	410.806	74.8911	-2.4606	8.98e-19	4.89e-17	547.225	77.3498	-2.8219	9.21e-12	2.28e-10	Protein spinster	NA	GO:0016021,GO:0055085
AH15G19930	78.3702	23.0328	-1.7657	9.61e-06	0.00042674	93.2274	16.0471	-2.5446	1.06e-07	1.39e-06	107.513	30.2911	-1.8269	0.0012668	0.0064259	Protein SRG1	NA	NA
AH19G03200	184.357	83.7767	-1.1367	0.00014464	0.0041482	149.282	66.8865	-1.1548	0.00057657	0.003295	223.258	94.023	-1.248	1.69e-06	1.77e-05	Protein TIC 20-I, chloroplastic	NA	NA
AH20G26260	327.653	126.233	-1.3755	2.52e-07	1.95e-05	365.895	112.755	-1.6974	1.22e-11	2.92e-10	498.767	126.501	-1.9797	1.08e-06	1.18e-05	Protein TIC 55, chloroplastic	NA	GO:0010277,GO:0055114,GO:0016491,GO:0051537
AH12G30740	630.878	178.704	-1.8191	2.6e-05	0.00099253	707.168	81.1588	-3.1171	8.79e-21	5.62e-19	955.962	155.743	-2.6184	4.54e-08	6.54e-07	Protein-ribulosamine 3-kinase, chloroplastic	K15523:FN3KRP	NA
AH03G19320	1087.15	506.962	-1.1007	4.92e-06	0.00024469	1337.16	381.853	-1.8073	8.7e-11	1.83e-09	1620.49	431.61	-1.9088	5.85e-09	9.82e-08	Proton pump-interactor 1	NA	GO:0005783,GO:0005886,GO:0010155
AH14G15590	247.508	80.5924	-1.6184	1.19e-08	1.38e-06	266.5	41.2214	-2.6991	4.13e-12	1.05e-10	436.209	19.9558	-4.4555	4.38e-14	1.47e-12	Putative amidase C869.01	K01426:E3.5.1.4	NA
AH02G27540	283.954	128.781	-1.1409	4.24e-05	0.001503	303.827	140.845	-1.1085	7.14e-05	0.00051723	425.957	189.58	-1.1673	0.001362	0.0068368	Putative E3 ubiquitin-protein ligase RF4	NA	NA
AH13G54270	246.732	90.0179	-1.4533	1.41e-05	0.0005856	325.618	25.9902	-3.6629	7.72e-16	3.04e-14	387.852	42.29	-3.1996	1.6e-08	2.48e-07	Putative LRR receptor-like serine/threonine-protein kinase MRH1	NA	GO:0004672,GO:0005524,GO:0006468
AH03G00350	87.4518	10.0024	-3.1298	9.92e-09	1.18e-06	119.403	12.8316	-3.1984	4.42e-06	4.24e-05	171.367	15.5223	-3.4674	6.63e-11	1.47e-09	Putative phospholipid:diacylglycerol acyltransferase 2	K00679:E2.3.1.158	NA
AH11G34700	484.816	154.624	-1.6483	6.53e-08	6.02e-06	567.873	126.381	-2.1637	5.51e-11	1.19e-09	722.228	223.733	-1.6906	6.47e-06	5.98e-05	Putative uncharacterized protein	NA	NA
AH19G39560	478.624	187.406	-1.3526	6.87e-06	0.00032256	560.434	102.792	-2.4479	4.52e-15	1.62e-13	722.33	116.024	-2.6385	1.16e-09	2.16e-08	Putative zinc finger protein At1g68190	NA	GO:0005622,GO:0008270
AH09G28630	569.987	195.025	-1.5474	1.94e-07	1.57e-05	721.535	112.269	-2.6814	2.92e-16	1.2e-14	820.603	154.096	-2.4131	3.67e-08	5.35e-07	Putative zinc finger protein At1g68190	NA	GO:0005622,GO:0008270
AH02G04320	965.947	347.176	-1.4765	6.32e-07	4.23e-05	902.682	291.387	-1.6324	3.23e-10	6.28e-09	1353.89	288.218	-2.2321	2.82e-12	7.54e-11	Pyruvate dehydrogenase E1 component subunit alpha-3, chloroplastic	K00161:PDHA	GO:0008152,GO:0016624
AH12G04800	898.069	372.753	-1.2687	2.48e-05	0.00095455	835.491	292.62	-1.5144	5.63e-08	7.75e-07	1214.59	302.307	-2.0064	7.38e-18	3.59e-16	Pyruvate dehydrogenase E1 component subunit alpha-3, chloroplastic	NA	GO:0008152,GO:0016624
AH03G48350	977.102	320.987	-1.6058	8.13e-12	1.94e-09	888.577	231.705	-1.9385	1.58e-18	8.43e-17	1323.83	237.718	-2.4777	2.17e-20	1.32e-18	Pyruvate dehydrogenase E1 component subunit beta-3, chloroplastic	K00162:PDHB	GO:0004739,GO:0006086
AH03G37950	84.4141	28.2319	-1.5771	3e-05	0.0011256	93.186	17.1831	-2.4293	9.11e-08	1.21e-06	121.492	31.0267	-1.9711	1.88e-06	1.95e-05	Ras-related protein Rab2BV	K07904:RAB11A	GO:0003924,GO:0005525
AH12G34810	148.938	39.8762	-1.9006	5.44e-08	5.16e-06	148.821	32.1641	-2.2198	9.62e-05	0.00067314	301.139	25.4431	-3.5639	4.79e-25	4.04e-23	Receptor-like kinase TMK3	NA	GO:0004672,GO:0006468,GO:0005524,GO:0005515
AH10G02390	185.093	51.2636	-1.8526	8.44e-07	5.43e-05	232.56	27.3798	-3.0829	6.09e-20	3.63e-18	277.812	45.7267	-2.6036	3.53e-05	0.00027527	Receptor-like protein kinase HSL1	NA	GO:0005515,GO:0004672,GO:0005524,GO:0006468
AH03G01120	324.776	114.596	-1.5014	1.11e-08	1.32e-06	382.488	96.1863	-1.9909	9.99e-10	1.82e-08	581.833	140.782	-2.0467	8.36e-10	1.59e-08	Receptor-like serine/threonine-protein kinase NCRK	NA	GO:0004672,GO:0005524,GO:0006468
AH19G00380	41.0535	5.6358	-2.8697	5.02e-06	0.0002486	42.0214	3.9603	-3.4202	4.7e-05	0.00035736	55.21	7.03226	-2.9833	0.0018355	0.0088284	Repetitive proline-rich cell wall protein 2	K03006:RPB1	NA
AH13G39170	225.594	103.875	-1.1203	7.41e-05	0.0024142	318.322	152.773	-1.0588	3.76e-05	0.00029241	346.044	121.259	-1.5113	2.29e-06	2.32e-05	Replicase polyprotein 1a	NA	NA
AH19G08410	4511.63	892.396	-2.3378	5.78e-07	3.96e-05	4522.74	373.11	-3.5984	9.91e-16	3.84e-14	5901.79	984.235	-2.5842	1.59e-19	8.98e-18	Ribonuclease H	NA	NA
AH02G20030	1481.52	605.691	-1.2904	7.84e-09	9.7e-07	1669.76	590.314	-1.4993	3.68e-09	6.17e-08	1987.29	644.799	-1.6239	1.18e-08	1.87e-07	Ribulose bisphosphate carboxylase/oxygenase activase 1, chloroplastic	NA	GO:0005524
AH08G12030	751.951	290.548	-1.3719	2e-05	0.00078901	1049.87	428.281	-1.2928	1.16e-10	2.39e-09	1211.35	492.546	-1.2979	0.00015294	0.0010097	Scarecrow-like protein 14	NA	NA
AH18G04070	615.518	198.235	-1.6346	8e-08	7.16e-06	721.062	342.655	-1.0719	0.00010989	0.00075773	891.658	362.881	-1.2962	8.34e-07	9.36e-06	Scarecrow-like protein 14	NA	NA
AH02G19720	59.495	3.42107	-4.12	1.48e-07	1.24e-05	77.1633	1.96368	-5.3077	1.07e-11	2.58e-10	84.6027	0.86141	-6.5844	3.45e-12	9.1e-11	Serine carboxypeptidase-like 19	NA	GO:0004185,GO:0006508
AH18G01690	134.451	23.1965	-2.5329	3.31e-11	6.94e-09	131.747	3.58203	-5.2071	2.67e-16	1.1e-14	166.466	2.41803	-6.131	1.63e-22	1.14e-20	Serine carboxypeptidase-like 50	K09645:CPVL	GO:0004185,GO:0006508
AH10G02810	308.935	119.305	-1.3719	5.61e-06	0.00027146	315.631	71.7045	-2.1336	3.36e-14	1.1e-12	622.982	94.2945	-2.7251	1.54e-09	2.81e-08	Serine/threonine-protein kinase HT1	NA	GO:0004672,GO:0006468,GO:0005524
AH15G19430	411.358	158.477	-1.3759	3.03e-08	3.08e-06	499.12	183.918	-1.4387	1.97e-06	2.03e-05	549.143	224.611	-1.2895	2.01e-05	0.00016641	Serine/threonine-protein kinase STN7, chloroplastic	NA	GO:0004672,GO:0005524,GO:0006468
AH14G35210	139.749	28.7609	-2.2842	4.58e-08	4.43e-06	145.822	21.6682	-2.7367	1.81e-09	3.18e-08	178.751	28.0974	-2.6706	8.65e-08	1.18e-06	Short-chain dehydrogenase/reductase 2b	K15095:E1.1.1.208	NA
AH06G04600	87.9888	17.124	-2.3619	2.21e-06	0.00012421	119.778	18.2044	-2.7059	3.96e-07	4.65e-06	194.809	22.5023	-3.1156	4.05e-07	4.84e-06	Stachyose synthase	K06611:E2.4.1.67	NA
AH16G08010	243.937	40.1599	-2.6032	3e-10	5.17e-08	317.849	40.8409	-2.9522	2.93e-11	6.64e-10	430.178	71.9046	-2.5811	1.14e-06	1.24e-05	Stachyose synthase	K06611:E2.4.1.67	NA
AH06G13580	356.88	149.655	-1.2533	1.99e-06	0.00011359	429.066	200.388	-1.0968	1.22e-05	0.000106	603.78	173.179	-1.8016	1.09e-07	1.46e-06	Thioredoxin-like protein CDSP32, chloroplastic	NA	GO:0045454,GO:0006662,GO:0015035
AH11G36460	579.631	151.282	-1.9372	8.96e-09	1.09e-06	630.867	109.357	-2.5306	1.75e-07	2.21e-06	1201.44	151.951	-2.9839	4.37e-17	1.99e-15	Threonine synthase 1, chloroplastic	K01733:thrC	NA
AH01G21260	819.85	269.539	-1.6045	0.00011104	0.0033367	744.88	187.187	-1.9942	4.3e-12	1.09e-10	1400.43	241.408	-2.5364	6.33e-18	3.11e-16	Threonine synthase 1, chloroplastic	K01733:thrC	NA
AH08G18380	116.6	30.638	-1.9313	1.65e-06	9.66e-05	132.79	26.5485	-2.3188	0.0010789	0.0056895	207.545	33.9877	-2.6129	7.78e-17	3.46e-15	Transcription activator GLK1	NA	NA
AH03G18060	535.775	194.059	-1.4647	2.13e-07	1.7e-05	429.598	95.8104	-2.1677	0.0012066	0.0062755	883.039	158.136	-2.4818	1.14e-08	1.82e-07	Transcription factor TCP3	NA	NA
AH13G20740	547.984	196.709	-1.4773	1.79e-07	1.47e-05	491.609	82.512	-2.5775	4.97e-07	5.73e-06	1014.53	157.385	-2.6891	1.54e-07	2e-06	Transcription factor TCP4	NA	NA
AH15G36250	1614.41	774.537	-1.0594	7.13e-06	0.00033326	1898.75	750.622	-1.3396	4.36e-09	7.23e-08	2754.27	870.899	-1.6608	8.68e-11	1.9e-09	Tripeptidyl-peptidase 2	K01280:TPP2	GO:0006508,GO:0008240,GO:0004252
AH05G04430	307.57	145.207	-1.0829	0.00031727	0.0078284	409.969	134.839	-1.6058	3.12e-07	3.74e-06	546.227	140.017	-1.9641	1.63e-12	4.51e-11	U-box domain-containing protein 30	NA	GO:0004842,GO:0016567
AH03G42900	103.104	27.7855	-1.8953	3.99e-07	2.9e-05	149.286	26.0926	-2.5063	2.09e-07	2.6e-06	175.94	42.9832	-2.0361	7.33e-08	1.02e-06	UDP-glucose 6-dehydrogenase 1	K00012:UGDH	GO:0016616,GO:0051287,GO:0055114
AH16G10750	1108.49	312.676	-1.8255	6.69e-11	1.32e-08	1257.22	283.631	-2.1465	8.31e-11	1.75e-09	1525.01	492.645	-1.6301	5.07e-05	0.00038072	Uncharacterized GPI-anchored protein At3g06035	NA	NA
AH14G04110	1978.22	279.091	-2.8251	7.76e-42	8.69e-38	2023.89	97.8317	-4.3744	1.72e-11	4.05e-10	2416.24	72.6335	-5.0565	2.3e-05	0.00018756	Uncharacterized protein	NA	GO:0004190,GO:0006508
AH18G11210	1033.75	206.571	-2.323	3.8e-12	9.81e-10	894.676	69.271	-3.6942	8.06e-13	2.25e-11	1559.53	72.4496	-4.4297	2.44e-16	1.03e-14	Uncharacterized protein	K22794:FG3	GO:0008152,GO:0016758
AH08G19480	634.933	140.12	-2.1805	4.93e-13	1.54e-10	599.899	52.3233	-3.5249	1.05e-13	3.26e-12	864.819	45.5604	-4.2476	2.49e-05	0.00020159	Uncharacterized protein	K22794:FG3	GO:0008152,GO:0016758
AH14G37730	127.805	34.0095	-1.9124	0.00013502	0.0039104	132.708	5.98986	-4.492	2.15e-14	7.17e-13	143.376	9.70313	-3.8844	3.16e-12	8.36e-11	Uncharacterized protein	NA	GO:0052861
AH13G55600	54.9099	13.6885	-2.0019	0.00026581	0.0068077	58.6711	9.5531	-2.61	3.01e-05	0.00024034	76.9081	5.99915	-3.6891	2.2e-09	3.93e-08	Uncharacterized protein	NA	GO:0003677
AH09G25640	894.096	248.932	-1.8449	3.99e-08	3.95e-06	983.009	195.154	-2.3325	1.18e-05	0.00010305	2206.49	186.671	-3.5638	3.91e-15	1.46e-13	Uncharacterized protein	NA	GO:0004252,GO:0006508
AH08G27990	106.002	37.3134	-1.5034	0.00017967	0.004955	136.27	15.6147	-3.1273	6.11e-05	0.00044922	205.876	19.3733	-3.4146	1.08e-07	1.45e-06	Uncharacterized protein	NA	NA
AH19G42420	541.766	145.71	-1.895	1.9e-11	4.22e-09	607.282	112.894	-2.429	7.22e-07	8.08e-06	1277.36	121.186	-3.3989	9.62e-13	2.73e-11	Uncharacterized protein	NA	GO:0004252,GO:0006508
AH17G33830	117.994	10.4557	-3.4906	1.26e-09	1.9e-07	138.477	6.28992	-4.4224	2.41e-08	3.52e-07	178.474	19.0515	-3.2316	4.86e-06	4.63e-05	Uncharacterized protein	NA	NA
AH17G28340	115.613	28.8398	-2.0014	4.54e-05	0.0015928	135.369	23.3118	-2.5443	1.27e-09	2.27e-08	238.023	27.1375	-3.136	1e-16	4.42e-15	Uncharacterized protein	NA	NA
AH19G23600	104.913	23.7384	-2.1411	8.8e-06	0.0003973	150.405	12.0169	-3.63	0.00014736	0.00098158	139.401	16.0006	-3.1216	8.83e-10	1.67e-08	Uncharacterized protein	NA	NA
AH08G04750	132.585	34.5401	-1.9395	3.36e-07	2.51e-05	130.385	22.0782	-2.5632	5.19e-09	8.5e-08	251.586	29.7452	-3.0831	3.87e-20	2.31e-18	Uncharacterized protein	NA	NA
AH16G10000	90.2611	31.5655	-1.5185	0.00024295	0.0063235	98.1176	22.2571	-2.1497	0.00074557	0.004121	131.47	17.3854	-2.9232	6.86e-08	9.58e-07	Uncharacterized protein	K10406:KIFC2_3	GO:0005515,GO:0003777,GO:0005524,GO:0007018,GO:0008017
AH12G05920	1344.73	641.56	-1.0677	9.8e-08	8.55e-06	1347.31	346.641	-1.96	4.01e-12	1.02e-10	2189.63	333.463	-2.7154	2.57e-20	1.55e-18	Uncharacterized protein	NA	GO:0004252,GO:0006508
AH05G16840	71.6917	15.7113	-2.1851	3.91e-06	0.00020294	115.191	13.784	-3.0805	4.52e-08	6.33e-07	122.579	20.2179	-2.605	1.36e-05	0.00011773	Uncharacterized protein	NA	NA
AH16G14780	123.349	21.2725	-2.5331	5.34e-05	0.0018315	124.372	15.7442	-2.964	7.36e-07	8.22e-06	194.985	34.9842	-2.4769	2.5e-06	2.52e-05	Uncharacterized protein	NA	NA
AH12G03990	118.047	37.06	-1.6703	2.17e-06	0.00012207	134.303	24.7913	-2.435	2.51e-09	4.31e-08	208.513	38.4861	-2.4376	3.11e-06	3.08e-05	Uncharacterized protein	NA	NA
AH16G02110	560.587	182.648	-1.6175	2.04e-15	1.23e-12	564.025	111.882	-2.3336	7.82e-16	3.08e-14	951.205	182.908	-2.3792	5.86e-10	1.14e-08	Uncharacterized protein	NA	NA
AH13G16750	642.424	215.234	-1.5775	2.51e-09	3.52e-07	757.937	107.164	-2.8227	7.63e-08	1.02e-06	1001.28	200.62	-2.3197	1.82e-05	0.00015213	Uncharacterized protein	NA	NA
AH15G11480	172.748	25.0881	-2.7865	4.91e-11	1.01e-08	192.933	31.2931	-2.6323	2.54e-06	2.56e-05	276.17	55.7689	-2.3088	4.98e-10	9.83e-09	Uncharacterized protein	NA	GO:0005515
AH15G28830	969.701	282.663	-1.7781	0.00034497	0.0083736	994.278	169.044	-2.5577	8.97e-17	3.94e-15	1167.67	238.046	-2.2947	4.65e-06	4.44e-05	Uncharacterized protein	NA	NA
AH12G16130	135.702	63.998	-1.0833	0.00019839	0.0053733	127.198	41.5756	-1.6145	1.38e-05	0.00011871	256.983	57.4451	-2.1633	1.61e-10	3.39e-09	Uncharacterized protein	NA	NA
AH03G14060	915.755	449.86	-1.0252	4.07e-05	0.0014557	887.849	270.44	-1.7169	2.03e-09	3.53e-08	1154.88	336.557	-1.7793	3.21e-09	5.6e-08	Uncharacterized protein	NA	NA
AH01G23240	425.284	98.1262	-2.1152	9.46e-09	1.13e-06	509.341	106.507	-2.2543	1.76e-11	4.13e-10	542.786	175.411	-1.629	4.62e-05	0.00035018	Uncharacterized protein	NA	NA
AH13G56640	4032.77	1751.88	-1.2029	0.00028085	0.0071146	4708.26	2034.84	-1.2099	1.1e-07	1.43e-06	5742.38	2428.21	-1.2417	5.35e-08	7.62e-07	Uncharacterized protein	NA	NA
AH08G27780	343.889	104.911	-1.7136	2.38e-08	2.51e-06	436.448	150.693	-1.531	3.5e-08	4.98e-07	423.889	183.583	-1.2061	0.00031191	0.0018925	Uncharacterized protein	NA	NA
AH14G03940	384.26	92.7886	-2.0492	5.64e-05	0.00192	473.71	18.7138	-4.6605	3.23e-26	3.24e-24	612.324	43.3251	-3.8239	2.57e-14	8.9e-13	Uncharacterized protein At4g15545	NA	GO:0016021,GO:0022857
AH03G26330	607.426	262.627	-1.2096	7.39e-06	0.00034178	753.949	155.571	-2.2759	1.5e-05	0.00012768	980.785	243.478	-2.0101	0.00034114	0.0020488	Uncharacterized protein At5g39865	K17479:GRXCR1	GO:0009055,GO:0015035,GO:0045454
AH13G54040	1338.88	358.329	-1.9016	9.82e-08	8.56e-06	1309.28	203.995	-2.6817	7.88e-37	1.76e-34	1867.72	230.5	-3.0189	1.32e-09	2.44e-08	Uncharacterized protein C9E9.15	NA	NA
AH03G07020	412.289	150.841	-1.4497	0.00010666	0.0032397	488.739	84.6209	-2.532	2.3e-16	9.58e-15	551.705	126.458	-2.1256	7.28e-08	1.01e-06	uncharacterized protein LOC101492016 isoform X2	NA	NA
AH16G37550	76.2336	8.70598	-3.1291	7.91e-07	5.15e-05	107.835	4.02677	-4.7157	1.34e-08	2.05e-07	138.028	2.45834	-5.8213	0.00028581	0.0017502	Uncharacterized vacuolar membrane protein YML018C	K15289:SLC35F5	NA
AH17G31590	4501.87	1512.85	-1.5733	8.91e-11	1.73e-08	6506.5	1548.25	-2.0712	8.52e-17	3.76e-15	6586.92	1996.59	-1.722	0.0003877	0.002294	Uncharacterized WD repeat-containing protein C2A9.03	NA	GO:0005515
AH11G03890	2057.4	435.317	-2.2405	2.44e-06	0.00013568	2248.37	60.8911	-5.2049	4.31e-21	2.83e-19	3186.23	185.854	-4.0998	0.0013239	0.0066754	Unknown function	NA	NA
AH18G34720	88.1361	7.76741	-3.5035	0.00024565	0.0063819	124.18	5.17574	-4.5459	1.98e-09	3.45e-08	139.872	19.7986	-2.8243	3.91e-08	5.67e-07	Unknown function	NA	NA
AH06G25860	74302.5	12550	-2.5657	1.82e-12	4.97e-10	74303.4	6099	-3.6067	4.01e-17	1.84e-15	118365	19590.5	-2.595	5.14e-08	7.35e-07	Unknown function	NA	NA
AH03G31770	27821	5308.39	-2.3898	7.56e-12	1.83e-09	35613.3	2463.35	-3.8536	1.52e-12	4.12e-11	34189	8160.8	-2.0668	6.89e-06	6.32e-05	Unknown function	NA	NA
AH04G22370	1515.57	661.845	-1.1955	1.42e-07	1.19e-05	1689.7	662.929	-1.3491	1.55e-10	3.13e-09	2753.52	964.113	-1.5139	9.1e-17	4.02e-15	Vacuolar-sorting receptor 1	NA	GO:0005509
AH14G44800	1034.2	190.041	-2.444	6.54e-11	1.3e-08	1234.03	78.9696	-3.9672	1.37e-40	3.94e-38	1423.43	178.502	-2.9956	0.00094463	0.0049754	Vesicle transport v-SNARE 13	K08493:VTI1	GO:0006886,GO:0016020
AH16G33010	441.974	170.16	-1.3769	6.39e-07	4.26e-05	570.305	148.737	-1.9371	6.84e-09	1.1e-07	777.137	145.241	-2.4203	9.33e-08	1.27e-06	WAT1-related protein At3g28050	NA	GO:0016021,GO:0022857,GO:0016020
AH17G32580	265.571	116.637	-1.1881	4.83e-05	0.0016803	369.378	80.8721	-2.1941	1.74e-10	3.51e-09	418.3	110.254	-1.9241	3.53e-05	0.00027529	Zinc-finger homeodomain protein 1	NA	NA
AH08G07800	250.401	118.94	-1.0737	1.73e-05	0.00069908	305.279	66.6686	-2.1972	3.38e-08	4.83e-07	380.881	118.466	-1.685	2.01e-05	0.00016641	Zinc-finger homeodomain protein 1	NA	NA
AH12G18420	2452.36	373.695	-2.7141	5.87e-11	1.18e-08	2505.22	53.8628	-5.5441	5.67e-36	1.19e-33						11S globulin subunit beta	NA	GO:0045735
AH02G15120	5606.83	865.414	-2.6957	8.8e-12	2.06e-09	6946.86	151.315	-5.5216	1.48e-27	1.66e-25						11S globulin subunit beta	NA	GO:0045735
AH06G07560	13899	3246.76	-2.0979	0.0003302	0.0081012	21626.7	554.432	-5.286	2.57e-40	7.12e-38						11S globulin subunit beta	NA	GO:0045735
AH18G06640	100.832	29.0104	-1.7998	4.46e-06	0.00022661						106.29	14.0052	-2.9264	1.48e-08	2.31e-07	13-hydroperoxide lyase	K10528:HPL	GO:0005506,GO:0016705,GO:0020037,GO:0055114,GO:0004497
AH05G34390						199.985	69.4848	-1.526	7.64e-07	8.49e-06	244.757	86.9196	-1.4954	0.0013179	0.0066494	1-aminocyclopropane-1-carboxylate oxidase homolog 3	NA	GO:0016491,GO:0055114
AH08G30060						116.824	25.5479	-2.1924	2.05e-07	2.55e-06	165.04	30.2082	-2.4511	2.62e-06	2.63e-05	4-coumarate--CoA ligase-like 9	NA	GO:0003824,GO:0008152
AH05G32800						816.943	320.858	-1.3465	5.43e-05	0.00040557	1285.07	479.758	-1.4215	3.06e-17	1.41e-15	Alpha-xylosidase 1	K15925:XYL1	GO:0004553,GO:0005975
AH15G00270						69.6042	15.2106	-2.2029	0.00017565	0.0011501	87.1808	19.5589	-2.1609	0.00018407	0.0011889	AP2-like ethylene-responsive transcription factor ANT	K09285:OVM	GO:0003700,GO:0006355,GO:0007275
AH12G29070						253.777	50.3857	-2.3289	4.43e-06	4.25e-05	312.647	87.1992	-1.8422	1.29e-06	1.39e-05	ATP-dependent DNA helicase 2 subunit KU80	K10885:XRCC5	GO:0016817,GO:0000723,GO:0003677,GO:0003684,GO:0005634,GO:0006303,GO:0006310,GO:0042162,GO:0043564
AH16G11060						286.982	135.604	-1.0809	0.0013693	0.0070069	347.05	140.847	-1.2985	0.00015094	0.00099863	Autophagy-related protein 18h	NA	GO:0005515
AH19G12060						79.3143	2.51493	-4.9552	2.36e-07	2.89e-06	263.23	2.35195	-6.8041	1.53e-07	1.99e-06	Auxin-binding protein ABP19b	NA	GO:0045735,GO:0030145
AH04G16420	1592.82	561.185	-1.5053	5.74e-07	3.95e-05	1963.54	613.436	-1.6774	5.04e-11	1.1e-09						B3 domain-containing transcription factor ABI3	NA	GO:0003677
AH06G23930	2891.72	743.057	-1.9604	9.46e-14	3.76e-11	3045.37	284.007	-3.4224	2.46e-17	1.15e-15						B3 domain-containing transcription factor FUS3	NA	GO:0003677
AH16G29570	3372.74	923.295	-1.8691	6.2e-14	2.56e-11	3722.65	455.252	-3.0316	5.01e-18	2.52e-16						B3 domain-containing transcription factor FUS3	NA	GO:0003677
AH01G00640	133.509	44.7632	-1.5789	4.16e-05	0.0014818						237.607	87.2773	-1.4453	0.00017772	0.0011525	BEL1-like homeodomain protein 2	NA	GO:0003677,GO:0006355
AH06G12610						177.946	85.6485	-1.0522	0.00070107	0.003907	336.177	117.919	-1.5109	1e-10	2.18e-09	BEL1-like homeodomain protein 3	NA	GO:0003677,GO:0006355
AH01G01130	269.379	90.6726	-1.5696	1.3e-06	7.84e-05						575.859	103.926	-2.471	8.18e-06	7.4e-05	Beta-galactosidase 3	NA	GO:0030246,GO:0004553,GO:0005975
AH17G10920						429.921	28.8327	-3.9068	4.57e-09	7.54e-08	772.334	53.2603	-3.8589	0.00052143	0.0029756	Beta-glucosidase 11	K01188:E3.2.1.21	GO:0004553,GO:0005975
AH03G29580						415.475	181.839	-1.192	7.29e-06	6.68e-05	606.545	266.117	-1.1885	0.00021481	0.0013621	BTB/POZ domain-containing protein At1g63850	NA	GO:0005515
AH13G33480						344.306	145.086	-1.2456	0.00065258	0.0036722	490.269	218.085	-1.169	9.28e-06	8.3e-05	BTB/POZ domain-containing protein At1g63850	NA	GO:0005515
AH09G11050	831.331	187.936	-2.1444	7.98e-12	1.91e-09	918.788	147.181	-2.6419	8.91e-07	9.78e-06						Calvin cycle protein CP12-2, chloroplastic	NA	NA
AH10G21080						109.179	24.4401	-2.1562	3.26e-07	3.89e-06	136.151	27.2295	-2.3235	3.08e-09	5.38e-08	Carotenoid cleavage dioxygenase 8 homolog B, chloroplastic	K17913:CCD8	GO:0016702,GO:0055114
AH05G05750						231.006	61.0265	-1.9175	1.45e-06	1.53e-05	293.6	83.7893	-1.8102	4.91e-13	1.45e-11	CDPK-related kinase 5	NA	GO:0004672,GO:0005524,GO:0006468,GO:0005509
AH11G34300						47.0846	6.14868	-2.9643	0.00021693	0.0013862	132.509	12.9459	-3.3609	3.57e-07	4.33e-06	Cellulose synthase A catalytic subunit 7 [UDP-forming]	K10999:CESA	GO:0016020,GO:0016760,GO:0030244
AH18G34570						97.1117	22.0117	-2.1352	0.0013988	0.0071349	117.758	21.1446	-2.4802	0.00017684	0.0011476	Chaperone protein dnaJ 49	NA	NA
AH14G40090						108.244	47.9166	-1.1779	0.0018019	0.0088724	163.87	47.2261	-1.7935	1.9e-10	3.97e-09	Chloroplastic group IIA intron splicing facilitator CRS1, chloroplastic	NA	GO:0003723
AH14G40080						85.169	33.932	-1.3305	0.002058	0.009966	99.4848	40.42	-1.3004	0.00072612	0.0039572	Chloroplastic group IIA intron splicing facilitator CRS1, chloroplastic	NA	NA
AH07G02220	68.7959	7.32847	-3.2242	9.61e-05	0.0029708	76.0822	6.50937	-3.5184	0.00058641	0.0033457						Cytochrome P450 71D10	NA	GO:0005506,GO:0016705,GO:0020037,GO:0055114
AH04G07970						48.0604	13.2881	-1.8552	0.0011794	0.0061526	65.7684	14.6004	-2.1751	8.99e-06	8.07e-05	DELLA protein RGL3	NA	NA
AH13G16600	47.915	12.8064	-1.9057	0.00010839	0.0032786						99.1122	13.1453	-2.9173	3.66e-08	5.33e-07	Diacylglycerol kinase 5	K00901:dgkA	GO:0016301,GO:0004143,GO:0007205
AH01G25790						904.308	249.877	-1.8567	9.56e-14	2.99e-12	971.945	251.975	-1.9472	6.85e-09	1.14e-07	DNA (Cytosine-5)-methyltransferase DRM2	NA	GO:0006306
AH20G03560						113.157	17.7479	-2.6582	0.00092692	0.0049847	189.486	44.7421	-2.0839	2.54e-05	0.00020496	Dynein light chain, cytoplasmic	NA	GO:0007017,GO:0030286
AH03G00440						45.0541	2.22961	-4.3219	1.5e-05	0.00012785	58.1951	6.63874	-3.1432	1.66e-06	1.74e-05	E3 ubiquitin-protein ligase ATL6	NA	NA
AH05G37510	35.5344	7.46391	-2.2502	0.00016386	0.0045936						52.9864	3.6569	-3.8738	5.68e-06	5.32e-05	Early nodulin-12	NA	NA
AH14G35490	303.18	118.067	-1.3602	1.76e-05	0.00070992						351.784	144.732	-1.28	2.63e-08	3.93e-07	EID1-like F-box protein 2	NA	NA
AH14G07780						526.042	134.917	-1.9655	7.89e-06	7.18e-05	910.175	170.591	-2.416	2.66e-16	1.12e-14	Endoglucanase 25	NA	GO:0004553,GO:0005975
AH05G02980	6482.86	1236.46	-2.3903	1.66e-08	1.85e-06	6427.91	159.584	-5.3302	8.13e-22	5.64e-20						Ethylene-responsive transcription factor ERF034	NA	GO:0003700,GO:0006355
AH18G30790	523.78	172.018	-1.6065	6.3e-10	1.02e-07	576.553	38.6741	-3.903	7.02e-26	6.74e-24						Ethylene-responsive transcription factor WRI1	NA	GO:0003700,GO:0006355,GO:0007275
AH15G12290	114.84	38.1628	-1.5907	0.00018242	0.0050158	114.231	9.94431	-3.5385	6.29e-13	1.79e-11						Ethylene-responsive transcription factor WRI1	NA	GO:0003700,GO:0006355,GO:0007275
AH08G25830	716.988	203.062	-1.82	1.1e-10	2.08e-08	708.83	62.5723	-3.507	3.67e-15	1.33e-13						Ethylene-responsive transcription factor WRI1	NA	GO:0003700,GO:0006355,GO:0007275
AH01G17840						324.774	73.643	-2.1347	8.94e-10	1.64e-08	359.971	79.7771	-2.1739	5.86e-09	9.83e-08	F-box protein PP2-A13	NA	GO:0005515
AH04G20670	3295.44	596.339	-2.466	2e-17	1.87e-14	4061.01	115.367	-5.1364	2.71e-06	2.71e-05						Ferritin, chloroplastic	K00522:FTH1	GO:0006826,GO:0006879,GO:0008199
AH14G23560	2407.45	416.823	-2.5297	4.52e-23	1.27e-19	2999.75	139.61	-4.4224	1.33e-15	5.09e-14						Ferritin, chloroplastic	K00522:FTH1	GO:0006879,GO:0008199,GO:0006826
AH19G35110	203.372	45.7339	-2.1553	3e-08	3.06e-06	261.209	48.4102	-2.4263	4.82e-05	0.00036507						Fructose-1,6-bisphosphatase, cytosolic	K03841:FBP	GO:0005975,GO:0016791,GO:0042132
AH13G28280	135.23	5.81608	-4.5312	9e-10	1.39e-07						178.731	6.65329	-4.7581	6.33e-12	1.61e-10	GDSL esterase/lipase 5	NA	GO:0016788
AH15G35120						63.1713	8.29948	-2.9188	6.3e-07	7.13e-06	116.071	20.849	-2.4783	2.68e-06	2.69e-05	Gibberellin 20 oxidase 2	K05282:E1.14.11.12	GO:0016491,GO:0055114
AH03G34410						263.077	77.5365	-1.7623	4.42e-06	4.24e-05	311.2	102.854	-1.5967	9.76e-09	1.57e-07	Glucan 1,3-beta-glucosidase A	NA	GO:0007015,GO:0051015,GO:0004553,GO:0005975
AH05G35770						412.469	69.4919	-2.5673	3.62e-17	1.67e-15	490.944	96.9604	-2.3415	3.61e-07	4.37e-06	Glycosyltransferase	NA	GO:0008152,GO:0016758
AH13G27060	89.1671	34.161	-1.3845	8.82e-05	0.0027757						138.307	31.2155	-2.1506	0.00020179	0.00129	Growth-regulating factor 5	NA	GO:0005634,GO:0006351,GO:0032502,GO:0005524,GO:0006355
AH14G39660						362.704	137.493	-1.3998	1.18e-09	2.13e-08	480.909	179.311	-1.4229	5.37e-05	0.00040083	Heparan-alpha-glucosaminide N-acetyltransferase	K10532:HGSNAT	NA
AH07G03260						160.155	9.28777	-4.0904	2.03e-08	3.01e-07	389.577	27.9614	-3.8019	0.0002833	0.001737	Heterodimeric geranylgeranyl pyrophosphate synthase small subunit, chloroplastic	K13789:GGPS	NA
AH10G03580						245.009	35.3804	-2.7879	4.67e-19	2.59e-17	230.191	54.99	-2.0674	7.61e-05	0.00054539	Heterogeneous nuclear ribonucleoprotein U-like protein 1	K15047:HNRNPUL1	GO:0005515
AH19G05160						161.886	59.7505	-1.4418	9.23e-05	0.00064981	212.092	72.5881	-1.5467	4.55e-05	0.00034589	Hexokinase-1	K00844:HK	GO:0005524,GO:0005975,GO:0016773,GO:0001678,GO:0004396,GO:0005536,GO:0046835
AH16G00540						190.301	62.0201	-1.6226	6.99e-06	6.42e-05	251.133	66.7599	-1.9127	2.1e-08	3.19e-07	Hexokinase-2, chloroplastic	K00844:HK	GO:0005524,GO:0005975,GO:0016773,GO:0001678,GO:0004396,GO:0005536,GO:0046835
AH12G06470	105.173	22.3646	-2.2317	7.84e-09	9.7e-07	93.704	4.84979	-4.232	5.06e-08	7.03e-07						Hydroquinone glucosyltransferase	K08237:E2.4.1.218	GO:0008152,GO:0016758
AH19G05870						75.0951	6.51341	-3.5567	3.88e-06	3.77e-05	174.534	31.5485	-2.4673	2.71e-05	0.00021775	IAA-amino acid hydrolase ILR1-like 4	K14664:ILR1	GO:0008152,GO:0016787
AH03G03470						93.1107	25.3909	-1.8638	0.0018929	0.0092669	180.58	30.7396	-2.5582	5.3e-11	1.19e-09	IRK-interacting protein	NA	NA
AH09G09960						295.69	138.693	-1.0917	1.46e-05	0.00012435	404.452	172.137	-1.2307	0.00013484	0.00090333	Isoleucine--tRNA ligase, chloroplastic/mitochondrial	K01870:IARS	GO:0000049,GO:0000166,GO:0006418,GO:0004812,GO:0005524,GO:0004822,GO:0005737,GO:0006428
AH18G01400	405.833	32.0509	-3.6626	1.14e-07	9.73e-06	508.384	13.008	-5.309	5.93e-33	1.02e-30						IST1-like protein	K19476:IST1	GO:0015031
AH05G23500	392.782	66.1976	-2.5671	5.04e-07	3.54e-05	516.528	84.6232	-2.6138	5.88e-06	5.49e-05						Leguminosin group486 secreted peptide	NA	NA
AH07G04800						32.0528	5.92399	-2.4459	0.00072317	0.0040125	49.1442	9.87226	-2.3241	3.79e-05	0.00029332	Leucine-rich repeat receptor-like serine/threonine-protein kinase BAM3	NA	GO:0005515,GO:0004672,GO:0005524,GO:0006468
AH15G28250						1133.72	477.169	-1.2492	4.54e-09	7.5e-08	1677.13	500.034	-1.7456	2.03e-09	3.64e-08	Lipase member M	NA	GO:0006629
AH05G00910						1445.72	711.036	-1.0242	2.21e-07	2.73e-06	2116.98	765.101	-1.4681	3.26e-13	9.86e-12	LRR receptor-like serine/threonine-protein kinase FEI 1	NA	GO:0004672,GO:0005524,GO:0030244,GO:0006468
AH20G01530						60.6039	6.27517	-3.2851	1.14e-06	1.22e-05	81.3093	9.24237	-3.147	4.45e-10	8.86e-09	Mechanosensitive ion channel protein 10	K22048:MSL4S	GO:0016020,GO:0055085
AH18G23260						122.66	38.1582	-1.6871	6.15e-05	0.00045209	165.914	31.11	-2.4137	2.61e-12	6.99e-11	Metal tolerance protein 10	NA	GO:0006812,GO:0008324,GO:0016021,GO:0055085
AH06G00910						284.839	89.9477	-1.66	4.73e-06	4.51e-05	474.427	128.18	-1.888	1.25e-09	2.31e-08	Metal tolerance protein C2	K14692:SLC30A5_7	GO:0006812,GO:0008324,GO:0016021,GO:0055085
AH08G12400	143.909	34.1147	-2.0754	1.3e-06	7.82e-05	204.572	8.82487	-4.5372	7.52e-11	1.6e-09						Monofunctional riboflavin biosynthesis protein RIBA 3, chloroplastic	K14652:ribBA	GO:0003935,GO:0009231,GO:0008686
AH18G14250	126.959	27.288	-2.2167	4.26e-05	0.0015087	164.975	10.7485	-3.9242	5.49e-14	1.76e-12						Monofunctional riboflavin biosynthesis protein RIBA 3, chloroplastic	K14652:ribBA	GO:0008686,GO:0009231,GO:0003935
AH18G01910						200.015	71.2798	-1.4883	4.31e-06	4.14e-05	225.366	92.6698	-1.2804	0.00041323	0.0024245	MYB-like transcription factor family protein	NA	GO:0003676,GO:0008270
AH13G14110						38.0731	6.0034	-2.6834	0.00015676	0.0010389	60.1133	7.97773	-2.9162	8.24e-09	1.35e-07	NAD(P)H-quinone oxidoreductase subunit T, chloroplastic	NA	NA
AH16G09750	257.397	62.412	-2.046	2.36e-09	3.36e-07	288.675	35.1727	-3.0335	3.06e-05	0.00024356						Nicotianamine synthase	K05953:E2.5.1.43	GO:0030410,GO:0030418
AH15G15800	212.547	103.505	-1.0382	0.00024844	0.0064385						318.026	122.139	-1.3776	1.05e-06	1.16e-05	Ninja-family protein AFP1	NA	GO:0007165
AH08G11600						222.471	58.8276	-1.9122	1.7e-06	1.76e-05	238.224	108.647	-1.1303	2.86e-05	0.0002279	Nuclear transcription factor Y subunit A-8	K08064:NFYA	GO:0003700,GO:0006355
AH11G27280						870.318	224.075	-1.9591	1.51e-10	3.07e-09	1702.54	223.004	-2.9332	3.63e-28	3.9e-26	Oligopeptide transporter 3	NA	GO:0055085
AH10G11070						90.754	26.7591	-1.7707	0.0015247	0.0076859	142.846	23.0788	-2.6318	1.29e-07	1.7e-06	Omega-hydroxypalmitate O-feruloyl transferase	NA	GO:0016747
AH04G07830	960.891	200.666	-2.2594	4.31e-08	4.21e-06	939.381	96.8644	-3.2784	1.09e-14	3.75e-13						Outer envelope pore protein 16-2, chloroplastic	NA	NA
AH09G11860						198.889	35.8514	-2.4775	0.00011506	0.00078856	230.293	32.2468	-2.8401	7.57e-08	1.05e-06	Pectin acetylesterase 12	K19882:NOTUM	GO:0016787
AH14G41000						227.823	90.4377	-1.3299	0.001056	0.0055829	368.509	105.058	-1.8085	2.06e-15	7.96e-14	Pentatricopeptide repeat-containing protein At3g12770	NA	GO:0008270
AH03G26210						41.5786	3.84795	-3.4254	2.88e-06	2.87e-05	58.7431	3.59567	-4.0383	1.8e-08	2.76e-07	Phosphatidylinositol 4-kinase gamma 4	NA	GO:0016301,GO:0005515
AH20G09670						68.1367	20.5974	-1.7298	0.0013079	0.0067339	113.335	27.9697	-2.0234	0.00020766	0.0013225	Phosphatidylinositol 4-phosphate 5-kinase 7	K00889:PIP5K	GO:0016307,GO:0046488
AH03G16050						835.884	286.192	-1.5477	3.7e-05	0.00028848	1411.14	318.171	-2.1494	4.56e-12	1.18e-10	Phosphoenolpyruvate carboxylase, housekeeping isozyme	K01595:ppc	GO:0006099,GO:0008964,GO:0015977
AH05G30880						328.039	68.2629	-2.269	5.28e-13	1.52e-11	525.936	113.076	-2.2182	3.53e-12	9.28e-11	Potassium transporter 8	K03549:kup	GO:0015079,GO:0016020,GO:0071805
AH15G37630						545.045	199.743	-1.4506	3.31e-05	0.00026095	696.41	187.913	-1.891	2.55e-07	3.19e-06	Probable cellulose synthase A catalytic subunit 9 [UDP-forming]	K10999:CESA	GO:0016020,GO:0016760,GO:0030244
AH01G31380	315.316	31.502	-3.3217	2.25e-10	4.05e-08	399.032	9.82487	-5.3282	1.63e-29	2.14e-27						Probable ethanolamine kinase	K00894:ETNK	NA
AH12G08100						44.0933	2.08957	-4.4599	3.46e-06	3.39e-05	56.5315	0.614585	-6.5726	1.66e-08	2.57e-07	Probable inactive patatin-like protein 9	NA	GO:0006629
AH02G06670						40.0999	2.31487	-4.1322	2.06e-05	0.00017019	57.5451	3.9948	-3.8623	0.00029371	0.0017937	Probable inactive patatin-like protein 9	NA	GO:0006629
AH05G31690	44.5856	5.26358	-3.0814	2.44e-07	1.9e-05	37.5814	0.72946	-5.8215	8.71e-06	7.83e-05						Probable inactive receptor kinase At2g26730	NA	GO:0004672,GO:0006468,GO:0005524
AH10G10890						29.5607	1.7113	-4.1604	4.69e-05	0.00035652	41.7091	1.53646	-4.793	2.12e-06	2.17e-05	Probable leucine-rich repeat receptor-like protein kinase IMK3	NA	GO:0004672,GO:0006468,GO:0005524,GO:0005515
AH17G24140						54.107	13.2404	-2.048	0.0020141	0.0097818	62.6018	14.9133	-2.0792	8.7e-05	0.00061218	Probable methyltransferase PMT16	NA	GO:0008168
AH20G11330						138.848	35.7415	-1.9643	2.19e-05	0.00018023	191.948	35.8903	-2.4225	2.32e-08	3.5e-07	Probable protein S-acyltransferase 22	K20027:ZDHHC1_11	NA
AH10G18600						250.212	65.178	-1.9437	5.3e-08	7.32e-07	285.368	77.609	-1.879	9.32e-10	1.76e-08	Probable serine/threonine-protein kinase WNK6	K08867:WNK	GO:0004672,GO:0005524,GO:0006468
AH20G24590						249.634	52.7994	-2.2475	7.65e-11	1.62e-09	275.108	82.8766	-1.7307	5.6e-06	5.25e-05	Probable serine/threonine-protein kinase WNK6	K08867:WNK	GO:0004672,GO:0005524,GO:0006468
AH18G18340						137.26	45.2088	-1.6081	5.86e-05	0.00043292	197.825	45.6118	-2.1182	3.23e-09	5.62e-08	Probable sodium/metabolite cotransporter BASS1, chloroplastic	K03453:TC.BASS	GO:0016020
AH14G39120						991.079	174.676	-2.5067	1.21e-06	1.29e-05	1364.07	132.959	-3.3588	1.63e-10	3.43e-09	Probably inactive leucine-rich repeat receptor-like protein kinase At3g28040	NA	GO:0005515,GO:0004672,GO:0005524,GO:0006468
AH17G24160						116.374	7.57467	-3.9711	7.22e-08	9.73e-07	127.899	11.725	-3.4522	2.44e-08	3.66e-07	Proline--tRNA ligase, chloroplastic/mitochondrial	K01881:PARS	GO:0000166,GO:0004812,GO:0005524,GO:0006418
AH14G23960						65.0589	15.5236	-2.0671	0.00033286	0.0020322	75.9411	19.5283	-1.9632	0.0004573	0.0026516	Protein DETOXIFICATION 44, chloroplastic	NA	GO:0006855,GO:0015238,GO:0015297,GO:0016020,GO:0055085
AH01G13380	323.143	105.554	-1.6146	2.15e-07	1.7e-05						673.868	44.6961	-3.9169	1.45e-11	3.5e-10	Protein NRT1/ PTR FAMILY 7.3	NA	GO:0005215,GO:0006810,GO:0016020
AH08G00210						117.244	33.4438	-1.8062	7.45e-07	8.31e-06	167.902	32.757	-2.3564	7.67e-16	3.12e-14	Protein QUIRKY	NA	GO:0006508,GO:0008234
AH04G17660						312.332	130.916	-1.2565	0.00072439	0.0040179	359.242	123.822	-1.5379	8.1e-09	1.33e-07	Protein RETICULATA, chloroplastic	NA	NA
AH15G23790						871.595	258.59	-1.7512	5.01e-09	8.22e-08	1202.6	286.887	-2.0674	3.56e-10	7.19e-09	Protein REVEILLE 7	NA	NA
AH05G01970						423.668	92.2226	-2.2004	1.23e-15	4.7e-14	592.186	159.767	-1.8906	7e-07	7.98e-06	Protein RKD5	NA	NA
AH06G19650						27.5564	4.13327	-2.7241	0.00062273	0.0035269	41.9119	5.17805	-3.0251	0.0019018	0.0091043	Protein sym-1	K13347:PXMP2	GO:0016021
AH13G21780						994.363	312.915	-1.6672	7.08e-07	7.94e-06	1264.53	351.873	-1.8457	5.09e-07	5.97e-06	Proton pump-interactor 1	NA	GO:0005783,GO:0005886,GO:0010155
AH14G02770						260.003	106.399	-1.2924	0.00012301	0.00083633	368.543	144.575	-1.3488	0.0012358	0.0062856	Putative ATP-dependent RNA helicase DHX36	K14442:DHX36	GO:0003676,GO:0005524,GO:0004386
AH01G10400						929.848	165.825	-2.4862	1.24e-17	6e-16	1406.25	239.062	-2.5566	9.79e-11	2.12e-09	Putative glucose-6-phosphate 1-epimerase	K01792:E5.1.3.15	GO:0005975,GO:0016853
AH11G09990						986.223	162.941	-2.596	5.27e-25	4.74e-23	1399.41	256.662	-2.4471	9.61e-09	1.55e-07	Putative glucose-6-phosphate 1-epimerase	K01792:E5.1.3.15	GO:0005975,GO:0016853
AH19G05600	116.994	18.3021	-2.6753	8.89e-06	0.00039986	190.512	9.40721	-4.3411	1.67e-21	1.14e-19						Putative leucine-rich repeat receptor-like protein kinase At2g19210	NA	GO:0004672,GO:0005524,GO:0006468,GO:0005515
AH03G02090						141.855	26.8433	-2.3911	2.44e-08	3.56e-07	133.55	36.0248	-1.8879	0.00027268	0.0016806	Receptor-like protein kinase HERK 1	NA	GO:0004672,GO:0006468,GO:0005524
AH03G19550	37.3988	2.22968	-4.0813	9.34e-05	0.0029093	73.7293	6.41521	-3.516	2.47e-08	3.6e-07						RING finger protein 44	K19041:RNF38_44	NA
AH20G08280						47.032	8.80304	-2.4342	0.0020245	0.0098239	47.8904	11.4539	-2.0731	0.0019691	0.0093763	Root phototropism protein 3	NA	GO:0005515,GO:0016567
AH08G16980	132.995	29.6573	-2.1678	9.98e-05	0.00307	151.744	6.50047	-4.5481	7.88e-09	1.25e-07						Scarecrow-like protein 32	NA	NA
AH18G07470						99.6452	5.78395	-4.1404	1.12e-09	2.03e-08	130.947	14.665	-3.1631	5.04e-07	5.91e-06	Scarecrow-like protein 32	NA	NA
AH20G06110	461.951	211.048	-1.1297	0.00028675	0.0072379						650.488	276.712	-1.2323	4.1e-05	0.00031424	Secretory carrier-associated membrane protein	NA	NA
AH13G35190						65.622	11.0437	-2.5921	0.0007094	0.0039474	99.787	4.80953	-4.3892	3.43e-12	9.03e-11	Serine carboxypeptidase-like 45	K16297:SCPL-II	GO:0004185,GO:0006508
AH05G37600	273.568	120.215	-1.1872	0.00028571	0.0072151	320.6	126.513	-1.3378	0.0010934	0.0057534						Serine/threonine-protein kinase KIPK	NA	GO:0004672,GO:0005524,GO:0006468
AH03G03390						36.6019	6.36873	-2.5134	0.00051874	0.0030041	62.0943	4.85545	-3.6908	2.45e-06	2.48e-05	Serine/threonine-protein kinase UCN	NA	GO:0004672,GO:0005524,GO:0006468
AH13G51530						542.08	57.3038	-3.2403	2.34e-20	1.44e-18	777.059	111.267	-2.8055	2.9e-14	1e-12	Serine/threonine-protein phosphatase 6 regulatory ankyrin repeat subunit A	NA	GO:0005515
AH03G48900						516.036	65.1586	-2.9845	8.89e-20	5.21e-18	706.247	118.589	-2.5759	6.37e-14	2.1e-12	Serine/threonine-protein phosphatase 6 regulatory ankyrin repeat subunit A	NA	GO:0005515
AH06G13810						856.307	392.862	-1.124	9.06e-07	9.92e-06	1042.63	317.087	-1.7173	1.78e-10	3.74e-09	Short-chain dehydrogenase/reductase family 42E member 1	NA	GO:0003854,GO:0006694,GO:0016616,GO:0055114
AH08G16830						203.888	89.9047	-1.1811	8.61e-05	0.00061025	227.733	74.6761	-1.6088	2.55e-08	3.81e-07	SPX and EXS domain-containing protein 1	NA	GO:0016021
AH13G11030	630.958	77.1572	-3.031	1.44e-14	7.1e-12	650.842	30.5088	-4.4111	8.85e-16	3.46e-14						Tetraketide alpha-pyrone reductase 1	NA	GO:0003824,GO:0050662
AH05G02890						503.306	119.662	-2.0726	1.53e-15	5.79e-14	639.061	176.818	-1.8538	1.75e-05	0.00014722	Thaumatin-like protein 1	NA	NA
AH15G08960						3889.49	1482.47	-1.3918	0.0016595	0.0082609	5376.37	1290.65	-2.0586	3.42e-08	5.01e-07	Thiamine thiazole synthase 2, chloroplastic	K03146:THI4	NA
AH03G07330						189.941	47.269	-2.0006	3.86e-07	4.54e-06	221.695	49.7178	-2.1596	2.95e-07	3.63e-06	TMV resistance protein N	NA	GO:0005515,GO:0007165,GO:0043531
AH18G09750						178.34	33.092	-2.421	2.43e-08	3.55e-07	238.855	46.4259	-2.362	5.89e-19	3.15e-17	Transcription activator GLK1	NA	NA
AH08G16900	279.462	117.286	-1.2515	0.00018038	0.0049722						354.68	168.571	-1.0734	6.72e-06	6.19e-05	Transcription factor bHLH115	NA	GO:0046983
AH11G01310	431.846	153.645	-1.491	2.89e-05	0.0010923						731.15	182.747	-2.0002	2.69e-08	4.01e-07	Transcription factor MYC2	K13422:MYC2	GO:0046983
AH03G15800						226.551	89.0865	-1.3421	0.00095692	0.0051262	348.283	135.166	-1.3658	6.98e-05	0.00050649	Transcription factor TCP3	NA	NA
AH07G25100	1051	191.558	-2.4559	4.38e-07	3.14e-05	992.219	287.71	-1.7851	1.27e-11	3.03e-10						Transcription factor TGA1	NA	GO:0006351,GO:0043565
AH16G13420	1122.53	204.784	-2.4545	4.4e-25	1.45e-21	1376.97	80.7047	-4.0955	6.54e-13	1.86e-11						Triacylglycerol lipase 1	NA	GO:0006629
AH17G05680						156.796	52.8329	-1.5682	5.18e-05	0.00038896	197.25	59.5913	-1.7272	9.05e-06	8.12e-05	Triacylglycerol lipase 2	K01052:LIPA	GO:0006629
AH09G22440	94.4793	16.9038	-2.4773	7.69e-07	5.02e-05	108.724	4.75623	-4.5026	4.73e-09	7.79e-08						Tropinone reductase homolog	K08081:TR1	NA
AH11G13510	388.026	183.054	-1.0851	0.0003264	0.0080255	442.832	197.071	-1.1661	4.01e-06	3.89e-05						Two-component response regulator-like APRR2	NA	GO:0000160
AH20G25800						322.169	117.839	-1.4511	1.39e-06	1.47e-05	493.749	145.539	-1.763	4.66e-13	1.38e-11	U-box domain-containing protein 12	NA	GO:0005515
AH15G00380						476.938	182.209	-1.3861	0.00011617	0.00079504	651.821	168.354	-1.9524	8.3e-12	2.07e-10	U-box domain-containing protein 30	NA	GO:0004842,GO:0016567
AH13G45510	85.8677	29.6291	-1.5378	0.00014711	0.0042041						164.158	29.1772	-2.4957	4.58e-06	4.38e-05	UDP-glucose 6-dehydrogenase 1	K00012:UGDH	GO:0016616,GO:0051287,GO:0055114
AH12G10430	65.4161	6.99945	-3.2164	6.56e-05	0.0021838						91.2729	16.6798	-2.4506	1.75e-05	0.00014771	Ulp1 protease family, carboxy-terminal domain protein	NA	GO:0006508,GO:0008234
AH05G05260						58.1343	17.2025	-1.7495	0.00077955	0.0042836	72.4637	23.1032	-1.6488	0.00019168	0.001232	Uncharacterized acetyltransferase At3g50280	NA	GO:0016747
AH13G04030	32.8289	3.41305	-3.2668	3.38e-06	0.00017995	46.6005	8.27363	-2.5009	0.001667	0.0082923						Uncharacterized protein	K07195:EXOC7	GO:0000145,GO:0006887
AH14G34970	264.488	108.191	-1.2896	0.00026976	0.006893						315.113	95.6078	-1.7217	1.6e-13	5.05e-12	Uncharacterized protein	K15015:SLC32A	NA
AH08G30220						75.6432	12.5445	-2.6034	3.89e-07	4.58e-06	114.575	2.97214	-5.2766	1.31e-17	6.26e-16	Uncharacterized protein	NA	NA
AH15G07650						97.7802	6.024	-3.9955	4.54e-05	0.00034609	123.297	10.0806	-3.6126	6.48e-06	5.99e-05	Uncharacterized protein	K22794:FG3	GO:0008152,GO:0016758
AH18G01310						123.662	53.3931	-1.2114	0.00145	0.0073595	307.431	27.1062	-3.5083	1.75e-22	1.23e-20	Uncharacterized protein	NA	NA
AH15G00790						51.0894	9.09541	-2.4758	0.00040107	0.0023901	124.162	11.116	-3.4898	7.9e-11	1.73e-09	Uncharacterized protein	NA	NA
AH19G20780						343.682	36.5639	-3.2421	6.77e-16	2.68e-14	626.633	70.9612	-3.1452	1.19e-21	7.88e-20	Uncharacterized protein	NA	NA
AH01G06690						172.425	23.2795	-2.8876	4.25e-15	1.53e-13	205.25	24.2336	-3.0847	3.1e-05	0.00024517	Uncharacterized protein	NA	GO:0004866
AH15G07350						123.786	34.7421	-1.8311	1.61e-05	0.00013621	180.819	22.6756	-2.9982	5.59e-14	1.86e-12	Uncharacterized protein	NA	NA
AH09G16470						379.744	95.8974	-1.9894	1.24e-09	2.22e-08	707.657	95.4313	-2.8922	2.18e-19	1.22e-17	Uncharacterized protein	NA	NA
AH11G01980						168.908	26.2275	-2.6816	3.83e-09	6.41e-08	135.397	19.3308	-2.8096	8.5e-08	1.16e-06	Uncharacterized protein	NA	GO:0004866
AH03G01740						233.641	30.5589	-2.9231	8.16e-08	1.09e-06	409.894	65.5756	-2.6454	4.21e-13	1.25e-11	Uncharacterized protein	NA	NA
AH08G19860						82.1626	26.1791	-1.6437	0.00012171	0.00082825	130.148	22.4927	-2.5335	1.06e-13	3.42e-12	Uncharacterized protein	NA	NA
AH03G35840						354.091	85.2066	-2.0537	3.99e-06	3.87e-05	504.216	122.674	-2.0391	3.72e-13	1.12e-11	Uncharacterized protein	NA	GO:0005515
AH09G21020						1149.97	482.06	-1.2554	0.00063021	0.0035619	1383.41	338.361	-2.0321	1.84e-18	9.39e-17	Uncharacterized protein	NA	NA
AH13G03620						104.761	30.7971	-1.7568	0.0014979	0.0075671	147.44	39.4514	-1.9036	1.92e-09	3.45e-08	Uncharacterized protein	NA	NA
AH20G08250						152.886	69.3937	-1.1364	0.0015795	0.0079207	268.781	105.849	-1.344	7e-06	6.42e-05	Uncharacterized protein	NA	NA
AH18G33940						1672.01	694.019	-1.2681	7.39e-05	0.00053206	2402.81	1046.14	-1.1994	1.77e-08	2.73e-07	Uncharacterized protein	K15979:SND1	NA
AH13G10070						234.114	106.889	-1.1311	9.57e-05	0.00066979	312.745	113.36	-1.4622	7.65e-05	0.0005482	uncharacterized protein LOC101490411	NA	NA
AH13G07710						542.298	106.143	-2.3489	9.78e-17	4.28e-15	679.459	175.563	-1.9525	6.59e-07	7.54e-06	uncharacterized protein LOC101492016 isoform X1	NA	NA
AH06G22500	511.366	147.948	-1.7889	1.89e-08	2.05e-06	764.094	80.8951	-3.2395	3.04e-26	3.05e-24						uncharacterized protein LOC101511812 isoform X1	NA	NA
AH16G27760	559.956	195.358	-1.5191	8.29e-06	0.00037706	762.934	83.0419	-3.1947	4.85e-26	4.82e-24						uncharacterized protein LOC101511812 isoform X1	NA	NA
AH15G36740	180.283	32.6056	-2.4655	0.00010084	0.0030984	206.103	5.37274	-5.2919	4.1e-18	2.09e-16						Uncharacterized protein PAM68-like	NA	NA
AH12G37690	3858.7	683.592	-2.4968	1.59e-11	3.59e-09						6711.72	1165.2	-2.5261	0.0014001	0.0069986	Universal stress protein A-like protein	NA	GO:0006950
AH01G04620	951.81	205.208	-2.2133	7.27e-08	6.61e-06	878.323	56.8437	-3.9496	7.71e-17	3.42e-15						Unknown function	NA	NA
AH10G09350						821.966	224.043	-1.8736	0.00016948	0.001114	1336.76	311.03	-2.1036	9.9e-13	2.81e-11	Unknown function	NA	NA
AH12G10440						89.6842	31.9825	-1.4868	0.00037776	0.0022709	130.436	40.6928	-1.6806	1.62e-05	0.00013715	Unknown function	NA	NA
AH19G19800						164.866	72.9687	-1.175	0.00012011	0.00081872	208.136	89.3071	-1.2199	0.00047848	0.0027583	Unknown function	NA	NA
AH03G39350						3913.36	1738.99	-1.1703	7.59e-11	1.61e-09	5254.56	2144.94	-1.2926	2.44e-06	2.47e-05	UTP--glucose-1-phosphate uridylyltransferase	K00963:UGP2	GO:0003983,GO:0006011,GO:0008152,GO:0070569
AH04G09630						63.6215	13.157	-2.2586	0.00014452	0.00096533	75.9317	19.6666	-1.9459	3.47e-05	0.00027121	VAN3-binding protein	NA	NA
AH14G35270	1528.94	423.67	-1.8516	2.04e-05	0.00080287	1856.05	187.618	-3.3044	1.3e-50	6.98e-48						Vesicle transport v-SNARE 13	K08493:VTI1	GO:0006886,GO:0016020
AH06G26410						397.096	130.98	-1.6001	6.6e-06	6.1e-05	494.069	133.816	-1.8861	5.9e-12	1.5e-10	WAT1-related protein At3g28050	NA	GO:0016021,GO:0022857
AH05G01370						114.696	26.1844	-2.1305	3.39e-07	4.03e-06	190.313	50.2928	-1.9199	0.0014397	0.0071675	WAT1-related protein At4g19185	NA	GO:0016021,GO:0022857,GO:0016020
AH13G04450	107.504	32.1238	-1.7412	0.00015037	0.004284	162.287	5.59219	-4.8742	2.57e-20	1.58e-18						WUSCHEL-related homeobox 2	NA	GO:0003677
AH18G24010						1121.57	533.959	-1.0697	2.65e-07	3.23e-06	1591.55	543.881	-1.5491	1.79e-16	7.64e-15	YTH domain-containing family protein 2	K20102:YTHDF	GO:0003723
AH12G17980						109.885	8.4577	-3.722	2.26e-08	3.32e-07	173.13	11.878	-3.8708	4.52e-06	4.33e-05	Zeatin O-glucosyltransferase	K13495:CISZOG	GO:0008152,GO:0016758
AH04G00740						97.1719	14.2546	-2.7859	0.00051002	0.0029582	124.641	8.82869	-3.8139	5.27e-18	2.61e-16	Zeaxanthin epoxidase, chloroplastic	NA	GO:0005515
AH05G05500						930.315	461.814	-1.0104	5.98e-07	6.79e-06	1083.68	489.805	-1.1454	4.38e-05	0.0003337	Zeaxanthin epoxidase, chloroplastic	K09838:ZEP	GO:0005515,GO:0071949
AH07G20280						372.301	102.472	-1.8641	8.08e-05	0.00057657	451.735	112.135	-2.0107	5.43e-07	6.32e-06	Zinc-finger homeodomain protein 1	NA	NA
AH12G19310											121.38	36.1526	-1.7488	4.04e-08	5.85e-07	1-acyl-sn-glycerol-3-phosphate acyltransferase 2	K13523:AGPAT3_4	GO:0008152,GO:0016746
AH18G34610											1036.77	410.789	-1.3348	2.6e-13	7.97e-12	Acetolactate synthase 1, chloroplastic	K01652:E2.2.1.6L	GO:0003824,GO:0030976,GO:0000287
AH06G00970											1592.4	724.491	-1.1362	2.78e-06	2.78e-05	Actin-3	NA	NA
AH05G04530											75.6583	19.2913	-1.9734	6.38e-06	5.91e-05	AP2-like ethylene-responsive transcription factor ANT	K09285:OVM	GO:0003700,GO:0006355,GO:0007275
AH04G27500											101.642	4.37721	-4.5287	3.48e-10	7.07e-09	Aspartic proteinase-like protein 2	NA	GO:0004190,GO:0006508
AH18G15220						50.6541	10.2496	-2.2999	0.00027492	0.0017083						Beta-glucuronosyltransferase GlcAT14A	NA	GO:0008375,GO:0016020
AH14G35620	123.446	53.4617	-1.2085	0.00027998	0.0071023											Biotin carboxyl carrier protein of acetyl-CoA carboxylase 2, chloroplastic	K02160:accB	GO:0003989,GO:0006633,GO:0009317
AH03G25670											363.107	132.975	-1.4498	1.73e-06	1.81e-05	BTB/POZ domain-containing protein At1g30440	NA	NA
AH20G34400											118.675	37.6577	-1.657	1.32e-06	1.42e-05	BTB/POZ domain-containing protein At3g05675	NA	NA
AH20G06650											181.782	77.5669	-1.2292	7.9e-05	0.00056318	Callose synthase 11	K11000:CALS	GO:0000148,GO:0003843,GO:0006075,GO:0016020
AH05G37160											152.744	72.6525	-1.0729	0.00029434	0.0017969	CASP-like protein 5A1	NA	NA
AH05G06060											150.363	54.8102	-1.4538	1.68e-05	0.00014228	CASP-like protein ARALYDRAFT_485429	NA	NA
AH20G35470						180.915	90.58	-1.0007	0.00097433	0.0052038						Cell division cycle-associated 7-like protein	NA	NA
AH14G13810											28.2131	5.06682	-2.4855	0.00036157	0.0021547	Cellulose synthase A catalytic subunit 4 [UDP-forming]	K10999:CESA	GO:0016020,GO:0016760,GO:0030244
AH17G00740											27.9594	3.23913	-3.1128	0.00047698	0.0027508	Cytochrome b561 and DOMON domain-containing protein At3g61750	NA	NA
AH04G24800											111.873	53.6042	-1.0595	0.00064252	0.0035646	E3 ubiquitin-protein ligase ATL59	NA	NA
AH20G05640											54.7829	14.1946	-1.9494	0.00082936	0.0044412	Equilibrative nucleotide transporter 3	K15014:SLC29A1_2_3	GO:0005337,GO:0006810,GO:0016021
AH20G32350						182.863	41.3143	-2.1528	8.26e-08	1.1e-06						Ethylene-responsive transcription factor RAP2-11	K09286:EREBP	GO:0003700,GO:0006355
AH20G10570						100.374	26.9403	-1.9012	0.00067587	0.0037844						F-box protein At1g67340	NA	NA
AH01G06600											76.2408	20.7505	-1.8793	1.26e-06	1.36e-05	F-box/kelch-repeat protein At3g06240	NA	GO:0005515
AH01G27970						913.643	216.601	-2.0751	5.86e-05	0.00043318						F-box/kelch-repeat protein At3g23880	NA	GO:0005515
AH11G29640						726.812	182.885	-1.9885	1.01e-05	8.92e-05						F-box/kelch-repeat protein At3g23880	NA	GO:0005515
AH01G33850											263.017	117.929	-1.1545	3.49e-05	0.00027244	Galactoside 2-alpha-L-fucosyltransferase	K13681:FUT	GO:0008107,GO:0016020,GO:0042546
AH03G27050											991.476	491.586	-1.0119	0.0001019	0.00070366	Galacturonokinase	K18677:GALAK	GO:0005534,GO:0005524
AH18G01830											32.2917	4.08038	-2.9775	0.0010157	0.0053016	GATA transcription factor 9	NA	GO:0003700,GO:0006355,GO:0008270,GO:0043565
AH18G02020						121.801	3.51556	-5.1804	1.25e-11	2.99e-10						GDSL esterase/lipase APG	NA	GO:0016788
AH20G07560											54.9334	11.2863	-2.2894	5.2e-06	4.91e-05	GDSL esterase/lipase At1g28590	K21026:AAE	GO:0016788
AH11G17780											78.9211	13.4679	-2.5576	1.72e-05	0.00014488	GDSL esterase/lipase At3g48460	NA	GO:0016788
AH20G07630											42.7727	4.56908	-3.2393	0.00055328	0.0031389	GDSL esterase/lipase At5g45910	K21026:AAE	GO:0016788
AH18G07030											279.818	82.8728	-1.755	1.55e-06	1.64e-05	Glutamate receptor 3.4	K05387:GRIP	GO:0004970,GO:0016020
AH05G01750											352.236	60.0616	-2.5501	6.14e-11	1.37e-09	Glutamate receptor 3.6	K05387:GRIP	GO:0004970,GO:0016020
AH07G08640											104.608	50.6119	-1.0471	0.00070455	0.0038631	GPI mannosyltransferase 3	K05286:PIGB	GO:0016757
AH03G24320											101.579	28.3644	-1.8437	0.0004697	0.0027145	Growth-regulating factor 5	NA	GO:0005634,GO:0006351,GO:0032502,GO:0005524,GO:0006355
AH19G20440						107.186	5.19453	-4.3691	9.57e-15	3.3e-13						Guanine deaminase	NA	NA
AH01G08080											875.169	350.983	-1.3173	6.39e-13	1.85e-11	Histone-lysine N-methyltransferase family member SUVH9	K11420:EHMT	GO:0042393,GO:0005515,GO:0005634,GO:0008270,GO:0018024,GO:0034968,GO:0016571
AH11G00860											680.946	302.785	-1.1678	7.4e-07	8.39e-06	Histone-lysine N-methyltransferase family member SUVH9	K11420:EHMT	GO:0016571,GO:0005634,GO:0008270,GO:0018024,GO:0034968,GO:0005515,GO:0042393
AH10G29860											1496.97	557.169	-1.4252	4.44e-14	1.49e-12	Histone-lysine N-methyltransferase, H3 lysine-9 specific SUVH3	K11420:EHMT	GO:0005515,GO:0005634,GO:0008270,GO:0018024,GO:0034968,GO:0042393,GO:0016571
AH01G24370											37.0869	1.22917	-4.9491	1.48e-06	1.57e-05	Increased DNA methylation 1	NA	GO:0008080
AH17G14130											248.778	111.373	-1.1579	3.29e-05	0.00025876	Inositol 3-kinase	K19517:MIK	GO:0005524,GO:0010264,GO:0019140
AH14G12550											455.082	136.41	-1.7368	2.14e-16	9.06e-15	Kinesin-like protein (Fragment)	K10393:KIF2_24	GO:0003777,GO:0005524,GO:0007018,GO:0008017
AH09G02960											32.9283	1.74222	-4.2243	1.74e-06	1.82e-05	LETM1 domain-containing protein YLH47, mitochondrial	NA	NA
AH16G15910											81.1831	8.65441	-3.225	0.0018566	0.008915	Leucine-rich repeat receptor-like protein kinase PXL2	NA	GO:0004672,GO:0005524,GO:0006468,GO:0005515
AH17G03650											42.3944	3.02701	-3.8284	2.61e-06	2.62e-05	Leucine-rich repeat receptor-like serine/threonine-protein kinase BAM3	NA	GO:0004672,GO:0005524,GO:0006468,GO:0005515
AH13G05900											74.2639	13.655	-2.4472	7.89e-07	8.9e-06	Linoleate 13S-lipoxygenase 2-1, chloroplastic	K00454:LOX2S	GO:0016702,GO:0046872,GO:0055114,GO:0005515,GO:0016491
AH19G08000											267.47	125.785	-1.0891	0.0010325	0.0053766	Lipase	NA	GO:0006629
AH09G29820											153.887	68.6863	-1.1633	2.63e-05	0.00021147	Lipoyl synthase, chloroplastic	K03644:lipA	GO:0003824,GO:0051536
AH08G06990											132.588	37.0777	-1.8401	0.00017516	0.0011379	Low affinity sulfate transporter 3	K17469:SULTR2	GO:0008271,GO:0008272,GO:0016020,GO:0055085,GO:0015116,GO:0016021
AH10G31710											24.6025	2.08982	-3.5687	8.59e-05	0.00060603	LRR receptor-like serine/threonine-protein kinase GSO2	NA	GO:0005515
AH12G32240											265.686	92.0295	-1.5278	0.00014567	0.00096726	Magnesium/proton exchanger	K03452:MHX	GO:0016021,GO:0055085
AH09G14450											302.098	78.3761	-1.948	2.81e-05	0.00022456	Mannosylglycoprotein endo-beta-mannosidase	K18577:EBM	GO:0004553,GO:0005975,GO:0033947
AH16G10660											416.964	177.265	-1.2326	3.42e-05	0.00026787	Mannosylglycoprotein endo-beta-mannosidase	K18577:EBM	GO:0004553,GO:0005975,GO:0033947
AH07G16420											312.187	135.063	-1.2077	4.13e-05	0.00031625	Metal tolerance protein 10	NA	GO:0006812,GO:0008324,GO:0016021,GO:0055085
AH01G11360											1266.09	346.577	-1.8696	6.78e-19	3.59e-17	Metal transporter Nramp3	K21398:SLC11A2	GO:0005215,GO:0006810,GO:0016020
AH11G11080											998.221	437.694	-1.1899	6.89e-05	0.00050044	Metal transporter Nramp3	K21398:SLC11A2	GO:0005215,GO:0006810,GO:0016020
AH07G10290											64.972	8.0326	-3.0189	1.69e-08	2.62e-07	Myosin-binding protein 3	NA	NA
AH08G29670											33.4632	6.80827	-2.2988	0.0016356	0.0079921	Omega-hydroxypalmitate O-feruloyl transferase	K15400:HHT1	GO:0016747
AH19G30450						781.057	379.977	-1.0384	2.15e-05	0.00017743						OTU domain-containing protein At3g57810	NA	NA
AH08G12060						54.186	9.99664	-2.4507	0.0004408	0.0026014						Oxysterol-binding protein-related protein 3C	NA	NA
AH10G06480											305.528	141.386	-1.1112	2.11e-07	2.68e-06	Patatin-like phospholipase domain-containing protein 2	NA	GO:0006629,GO:0016042,GO:0016787
AH17G33340											180.751	64.4201	-1.4873	1.21e-06	1.31e-05	Pentatricopeptide repeat-containing protein At1g09900	NA	NA
AH20G09000						29.5456	3.8615	-2.9304	0.00050505	0.002935						Peroxidase 43	K00430:E1.11.1.7	GO:0004601,GO:0006979,GO:0020037,GO:0055114
AH12G36220											929.579	369.808	-1.3298	5.71e-07	6.61e-06	Phosphatidylinositol 4-phosphate 5-kinase 9	K00889:PIP5K	GO:0016307,GO:0046488
AH10G05490											2440.45	1154.4	-1.0796	5.74e-12	1.47e-10	Phospho-2-dehydro-3-deoxyheptonate aldolase 2, chloroplastic	K01626:E2.5.1.54	GO:0003849,GO:0009073
AH18G16520											2065.73	820.942	-1.3316	3.33e-10	6.76e-09	Phosphoenolpyruvate carboxylase	K01595:ppc	GO:0006099,GO:0008964,GO:0015977
AH19G31240											68.1957	5.13289	-3.7457	2.31e-08	3.49e-07	Piriformospora indica-insensitive protein 2	NA	GO:0005515
AH14G12560											31.9331	4.50224	-2.8318	0.00096215	0.0050561	Probable CCR4-associated factor 1 homolog 11	K12581:CNOT7_8	NA
AH14G09430											80.1362	29.5463	-1.4386	0.00056911	0.0032156	Probable folate-biopterin transporter 7	NA	GO:0006810,GO:0016021
AH15G04810											87.2746	19.2062	-2.1796	0.0004067	0.0023902	Probable LRR receptor-like serine/threonine-protein kinase At1g12460	NA	GO:0005515,GO:0004672,GO:0005524,GO:0006468
AH12G27330											15.113	1.77768	-3.0867	0.0016225	0.007938	Probable LRR receptor-like serine/threonine-protein kinase IRK	NA	GO:0005515,GO:0004672,GO:0006468,GO:0005524
AH17G08500											350.225	149.049	-1.2318	7.09e-05	0.00051325	Probable methyltransferase PMT11	NA	GO:0008168
AH08G01300											81.8261	14.864	-2.464	0.0016167	0.0079137	Probable methyltransferase PMT16	NA	GO:0008168
AH03G45100											124.385	60.0092	-1.0518	0.00028049	0.0017211	Probable mitochondrial adenine nucleotide transporter BTL3	NA	GO:0055085
AH01G10070											260.343	75.2211	-1.7925	3.97e-07	4.76e-06	Probable polyamine transporter At1g31830	NA	GO:0003333,GO:0015171,GO:0016020
AH20G01490											219.514	73.7255	-1.573	1.21e-07	1.61e-06	Probable polyamine transporter At1g31830	NA	GO:0003333,GO:0015171,GO:0016020
AH18G30390											1055.41	526.971	-1.0031	1.48e-07	1.93e-06	Probable sarcosine oxidase	K00306:PIPOX	GO:0016491,GO:0055114
AH05G13920											250.417	109.749	-1.1905	0.0015463	0.0076179	Probable xyloglucan endotransglucosylase/hydrolase protein 8	K08235:E2.4.1.207	GO:0005618,GO:0006073,GO:0016762,GO:0048046,GO:0004553,GO:0005975
AH16G04140											37.5993	4.43132	-3.0868	0.00016291	0.0010658	Probably inactive leucine-rich repeat receptor-like protein kinase At5g06940	NA	GO:0005515,GO:0004672,GO:0005524,GO:0006468
AH19G14800											28.8902	1.51631	-4.279	8.84e-06	7.94e-05	Protein BRASSINAZOLE-RESISTANT 1	K14503:BZR1_2	GO:0003700,GO:0006351,GO:0009742
AH13G46330											82.3135	14.848	-2.4722	3.11e-08	4.6e-07	Protein DETOXIFICATION 44, chloroplastic	NA	GO:0006855,GO:0015238,GO:0015297,GO:0016020,GO:0055085
AH13G07780											91.6985	34.8002	-1.392	0.00082835	0.0044366	Protein DETOXIFICATION 46, chloroplastic	NA	GO:0006855,GO:0015238,GO:0015297,GO:0016020,GO:0055085
AH09G14220											187.562	73.3236	-1.3545	0.0011993	0.0061234	Protein indeterminate-domain 2	NA	GO:0003676
AH20G05140											141.524	34.3186	-2.0449	2.43e-08	3.65e-07	Protein kinase PINOID	NA	GO:0004672,GO:0005524,GO:0006468
AH13G41090											129.424	23.0531	-2.4932	6.12e-08	8.63e-07	Protein NRT1/ PTR FAMILY 5.6	NA	GO:0005215,GO:0006810,GO:0016020
AH01G34370											117.212	46.7301	-1.3263	0.00038775	0.002294	Protein QUIRKY	NA	NA
AH14G20590											317.887	90.2971	-1.8159	2.83e-13	8.63e-12	Protein RETICULATA, chloroplastic	NA	NA
AH11G27170											28.6664	3.3343	-3.1211	0.00065357	0.0036177	Protein RTF1 homolog	K15178:RTF1	GO:0003677,GO:0006368,GO:0016570,GO:0016593
AH13G51080						142.951	34.9444	-2.0409	0.00056029	0.0032162						Protein TIFY 5A	NA	NA
AH05G21010											124.229	49.0889	-1.3387	0.00044652	0.0025959	Protein trichome birefringence-like 18	NA	NA
AH12G03360											158.092	39.8255	-1.9928	0.00027014	0.0016671	Protein trichome birefringence-like 25	NA	NA
AH18G27770	90.2541	24.0007	-1.9092	0.00021478	0.0057254											Protein ZINC INDUCED FACILITATOR-LIKE 1	NA	GO:0016021,GO:0055085,GO:0005215
AH16G00030						44.6038	4.57802	-3.2475	5.1e-05	0.00038365						Proteinaceous RNase P 3	K18213:PRORP	NA
AH08G07700											77.6975	5.12243	-3.9344	2.57e-10	5.29e-09	Purine permease 3	NA	GO:0005215,GO:0016021
AH05G00570											189.608	64.535	-1.5536	0.0014613	0.007257	Putative disease resistance protein RGA4	NA	GO:0043531
AH02G02280	25.2738	1.89264	-3.7558	7.98e-05	0.0025699											Putative disease resistance RPP13-like protein 1	NA	NA
AH10G32020											28.3696	1.53646	-4.236	8.69e-05	0.00061179	Putative disease resistance RPP13-like protein 1	NA	GO:0043531
AH12G31050						222.1	102.694	-1.115	0.00044629	0.0026296						Putative E3 ubiquitin-protein ligase RF4	NA	NA
AH19G06110											66.0664	23.3758	-1.4994	0.00043693	0.0025468	Putative F-box/FBD/LRR-repeat protein At5g62970	NA	GO:0005515
AH13G26170											88.6359	5.61123	-3.9834	1.61e-14	5.67e-13	Putative MYB-related protein 28	NA	NA
AH15G10710											74.4689	10.0112	-2.8959	7.34e-09	1.21e-07	Putative potassium transporter 12	K03549:kup	GO:0015079,GO:0016020,GO:0071805
AH13G48210											134.514	29.6926	-2.1813	1.67e-05	0.00014114	Putative pumilio homolog 7, chloroplastic	NA	GO:0003723
AH17G29710											228.352	96.4172	-1.2444	0.00017382	0.0011301	Receptor-like cytosolic serine/threonine-protein kinase RBK2	NA	GO:0004672,GO:0005524,GO:0006468,GO:0006950
AH20G33650											55.8256	13.1196	-2.0949	8.1e-05	0.00057533	Receptor-like protein kinase FERONIA	NA	GO:0004672,GO:0005524,GO:0006468
AH16G28880											469.13	123.904	-1.9209	1.21e-12	3.4e-11	Receptor-like protein kinase HERK 1	NA	GO:0004672,GO:0005524,GO:0006468
AH20G07150											143.88	30.7866	-2.2261	9.38e-12	2.32e-10	Receptor-like protein kinase HSL1	NA	GO:0004672,GO:0005524,GO:0006468,GO:0005515
AH10G05350											52.7909	10.2303	-2.3718	0.00026222	0.0016242	Root phototropism protein 3	NA	GO:0016567,GO:0005515
AH13G52270											5801.75	1913.84	-1.6	5.85e-16	2.41e-14	Serine hydroxymethyltransferase 4	K00600:glyA	GO:0004372,GO:0006545,GO:0035999
AH13G00850											5979.87	2094.14	-1.5137	6.36e-14	2.1e-12	Serine hydroxymethyltransferase 4	K00600:glyA	GO:0004372,GO:0006545,GO:0035999
AH13G14280											155.327	59.082	-1.3951	0.00042295	0.0024737	Serine/threonine-protein kinase Nek5	K08857:NEK1_4_5	GO:0004672,GO:0005524,GO:0006468
AH16G26850											52.9975	5.90095	-3.1699	0.00077479	0.004187	Shikimate kinase 1, chloroplastic	K00891:E2.7.1.71	NA
AH07G07900											252.194	104.492	-1.2729	0.00012567	0.00084857	Sorting and assembly machinery component 50 homolog	K07277:SAM50	GO:0019867
AH19G43310											39.7597	4.41677	-3.1726	3.82e-07	4.6e-06	SPX domain-containing membrane protein At4g22990	NA	GO:0016021,GO:0055085
AH20G17930											3583.43	1473.96	-1.2818	1.17e-16	5.12e-15	Stearoyl-[acyl-carrier-protein] 9-desaturase, chloroplastic	K03921:FAB2	GO:0006631,GO:0045300,GO:0055114
AH03G34060											1673.47	808.093	-1.05	0.00069595	0.0038205	Stress enhanced protein 2, chloroplastic	NA	NA
AH01G13010											219.62	44.8666	-2.2906	0.00046466	0.0026895	Transcription factor bHLH25	NA	GO:0046983
AH13G23340											123.715	35.1313	-1.8195	8.01e-05	0.00056961	Transcription factor bHLH68	NA	GO:0046983
AH13G04850											237.476	93.1947	-1.3474	1.03e-06	1.14e-05	Transcription factor LUX	NA	NA
AH13G44920											109.931	35.0269	-1.6481	9.21e-06	8.24e-05	Transmembrane protein	NA	NA
AH03G41390											119.286	24.6478	-2.2753	5.93e-07	6.85e-06	Two-component response regulator ARR3	K14492:ARR-A	GO:0000160
AH12G32900											26.8055	0.614585	-5.4875	1.85e-05	0.00015453	Ubiquitin carboxyl-terminal hydrolase 12	NA	GO:0005515
AH10G19620											528.875	161.618	-1.7096	5.58e-11	1.25e-09	U-box domain-containing protein 7	NA	GO:0005515
AH09G33070											96.3681	29.6057	-1.7004	6.81e-06	6.26e-05	UDP-galactose transporter 2	NA	GO:0005338,GO:0015780
AH11G17040											247.461	90.4197	-1.4511	3.68e-06	3.58e-05	UDP-glucuronate 4-epimerase 3	K08679:E5.1.3.6	GO:0005975,GO:0016857,GO:0003824,GO:0050662
AH14G35720											108.987	34.0374	-1.6819	0.0003177	0.0019232	UDP-glycosyltransferase 83A1	NA	GO:0008152,GO:0016758
AH06G26290						87.695	34.7086	-1.338	0.0017309	0.0085576						UDP-glycosyltransferase 90A1	NA	GO:0008152,GO:0016758
AH09G27330						196.536	30.2348	-2.694	2.67e-09	4.57e-08						Uncharacterized protein	NA	NA
AH06G03380											41.5218	1.49615	-4.8097	1.78e-08	2.73e-07	Uncharacterized protein	NA	NA
AH17G25300											15.6385	1.19856	-3.7218	0.00085971	0.004586	Uncharacterized protein	NA	NA
AH01G34710											74.2779	12.585	-2.5582	8.83e-07	9.85e-06	Uncharacterized protein	NA	GO:0004672,GO:0005524,GO:0006468,GO:0005515
AH18G11640											120.715	23.3264	-2.3775	9.33e-07	1.04e-05	Uncharacterized protein	NA	NA
AH02G11700											135.664	27.8308	-2.2893	0.00054749	0.0031102	Uncharacterized protein	NA	NA
AH16G35670											269.383	59.0731	-2.1872	9.27e-11	2.02e-09	Uncharacterized protein	NA	NA
AH04G04940											291.714	67.6994	-2.1084	0.0014474	0.0071973	Uncharacterized protein	NA	NA
AH14G45090											424.648	99.1404	-2.1001	2.67e-18	1.35e-16	Uncharacterized protein	K15015:SLC32A	NA
AH11G22030											91.4583	21.4877	-2.0872	0.0014746	0.0073178	Uncharacterized protein	NA	GO:0004672,GO:0005524,GO:0006468,GO:0005515
AH06G01220											516.339	151.395	-1.7709	3.07e-11	7.1e-10	Uncharacterized protein	NA	NA
AH04G28050											64.8995	19.1647	-1.7628	9.89e-05	0.00068521	Uncharacterized protein	NA	NA
AH08G14750											68.679	24.2663	-1.5013	0.00012041	0.00081737	Uncharacterized protein	K18192:ATP10	NA
AH14G04990											78.2295	27.9348	-1.4812	0.00054931	0.0031196	Uncharacterized protein	K02881:RP-L18	GO:0003735,GO:0005622,GO:0005840,GO:0006412
AH09G19830											637.575	232.148	-1.4572	1.23e-06	1.34e-05	Uncharacterized protein	NA	NA
AH16G03830											528.249	192.273	-1.457	3.73e-09	6.45e-08	Uncharacterized protein	NA	NA
AH02G17910											492.032	193.779	-1.3439	1.31e-08	2.06e-07	Uncharacterized protein	NA	GO:0004672,GO:0005524,GO:0006468,GO:0005515
AH04G14150											147.264	60.3109	-1.2872	5.84e-06	5.46e-05	Uncharacterized protein	NA	NA
AH13G53080											175.928	73.9682	-1.2476	2.14e-05	0.00017536	Uncharacterized protein	NA	GO:0008270
AH10G05320											343.565	146.752	-1.2264	1.37e-06	1.47e-05	Uncharacterized protein	NA	NA
AH04G15250											916.701	394.966	-1.2141	7.47e-06	6.81e-05	Uncharacterized protein	NA	NA
AH02G13530											237.003	115.133	-1.045	0.00028116	0.0017246	Uncharacterized protein	NA	NA
AH11G25030											1333.96	600.488	-1.1509	0.00016714	0.0010915	Uncharacterized protein At1g04910	NA	NA
AH03G00250											326.932	129.142	-1.3407	0.00022803	0.0014332	Uncharacterized protein At4g22758	NA	NA
AH13G33430											769.14	252.655	-1.6062	2.17e-08	3.29e-07	uncharacterized protein LOC101490078	NA	NA
AH03G29540											573.95	219.144	-1.3886	3.93e-10	7.91e-09	uncharacterized protein LOC101490078	NA	NA
AH16G16300											56.2757	18.3123	-1.6268	0.0002842	0.0017419	uncharacterized protein LOC101490666	NA	NA
AH13G49130											313.909	127.186	-1.3046	1.13e-07	1.51e-06	uncharacterized protein LOC101498967	NA	GO:0008168
AH02G01980											27.4687	6.54205	-2.0714	0.00184	0.0088482	uncharacterized protein LOC101503138 isoform X1	NA	NA
AH01G31400											139.982	64.6262	-1.1114	0.00018887	0.0012167	uncharacterized protein LOC101515480	NA	NA
AH18G30180						151.294	65.7245	-1.1995	0.0016778	0.008336						Unknown function	NA	NA
AH11G25930											16.6328	1.19856	-3.803	0.0011773	0.0060267	Unknown function	NA	NA
AH13G12350											35.3994	4.22556	-3.0733	0.0014056	0.0070227	Unknown function	NA	NA
AH17G27680											53.816	7.10253	-2.92	4.96e-06	4.7e-05	Unknown function	NA	NA
AH17G31720											67.7227	11.7123	-2.5267	3.34e-05	0.00026247	Unknown function	NA	NA
AH14G33940											52.9438	10.233	-2.3696	1.87e-05	0.00015577	Unknown function	NA	NA
AH11G17440											46.5366	12.8388	-1.864	0.00046564	0.0026938	Unknown function	NA	NA
AH12G04580											129.799	61.3119	-1.0841	0.00041564	0.0024362	Unknown function	NA	NA
AH07G15370	207.095	10.5122	-4.2974	1.16e-15	7.66e-13											Vacuolar cation/proton exchanger 3	K07300:chaA	GO:0016021,GO:0055085
AH08G05620						3425.97	247.602	-3.7893	7.6e-11	1.61e-09						WAT1-related protein At4g08300	NA	GO:0016020,GO:0016021,GO:0022857
AH15G07820											138.376	38.3892	-1.8449	2.22e-06	2.26e-05	WEB family protein At5g16730, chloroplastic	NA	NA
AH12G06840											35.3904	4.53285	-2.9731	0.00053444	0.0030423	Zinc finger CCCH domain-containing protein 48	K10260:FBXW7	GO:0005515,GO:0046872
AH03G39110											78.3054	9.22221	-3.0893	7.7e-09	1.27e-07	Zinc finger protein 4	NA	GO:0003676
AH05G06380	380.237	772.788	1.0227	4.57e-05	0.0016	247.298	899.767	1.8635	5.77e-10	1.08e-08	274.044	707.765	1.3677	1.18e-09	2.2e-08	Calcium uniporter protein 2, mitochondrial	K20858:MCU	NA
AH15G02510	266.418	632.842	1.2465	1.23e-05	0.00052415	175.288	717.973	2.0345	3.38e-13	9.95e-12	200.764	631.37	1.652	5.46e-09	9.21e-08	Calcium uniporter protein 2, mitochondrial	K20858:MCU	NA
AH05G05240	186.743	451.379	1.2725	9.24e-05	0.0028838	175.341	452.845	1.3699	1.23e-06	1.31e-05	183.405	418.364	1.1864	4.54e-06	4.35e-05	Floral homeotic protein APETALA 2	K09284:AP2	GO:0003700,GO:0006355,GO:0007275
AH05G29250	4552.27	9576.09	1.0729	1.82e-06	0.00010483	4944.42	11725.8	1.2458	1.63e-07	2.06e-06	4376.93	11791.5	1.4295	6.34e-12	1.61e-10	Glutamine synthetase nodule isozyme	K01915:glnA	GO:0004356,GO:0006807,GO:0006542
AH16G41400	358.382	796.96	1.1524	3.09e-08	3.13e-06	462.698	945.685	1.0316	6.67e-05	0.00048632	460.64	999.946	1.1185	3.72e-08	5.4e-07	Uncharacterized protein	NA	GO:0016787
AH14G40520	254.582	607.8	1.2539	2.01e-07	1.62e-05	160.797	727.044	2.1771	1.05e-12	2.91e-11	341.102	710.438	1.0578	0.00059934	0.003361	Uncharacterized protein	NA	NA
AH15G29980						44.6076	95.9788	1.1069	0.0016982	0.0084208	34.7981	101.28	1.5464	6.51e-06	6.01e-05	Arginine--tRNA ligase, chloroplastic/mitochondrial	K01887:RARS	GO:0004814,GO:0005524,GO:0006420,GO:0000166,GO:0005737
AH11G30070						99.21	267.4	1.4301	1.04e-05	9.2e-05	51.9736	302.566	2.5303	1.39e-10	2.95e-09	CASP-like protein 1E1	NA	NA
AH05G02930						1509.29	4128.01	1.4515	2.2e-18	1.15e-16	1759.65	4557.63	1.3725	1.04e-09	1.94e-08	Chaperone protein dnaJ 11, chloroplastic	NA	NA
AH09G24120						431.183	1209.25	1.4879	3.88e-07	4.57e-06	511.354	1068.89	1.0628	1.64e-06	1.73e-05	Copper transport protein ATX1	K07213:ATOX1	GO:0030001,GO:0046872
AH11G02630						178.265	432.464	1.2789	1.72e-06	1.78e-05	104.761	545.427	2.3759	3.13e-16	1.31e-14	Cysteine proteinase inhibitor 5	NA	GO:0004869
AH19G39060						114.718	278.861	1.2802	1.65e-05	0.00013967	96.872	265.283	1.4486	0.0010174	0.0053073	Endonuclease 2	NA	GO:0003676,GO:0004519,GO:0006308
AH15G24830						3444	7640.75	1.1496	3.25e-07	3.89e-06	3320.42	7511.14	1.1773	1.61e-10	3.39e-09	Glutamine synthetase nodule isozyme	K01915:glnA	GO:0004356,GO:0006807,GO:0006542
AH02G23410						12.5472	66.502	2.408	0.00063465	0.0035826	19.0523	61.6062	1.6813	0.00035604	0.0021254	Macrophage migration inhibitory factor homolog	NA	NA
AH04G22140						1000.75	2656.9	1.4088	1.54e-05	0.0001306	616.542	4603.35	2.8988	3.42e-16	1.43e-14	Non-specific lipid-transfer protein 3	NA	GO:0006869,GO:0008289
AH19G12660						33.5617	121.4	1.8554	7.59e-08	1.02e-06	40.5406	125.785	1.6246	0.00015325	0.0010117	Phospholipid:diacylglycerol acyltransferase 1	K00679:E2.3.1.158	GO:0006629,GO:0008374
AH09G10120						394.964	1011.07	1.3566	4.89e-08	6.81e-07	319.605	986.367	1.6285	1.26e-15	5e-14	Sn1-specific diacylglycerol lipase alpha	NA	GO:0016042,GO:0006629
AH10G22100						27.0761	69.1136	1.3509	0.0017985	0.0088581	20.0409	64.9766	1.6838	0.0016399	0.008011	uncharacterized protein LOC101510277	NA	NA
AH20G05150						682.695	1423.57	1.0603	6.73e-06	6.22e-05						ABC transporter C family member 2	NA	GO:0005524,GO:0006810,GO:0016021,GO:0042626,GO:0055085,GO:0016887
AH20G07920											47.5342	165.68	1.8094	3.51e-06	3.43e-05	Abscisic acid receptor PYL6	K14496:PYL	NA
AH17G14650											358.509	913.207	1.348	1.61e-10	3.4e-09	Acyl-coenzyme A thioesterase 13	K17362:ACOT13	NA
AH12G22230											13.8083	48.3787	1.8327	0.0008659	0.004612	Aldo-keto reductase family 4 member C9	NA	GO:0016491,GO:0055114
AH16G34640						133.781	313.573	1.2291	4.77e-08	6.65e-07						Amino acid permease 8	NA	NA
AH04G11960						54.6589	139.369	1.3516	0.00022318	0.0014213						Ankyrin repeat-containing protein At5g02620	NA	GO:0005515
AH12G18090											134.692	288.868	1.1028	2.31e-07	2.92e-06	Calcium-transporting ATPase 4, plasma membrane-type	K01537:E3.6.3.8	GO:0016021,GO:0005516
AH11G00430											27.8458	94.5421	1.7689	1.83e-06	1.9e-05	Calmodulin-lysine N-methyltransferase	K18826:CAMKMT	NA
AH14G14420											72.3535	154.896	1.1026	0.00024474	0.0015266	Delta-latroinsectotoxin-Lt1a	NA	GO:0005515
AH05G21050											2001.85	4897.25	1.2901	1.39e-07	1.83e-06	Enolase	K01689:ENO	GO:0000015,GO:0000287,GO:0004634,GO:0006096
AH03G39250						146.813	334.707	1.1905	0.00021967	0.0014019						Glutamate decarboxylase 1	K01580:E4.1.1.15	GO:0004351,GO:0006536,GO:0030170,GO:0016831,GO:0019752
AH02G21920											54.4632	111.188	1.0346	0.00087935	0.0046755	Histone-lysine N-methyltransferase ATXR3	K22748:ATXR3	NA
AH20G23480											33.846	92.5699	1.4407	0.00023792	0.0014888	Macro domain-containing protein XCC3184	NA	NA
AH09G25140						1324.73	2785.3	1.0722	8.29e-06	7.51e-05						Membrane steroid-binding protein 2	K17278:PGRMC1_2	NA
AH09G28640											109.937	221.72	1.0124	0.00021659	0.0013715	NFATC2-interacting protein	NA	GO:0005515
AH19G26330											34.794	141.591	2.011	5.15e-08	7.36e-07	Peroxisomal membrane protein PMP22	K13347:PXMP2	GO:0016021
AH06G00450											33.1025	192.172	2.5184	1.45e-12	4.02e-11	Probable indole-3-acetic acid-amido synthetase GH3.6	K14487:GH3	NA
AH17G05540						19.5432	91.712	2.2319	5.81e-08	7.94e-07						Probable tyrosine-protein phosphatase At1g05000	K18045:SIW14	GO:0004725
AH10G12890						545.334	1239.87	1.1851	4.23e-10	8.07e-09						Protein IQ-DOMAIN 14	NA	GO:0005515
AH03G44920						140.777	296.661	1.0759	8.75e-06	7.87e-05						Protein SCAI	NA	GO:0003714,GO:0006351
AH15G21960						33.6106	94.3863	1.4914	0.00071061	0.003953						Putative pentatricopeptide repeat-containing protein At5g37570	NA	NA
AH09G08370											319.678	658.766	1.0423	0.00028779	0.001761	RPM1-interacting protein 4	K13456:RIN4	NA
AH15G03480											57.4828	138.683	1.2584	0.00055335	0.0031389	Soluble inorganic pyrophosphatase 3	K01507:ppa	GO:0000287,GO:0004427,GO:0005737,GO:0006796
AH13G36200											3006.73	7141.69	1.248	1.66e-06	1.74e-05	Transcription factor TGA5	NA	GO:0006351,GO:0043565
AH13G58500											90.7861	215.384	1.2391	1.21e-05	0.00010529	tRNA-dihydrouridine(20) synthase [NAD(P)+]-like	K05543:DUS2	GO:0008033,GO:0017150,GO:0050660,GO:0055114
AH07G16850						110.196	225.686	1.0347	7.36e-05	0.00053033						Uncharacterized protein	K16280:RGLG	NA
AH05G16320											370.417	901.614	1.2833	1.21e-09	2.24e-08	Uncharacterized protein	NA	NA
AH09G22380											43.2404	122.594	1.503	7.73e-05	0.00055304	Uncharacterized protein	NA	GO:0005515,GO:0006396
AH05G12440											16.4012	55.8192	1.7492	0.00032964	0.0019877	uncharacterized protein LOC101498333 isoform X2	NA	GO:0042138
AH14G03290						95.6744	194.3	1.0217	0.00067457	0.0037779						uncharacterized zinc finger protein At4g06634	NA	GO:0003676
AH04G02480						93.7378	242.719	1.3742	3.16e-06	3.12e-05						uncharacterized zinc finger protein At4g06634	NA	GO:0003676
AH16G16910						28.0669	79.4691	1.502	0.00041318	0.0024548						WAT1-related protein At2g37460	NA	GO:0016020,GO:0016021,GO:0022857
AH08G02350											55.6277	133.241	1.2495	0.00018984	0.0012218	WUSCHEL-related homeobox 8	NA	GO:0003677
